# Supplementary material for: Local rabies transmission and regional spatial coupling in European foxes
Source: PLoS One. 2020 May 29;15(5):e0220592. doi: 10.1371/journal.pone.0220592 (PMC7259497; doi:10.1371/journal.pone.0220592)
Supplement: S1 Datasets — This zip file contains the data files and R Scripts used to carry out the analysis. Details of the files can be found in file_guide.txt. (ZIP) [file pone.0220592.s003.zip]

Archive with 113 entries (71 files):
- S3_Data/.git/
- S3_Data/.git/COMMIT_EDITMSG
- S3_Data/.git/config
- S3_Data/.git/description
- S3_Data/.git/HEAD
- S3_Data/.git/hooks/
- S3_Data/.git/hooks/applypatch-msg.sample
- S3_Data/.git/hooks/commit-msg.sample
- S3_Data/.git/hooks/fsmonitor-watchman.sample
- S3_Data/.git/hooks/post-update.sample
- S3_Data/.git/hooks/pre-applypatch.sample
- S3_Data/.git/hooks/pre-commit.sample
- S3_Data/.git/hooks/prepare-commit-msg.sample
- S3_Data/.git/hooks/pre-push.sample
- S3_Data/.git/hooks/pre-rebase.sample
- S3_Data/.git/hooks/pre-receive.sample
- S3_Data/.git/hooks/update.sample
- S3_Data/.git/index
- S3_Data/.git/info/
- S3_Data/.git/info/exclude
- S3_Data/.git/logs/
- S3_Data/.git/logs/HEAD
- S3_Data/.git/logs/refs/
- S3_Data/.git/logs/refs/heads/
- S3_Data/.git/logs/refs/heads/master
- S3_Data/.git/logs/refs/remotes/
- S3_Data/.git/logs/refs/remotes/origin/
- S3_Data/.git/logs/refs/remotes/origin/master
- S3_Data/.git/objects/
- S3_Data/.git/objects/04/
- S3_Data/.git/objects/04/485721cd29dbfdfffb14cb07b589a65707002a
- S3_Data/.git/objects/05/
- S3_Data/.git/objects/05/0670f754054d42d5fc21fae8fa66b12e8721cf
- S3_Data/.git/objects/0d/
- S3_Data/.git/objects/0d/e5aa38b0b7fcb4c967ab7a9e549dbe4cf0866c
- S3_Data/.git/objects/16/
- S3_Data/.git/objects/16/5619f896060daf0083871a033616ce9c23f1c5
- S3_Data/.git/objects/18/
- S3_Data/.git/objects/18/db04b44d0b406ca4f0e0f04d339b71147bfd82
- S3_Data/.git/objects/26/
- S3_Data/.git/objects/26/a33990cd3d404a1f56d6d6c5356fef997659d6
- S3_Data/.git/objects/28/
- S3_Data/.git/objects/28/cb2c4df24427b2b5b0c1dc6ccda1c19621fda3
- S3_Data/.git/objects/40/
- S3_Data/.git/objects/40/40ad76a3e8dfd3b8a1c107014f12f9eb739627
- S3_Data/.git/objects/4c/
- S3_Data/.git/objects/4c/b3f4ffca8afeb574ea9095a9aea6169b1fd934
- S3_Data/.git/objects/4f/
- S3_Data/.git/objects/4f/be1076ce9ff0de37d33b454cb2fe5c6277d99c
- S3_Data/.git/objects/5c/
- S3_Data/.git/objects/5c/8168a41e4dbd56da399bab507db127ce7d6df2
- S3_Data/.git/objects/6f/
- S3_Data/.git/objects/6f/7480f5a9b4f3e9abb07b76adf1c2fd12930582
- S3_Data/.git/objects/70/
- S3_Data/.git/objects/70/9009f1d65dca8e679ef1702a39a430e7f1a775
- S3_Data/.git/objects/71/
- S3_Data/.git/objects/71/af332bde34ddd45b93c9429c9da429e84aab9d
- S3_Data/.git/objects/7c/
- S3_Data/.git/objects/7c/957f3830d126456834b8a983b1f6f6060e2471
- S3_Data/.git/objects/88/
- S3_Data/.git/objects/88/d5e9a5efce847beaff74fe775962bfb47f0a1e
- S3_Data/.git/objects/92/
- S3_Data/.git/objects/92/819b0677d99351d54482378a1b9922dc1759cd
- S3_Data/.git/objects/9e/
- S3_Data/.git/objects/9e/5cee98e2f1430dcd0793a9875e05918b36b80b
- S3_Data/.git/objects/c1/
- S3_Data/.git/objects/c1/8e7ff0d57d3c0ead84effcf1b6d663483fd4c6
- S3_Data/.git/objects/cf/
- S3_Data/.git/objects/cf/1fc5ab400569af4cfadad5af82226b8e677832
- S3_Data/.git/objects/d3/
- S3_Data/.git/objects/d3/75cf243c6f7be3b2e1cefbc6535e134a3c8e1a
- S3_Data/.git/objects/d5/
- S3_Data/.git/objects/d5/3639f2421f599420770a79c7338b5bb3165239
- S3_Data/.git/objects/e8/
- S3_Data/.git/objects/e8/dc1546735a40f175cb329f1c17796fcbdea1f7
- S3_Data/.git/objects/f5/
- S3_Data/.git/objects/f5/e879cfd56ba1e0ecfff66807bb0f2a8b02ebf8
- S3_Data/.git/objects/f5/eb543d928856998132e28e2a5c4deb4a5d0549
- S3_Data/.git/objects/f8/
- S3_Data/.git/objects/f8/f01c7d0da1cecd5a7668ad0d5ecf6172fedd55
- S3_Data/.git/objects/f9/
- S3_Data/.git/objects/f9/7a8ea7c01562ec6b2c3f77c82f28da789ffbd6
- S3_Data/.git/objects/info/
- S3_Data/.git/objects/pack/
- S3_Data/.git/refs/
- S3_Data/.git/refs/heads/
- S3_Data/.git/refs/heads/master
- S3_Data/.git/refs/remotes/
- S3_Data/.git/refs/remotes/origin/
- S3_Data/.git/refs/remotes/origin/master
- S3_Data/.git/refs/tags/
- S3_Data/Bayern_cases1982_2010.csv
- S3_Data/czech_karlo_df.csv
- S3_Data/czech_liber_df.csv
- S3_Data/czech_usteck_df.csv
- S3_Data/east_border_all_region_area.csv
- S3_Data/file_guide.txt
- S3_Data/Hessen_cases1982_2010.csv
- S3_Data/key_params_1Sep2019.csv
- S3_Data/neighbour_df_prep_Dec4.R
- S3_Data/Niedersachsen_cases1982_2010.csv
- S3_Data/plos_one_jags_model_code.txt
- S3_Data/poland_lowersil_df.csv
- S3_Data/poland_lubusz_df.csv
- S3_Data/poland_westpom_df.csv
- S3_Data/R0_calculations.R
- S3_Data/region1_df.csv
- S3_Data/region2_df.csv
- S3_Data/region3_df.csv
- S3_Data/region4_df.csv
- S3_Data/region5_df.csv
- S3_Data/Schleswig_Holstein_cases1982_2010.csv
- S3_Data/shared_border_perimeter.csv
