# Supplementary material for: Local rabies transmission and regional spatial coupling in European foxes
Source: PLoS One. 2020 May 29;15(5):e0220592. doi: 10.1371/journal.pone.0220592 (PMC7259497; doi:10.1371/journal.pone.0220592)
Supplement: S1 Datasets — This zip file contains the data files and R Scripts used to carry out the analysis. Details of the files can be found in file_guide.txt. (ZIP) [file pone.0220592.s003.zip › S3_Data/Bayern_cases1982_2010.csv]

	yearmonth	date2	months	month	year	day	rabies	cases
1	198201	1982-01-15	January	01	1982	15	NA	0
2	198202	1982-02-15	February	02	1982	15	NA	0
3	198203	1982-03-15	March	03	1982	15	NA	0
4	198204	1982-04-15	April	04	1982	15	NA	0
5	198205	1982-05-15	May	05	1982	15	0	0
6	198206	1982-06-15	June	06	1982	15	NA	0
7	198207	1982-07-15	July	07	1982	15	1	1
8	198208	1982-08-15	August	08	1982	15	NA	0
9	198209	1982-09-15	September	09	1982	15	0	0
10	198210	1982-10-15	October	10	1982	15	NA	0
11	198211	1982-11-15	November	11	1982	15	0	0
12	198212	1982-12-15	December	12	1982	15	0	0
13	198301	1983-01-15	January	01	1983	15	NA	0
14	198302	1983-02-15	February	02	1983	15	NA	0
15	198303	1983-03-15	March	03	1983	15	NA	0
16	198304	1983-04-15	April	04	1983	15	NA	0
17	198305	1983-05-15	May	05	1983	15	NA	0
18	198306	1983-06-15	June	06	1983	15	0	0
19	198307	1983-07-15	July	07	1983	15	NA	0
20	198308	1983-08-15	August	08	1983	15	0	0
21	198309	1983-09-15	September	09	1983	15	0	0
22	198310	1983-10-15	October	10	1983	15	NA	0
23	198311	1983-11-15	November	11	1983	15	0	0
24	198312	1983-12-15	December	12	1983	15	NA	0
25	198401	1984-01-15	January	01	1984	15	NA	0
26	198402	1984-02-15	February	02	1984	15	NA	0
27	198403	1984-03-15	March	03	1984	15	0	0
28	198404	1984-04-15	April	04	1984	15	NA	0
29	198405	1984-05-15	May	05	1984	15	NA	0
30	198406	1984-06-15	June	06	1984	15	0	0
31	198407	1984-07-15	July	07	1984	15	NA	0
32	198408	1984-08-15	August	08	1984	15	NA	0
33	198409	1984-09-15	September	09	1984	15	NA	0
34	198410	1984-10-15	October	10	1984	15	0	0
35	198411	1984-11-15	November	11	1984	15	NA	0
36	198412	1984-12-15	December	12	1984	15	0	0
37	198501	1985-01-15	January	01	1985	15	NA	0
38	198502	1985-02-15	February	02	1985	15	NA	0
39	198503	1985-03-15	March	03	1985	15	0	0
40	198504	1985-04-15	April	04	1985	15	0	0
41	198505	1985-05-15	May	05	1985	15	NA	0
42	198506	1985-06-15	June	06	1985	15	NA	0
43	198507	1985-07-15	July	07	1985	15	NA	0
44	198508	1985-08-15	August	08	1985	15	NA	0
45	198509	1985-09-15	September	09	1985	15	NA	0
46	198510	1985-10-15	October	10	1985	15	NA	0
47	198511	1985-11-15	November	11	1985	15	0	0
48	198512	1985-12-15	December	12	1985	15	NA	0
49	198601	1986-01-15	January	01	1986	15	1	1
50	198602	1986-02-15	February	02	1986	15	NA	0
51	198603	1986-03-15	March	03	1986	15	1	1
52	198604	1986-04-15	April	04	1986	15	0	0
53	198605	1986-05-15	May	05	1986	15	0	0
54	198606	1986-06-15	June	06	1986	15	0	0
55	198607	1986-07-15	July	07	1986	15	NA	0
56	198608	1986-08-15	August	08	1986	15	NA	0
57	198609	1986-09-15	September	09	1986	15	NA	0
58	198610	1986-10-15	October	10	1986	15	NA	0
59	198611	1986-11-15	November	11	1986	15	NA	0
60	198612	1986-12-15	December	12	1986	15	0	0
61	198701	1987-01-15	January	01	1987	15	NA	0
62	198702	1987-02-15	February	02	1987	15	NA	0
63	198703	1987-03-15	March	03	1987	15	0	0
64	198704	1987-04-15	April	04	1987	15	NA	0
65	198705	1987-05-15	May	05	1987	15	NA	0
66	198706	1987-06-15	June	06	1987	15	0	0
67	198707	1987-07-15	July	07	1987	15	NA	0
68	198708	1987-08-15	August	08	1987	15	NA	0
69	198709	1987-09-15	September	09	1987	15	NA	0
70	198710	1987-10-15	October	10	1987	15	NA	0
71	198711	1987-11-15	November	11	1987	15	NA	0
72	198712	1987-12-15	December	12	1987	15	NA	0
73	198801	1988-01-15	January	01	1988	15	NA	0
74	198802	1988-02-15	February	02	1988	15	NA	0
75	198803	1988-03-15	March	03	1988	15	NA	0
76	198804	1988-04-15	April	04	1988	15	0	0
77	198805	1988-05-15	May	05	1988	15	0	0
78	198806	1988-06-15	June	06	1988	15	NA	0
79	198807	1988-07-15	July	07	1988	15	0	0
80	198808	1988-08-15	August	08	1988	15	0	0
81	198809	1988-09-15	September	09	1988	15	0	0
82	198810	1988-10-15	October	10	1988	15	NA	0
83	198811	1988-11-15	November	11	1988	15	NA	0
84	198812	1988-12-15	December	12	1988	15	0	0
85	198901	1989-01-15	January	01	1989	15	NA	0
86	198902	1989-02-15	February	02	1989	15	NA	0
87	198903	1989-03-15	March	03	1989	15	0	0
88	198904	1989-04-15	April	04	1989	15	NA	0
89	198905	1989-05-15	May	05	1989	15	0	0
90	198906	1989-06-15	June	06	1989	15	NA	0
91	198907	1989-07-15	July	07	1989	15	0	0
92	198908	1989-08-15	August	08	1989	15	0	0
93	198909	1989-09-15	September	09	1989	15	NA	0
94	198910	1989-10-15	October	10	1989	15	0	0
95	198911	1989-11-15	November	11	1989	15	NA	0
96	198912	1989-12-15	December	12	1989	15	0	0
97	199001	1990-01-15	January	01	1990	15	NA	0
98	199002	1990-02-15	February	02	1990	15	NA	0
99	199003	1990-03-15	March	03	1990	15	0	0
100	199004	1990-04-15	April	04	1990	15	1	1
101	199005	1990-05-15	May	05	1990	15	NA	0
102	199006	1990-06-15	June	06	1990	15	0	0
103	199007	1990-07-15	July	07	1990	15	NA	0
104	199008	1990-08-15	August	08	1990	15	0	0
105	199009	1990-09-15	September	09	1990	15	NA	0
106	199010	1990-10-15	October	10	1990	15	NA	0
107	199011	1990-11-15	November	11	1990	15	0	0
108	199012	1990-12-15	December	12	1990	15	0	0
109	199101	1991-01-15	January	01	1991	15	NA	0
110	199102	1991-02-15	February	02	1991	15	NA	0
111	199103	1991-03-15	March	03	1991	15	NA	0
112	199104	1991-04-15	April	04	1991	15	0	0
113	199105	1991-05-15	May	05	1991	15	NA	0
114	199106	1991-06-15	June	06	1991	15	NA	0
115	199107	1991-07-15	July	07	1991	15	0	0
116	199108	1991-08-15	August	08	1991	15	NA	0
117	199109	1991-09-15	September	09	1991	15	0	0
118	199110	1991-10-15	October	10	1991	15	NA	0
119	199111	1991-11-15	November	11	1991	15	0	0
120	199112	1991-12-15	December	12	1991	15	NA	0
121	199201	1992-01-15	January	01	1992	15	NA	0
122	199202	1992-02-15	February	02	1992	15	0	0
123	199203	1992-03-15	March	03	1992	15	NA	0
124	199204	1992-04-15	April	04	1992	15	NA	0
125	199205	1992-05-15	May	05	1992	15	NA	0
126	199206	1992-06-15	June	06	1992	15	0	0
127	199207	1992-07-15	July	07	1992	15	NA	0
128	199208	1992-08-15	August	08	1992	15	NA	0
129	199209	1992-09-15	September	09	1992	15	NA	0
130	199210	1992-10-15	October	10	1992	15	0	0
131	199211	1992-11-15	November	11	1992	15	0	0
132	199212	1992-12-15	December	12	1992	15	0	0
133	199301	1993-01-15	January	01	1993	15	0	0
134	199302	1993-02-15	February	02	1993	15	0	0
135	199303	1993-03-15	March	03	1993	15	0	0
136	199304	1993-04-15	April	04	1993	15	NA	0
137	199305	1993-05-15	May	05	1993	15	0	0
138	199306	1993-06-15	June	06	1993	15	0	0
139	199307	1993-07-15	July	07	1993	15	0	0
140	199308	1993-08-15	August	08	1993	15	NA	0
141	199309	1993-09-15	September	09	1993	15	NA	0
142	199310	1993-10-15	October	10	1993	15	0	0
143	199311	1993-11-15	November	11	1993	15	0	0
144	199312	1993-12-15	December	12	1993	15	NA	0
145	199401	1994-01-15	January	01	1994	15	0	0
146	199402	1994-02-15	February	02	1994	15	NA	0
147	199403	1994-03-15	March	03	1994	15	NA	0
148	199404	1994-04-15	April	04	1994	15	NA	0
149	199405	1994-05-15	May	05	1994	15	0	0
150	199406	1994-06-15	June	06	1994	15	0	0
151	199407	1994-07-15	July	07	1994	15	0	0
152	199408	1994-08-15	August	08	1994	15	0	0
153	199409	1994-09-15	September	09	1994	15	NA	0
154	199410	1994-10-15	October	10	1994	15	0	0
155	199411	1994-11-15	November	11	1994	15	NA	0
156	199412	1994-12-15	December	12	1994	15	0	0
157	199501	1995-01-15	January	01	1995	15	0	0
158	199502	1995-02-15	February	02	1995	15	NA	0
159	199503	1995-03-15	March	03	1995	15	NA	0
160	199504	1995-04-15	April	04	1995	15	NA	0
161	199505	1995-05-15	May	05	1995	15	NA	0
162	199506	1995-06-15	June	06	1995	15	0	0
163	199507	1995-07-15	July	07	1995	15	0	0
164	199508	1995-08-15	August	08	1995	15	NA	0
165	199509	1995-09-15	September	09	1995	15	0	0
166	199510	1995-10-15	October	10	1995	15	0	0
167	199511	1995-11-15	November	11	1995	15	NA	0
168	199512	1995-12-15	December	12	1995	15	0	0
169	199601	1996-01-15	January	01	1996	15	1	1
170	199602	1996-02-15	February	02	1996	15	0	0
171	199603	1996-03-15	March	03	1996	15	0	0
172	199604	1996-04-15	April	04	1996	15	2	2
173	199605	1996-05-15	May	05	1996	15	0	0
174	199606	1996-06-15	June	06	1996	15	0	0
175	199607	1996-07-15	July	07	1996	15	0	0
176	199608	1996-08-15	August	08	1996	15	0	0
177	199609	1996-09-15	September	09	1996	15	0	0
178	199610	1996-10-15	October	10	1996	15	1	1
179	199611	1996-11-15	November	11	1996	15	0	0
180	199612	1996-12-15	December	12	1996	15	1	1
181	199701	1997-01-15	January	01	1997	15	2	2
182	199702	1997-02-15	February	02	1997	15	0	0
183	199703	1997-03-15	March	03	1997	15	0	0
184	199704	1997-04-15	April	04	1997	15	0	0
185	199705	1997-05-15	May	05	1997	15	0	0
186	199706	1997-06-15	June	06	1997	15	0	0
187	199707	1997-07-15	July	07	1997	15	0	0
188	199708	1997-08-15	August	08	1997	15	0	0
189	199709	1997-09-15	September	09	1997	15	0	0
190	199710	1997-10-15	October	10	1997	15	0	0
191	199711	1997-11-15	November	11	1997	15	0	0
192	199712	1997-12-15	December	12	1997	15	0	0
193	199801	1998-01-15	January	01	1998	15	0	0
194	199802	1998-02-15	February	02	1998	15	1	1
195	199803	1998-03-15	March	03	1998	15	0	0
196	199804	1998-04-15	April	04	1998	15	0	0
197	199805	1998-05-15	May	05	1998	15	0	0
198	199806	1998-06-15	June	06	1998	15	0	0
199	199807	1998-07-15	July	07	1998	15	0	0
200	199808	1998-08-15	August	08	1998	15	0	0
201	199809	1998-09-15	September	09	1998	15	0	0
202	199810	1998-10-15	October	10	1998	15	0	0
203	199811	1998-11-15	November	11	1998	15	0	0
204	199812	1998-12-15	December	12	1998	15	0	0
205	199901	1999-01-15	January	01	1999	15	0	0
206	199902	1999-02-15	February	02	1999	15	0	0
207	199903	1999-03-15	March	03	1999	15	0	0
208	199904	1999-04-15	April	04	1999	15	0	0
209	199905	1999-05-15	May	05	1999	15	0	0
210	199906	1999-06-15	June	06	1999	15	0	0
211	199907	1999-07-15	July	07	1999	15	1	1
212	199908	1999-08-15	August	08	1999	15	3	3
213	199909	1999-09-15	September	09	1999	15	1	1
214	199910	1999-10-15	October	10	1999	15	0	0
215	199911	1999-11-15	November	11	1999	15	0	0
216	199912	1999-12-15	December	12	1999	15	4	4
217	200001	2000-01-15	January	01	2000	15	10	10
218	200002	2000-02-15	February	02	2000	15	2	2
219	200003	2000-03-15	March	03	2000	15	7	7
220	200004	2000-04-15	April	04	2000	15	4	4
221	200005	2000-05-15	May	05	2000	15	3	3
222	200006	2000-06-15	June	06	2000	15	0	0
223	200007	2000-07-15	July	07	2000	15	1	1
224	200008	2000-08-15	August	08	2000	15	7	7
225	200009	2000-09-15	September	09	2000	15	12	12
226	200010	2000-10-15	October	10	2000	15	4	4
227	200011	2000-11-15	November	11	2000	15	4	4
228	200012	2000-12-15	December	12	2000	15	2	2
229	200101	2001-01-15	January	01	2001	15	1	1
230	200102	2001-02-15	February	02	2001	15	1	1
231	200103	2001-03-15	March	03	2001	15	1	1
232	200104	2001-04-15	April	04	2001	15	0	0
233	200105	2001-05-15	May	05	2001	15	0	0
234	200106	2001-06-15	June	06	2001	15	0	0
235	200107	2001-07-15	July	07	2001	15	0	0
236	200108	2001-08-15	August	08	2001	15	0	0
237	200109	2001-09-15	September	09	2001	15	0	0
238	200110	2001-10-15	October	10	2001	15	0	0
239	200111	2001-11-15	November	11	2001	15	0	0
240	200112	2001-12-15	December	12	2001	15	0	0
241	200201	2002-01-15	January	01	2002	15	1	1
242	200202	2002-02-15	February	02	2002	15	0	0
243	200203	2002-03-15	March	03	2002	15	0	0
244	200204	2002-04-15	April	04	2002	15	0	0
245	200205	2002-05-15	May	05	2002	15	0	0
246	200206	2002-06-15	June	06	2002	15	0	0
247	200207	2002-07-15	July	07	2002	15	0	0
248	200208	2002-08-15	August	08	2002	15	0	0
249	200209	2002-09-15	September	09	2002	15	0	0
250	200210	2002-10-15	October	10	2002	15	0	0
251	200211	2002-11-15	November	11	2002	15	0	0
252	200212	2002-12-15	December	12	2002	15	0	0
253	200301	2003-01-15	January	01	2003	15	0	0
254	200302	2003-02-15	February	02	2003	15	0	0
255	200303	2003-03-15	March	03	2003	15	0	0
256	200304	2003-04-15	April	04	2003	15	0	0
257	200305	2003-05-15	May	05	2003	15	0	0
258	200306	2003-06-15	June	06	2003	15	0	0
259	200307	2003-07-15	July	07	2003	15	0	0
260	200308	2003-08-15	August	08	2003	15	0	0
261	200309	2003-09-15	September	09	2003	15	0	0
262	200310	2003-10-15	October	10	2003	15	0	0
263	200311	2003-11-15	November	11	2003	15	0	0
264	200312	2003-12-15	December	12	2003	15	0	0
265	200401	2004-01-15	January	01	2004	15	0	0
266	200402	2004-02-15	February	02	2004	15	0	0
267	200403	2004-03-15	March	03	2004	15	0	0
268	200404	2004-04-15	April	04	2004	15	0	0
269	200405	2004-05-15	May	05	2004	15	0	0
270	200406	2004-06-15	June	06	2004	15	0	0
271	200407	2004-07-15	July	07	2004	15	0	0
272	200408	2004-08-15	August	08	2004	15	0	0
273	200409	2004-09-15	September	09	2004	15	0	0
274	200410	2004-10-15	October	10	2004	15	0	0
275	200411	2004-11-15	November	11	2004	15	0	0
276	200412	2004-12-15	December	12	2004	15	0	0
277	200501	2005-01-15	January	01	2005	15	0	0
278	200502	2005-02-15	February	02	2005	15	0	0
279	200503	2005-03-15	March	03	2005	15	0	0
280	200504	2005-04-15	April	04	2005	15	0	0
281	200505	2005-05-15	May	05	2005	15	0	0
282	200506	2005-06-15	June	06	2005	15	0	0
283	200507	2005-07-15	July	07	2005	15	0	0
284	200508	2005-08-15	August	08	2005	15	0	0
285	200509	2005-09-15	September	09	2005	15	0	0
286	200510	2005-10-15	October	10	2005	15	0	0
287	200511	2005-11-15	November	11	2005	15	0	0
288	200512	2005-12-15	December	12	2005	15	0	0
289	200601	2006-01-15	January	01	2006	15	0	0
290	200602	2006-02-15	February	02	2006	15	0	0
291	200603	2006-03-15	March	03	2006	15	0	0
292	200604	2006-04-15	April	04	2006	15	0	0
293	200605	2006-05-15	May	05	2006	15	0	0
294	200606	2006-06-15	June	06	2006	15	0	0
295	200607	2006-07-15	July	07	2006	15	0	0
296	200608	2006-08-15	August	08	2006	15	0	0
297	200609	2006-09-15	September	09	2006	15	0	0
298	200610	2006-10-15	October	10	2006	15	0	0
299	200611	2006-11-15	November	11	2006	15	0	0
300	200612	2006-12-15	December	12	2006	15	0	0
301	200701	2007-01-15	January	01	2007	15	0	0
302	200702	2007-02-15	February	02	2007	15	0	0
303	200703	2007-03-15	March	03	2007	15	0	0
304	200704	2007-04-15	April	04	2007	15	0	0
305	200705	2007-05-15	May	05	2007	15	0	0
306	200706	2007-06-15	June	06	2007	15	0	0
307	200707	2007-07-15	July	07	2007	15	0	0
308	200708	2007-08-15	August	08	2007	15	0	0
309	200709	2007-09-15	September	09	2007	15	0	0
310	200710	2007-10-15	October	10	2007	15	0	0
311	200711	2007-11-15	November	11	2007	15	0	0
312	200712	2007-12-15	December	12	2007	15	0	0
313	200801	2008-01-15	January	01	2008	15	0	0
314	200802	2008-02-15	February	02	2008	15	0	0
315	200803	2008-03-15	March	03	2008	15	0	0
316	200804	2008-04-15	April	04	2008	15	0	0
317	200805	2008-05-15	May	05	2008	15	0	0
318	200806	2008-06-15	June	06	2008	15	0	0
319	200807	2008-07-15	July	07	2008	15	0	0
320	200808	2008-08-15	August	08	2008	15	0	0
321	200809	2008-09-15	September	09	2008	15	1	1
322	200810	2008-10-15	October	10	2008	15	0	0
323	200811	2008-11-15	November	11	2008	15	0	0
324	200812	2008-12-15	December	12	2008	15	0	0
325	200901	2009-01-15	January	01	2009	15	0	0
326	200902	2009-02-15	February	02	2009	15	0	0
327	200903	2009-03-15	March	03	2009	15	0	0
328	200904	2009-04-15	April	04	2009	15	0	0
329	200905	2009-05-15	May	05	2009	15	0	0
330	200906	2009-06-15	June	06	2009	15	0	0
331	200907	2009-07-15	July	07	2009	15	NA	0
332	200908	2009-08-15	August	08	2009	15	0	0
333	200909	2009-09-15	September	09	2009	15	0	0
334	200910	2009-10-15	October	10	2009	15	0	0
335	200911	2009-11-15	November	11	2009	15	0	0
336	200912	2009-12-15	December	12	2009	15	0	0
337	201001	2010-01-15	January	01	2010	15	0	0
338	201002	2010-02-15	February	02	2010	15	0	0
339	201003	2010-03-15	March	03	2010	15	2	2
340	201004	2010-04-15	April	04	2010	15	0	0
341	201005	2010-05-15	May	05	2010	15	0	0
342	201006	2010-06-15	June	06	2010	15	0	0
