# Supplementary material for: Local rabies transmission and regional spatial coupling in European foxes
Source: PLoS One. 2020 May 29;15(5):e0220592. doi: 10.1371/journal.pone.0220592 (PMC7259497; doi:10.1371/journal.pone.0220592)
Supplement: S1 Datasets — This zip file contains the data files and R Scripts used to carry out the analysis. Details of the files can be found in file_guide.txt. (ZIP) [file pone.0220592.s003.zip › S3_Data/czech_karlo_df.csv]

	DATE	YEAR	MONTH	QUARTER	COUNTRY	REGION	SPECIES	NUMBER
1	1982-01-15	1982	1	1	Czech Republic	Karlovarsky	fox	0
2	1982-02-15	1982	2	1	Czech Republic	Karlovarsky	fox	0
3	1982-03-15	1982	3	1	Czech Republic	Karlovarsky	fox	0
4	1982-04-15	1982	4	2	Czech Republic	Karlovarsky	fox	0
5	1982-05-15	1982	5	2	Czech Republic	Karlovarsky	fox	0
6	1982-06-15	1982	6	2	Czech Republic	Karlovarsky	fox	0
7	1982-07-15	1982	7	3	Czech Republic	Karlovarsky	fox	0
8	1982-08-15	1982	8	3	Czech Republic	Karlovarsky	fox	0
9	1982-09-15	1982	9	3	Czech Republic	Karlovarsky	fox	0
10	1982-10-15	1982	10	4	Czech Republic	Karlovarsky	fox	0
11	1982-11-15	1982	11	4	Czech Republic	Karlovarsky	fox	0
12	1982-12-15	1982	12	4	Czech Republic	Karlovarsky	fox	0
13	1983-01-15	1983	1	1	Czech Republic	Karlovarsky	fox	0
14	1983-02-15	1983	2	1	Czech Republic	Karlovarsky	fox	0
15	1983-03-15	1983	3	1	Czech Republic	Karlovarsky	fox	0
16	1983-04-15	1983	4	2	Czech Republic	Karlovarsky	fox	0
17	1983-05-15	1983	5	2	Czech Republic	Karlovarsky	fox	0
18	1983-06-15	1983	6	2	Czech Republic	Karlovarsky	fox	0
19	1983-07-15	1983	7	3	Czech Republic	Karlovarsky	fox	0
20	1983-08-15	1983	8	3	Czech Republic	Karlovarsky	fox	0
21	1983-09-15	1983	9	3	Czech Republic	Karlovarsky	fox	0
22	1983-10-15	1983	10	4	Czech Republic	Karlovarsky	fox	0
23	1983-11-15	1983	11	4	Czech Republic	Karlovarsky	fox	0
24	1983-12-15	1983	12	4	Czech Republic	Karlovarsky	fox	0
25	1984-01-15	1984	1	1	Czech Republic	Karlovarsky	fox	0
26	1984-02-15	1984	2	1	Czech Republic	Karlovarsky	fox	0
27	1984-03-15	1984	3	1	Czech Republic	Karlovarsky	fox	0
28	1984-04-15	1984	4	2	Czech Republic	Karlovarsky	fox	0
29	1984-05-15	1984	5	2	Czech Republic	Karlovarsky	fox	0
30	1984-06-15	1984	6	2	Czech Republic	Karlovarsky	fox	0
31	1984-07-15	1984	7	3	Czech Republic	Karlovarsky	fox	0
32	1984-08-15	1984	8	3	Czech Republic	Karlovarsky	fox	0
33	1984-09-15	1984	9	3	Czech Republic	Karlovarsky	fox	0
34	1984-10-15	1984	10	4	Czech Republic	Karlovarsky	fox	0
35	1984-11-15	1984	11	4	Czech Republic	Karlovarsky	fox	0
36	1984-12-15	1984	12	4	Czech Republic	Karlovarsky	fox	0
37	1985-01-15	1985	1	1	Czech Republic	Karlovarsky	fox	0
38	1985-02-15	1985	2	1	Czech Republic	Karlovarsky	fox	0
39	1985-03-15	1985	3	1	Czech Republic	Karlovarsky	fox	0
40	1985-04-15	1985	4	2	Czech Republic	Karlovarsky	fox	0
41	1985-05-15	1985	5	2	Czech Republic	Karlovarsky	fox	0
42	1985-06-15	1985	6	2	Czech Republic	Karlovarsky	fox	0
43	1985-07-15	1985	7	3	Czech Republic	Karlovarsky	fox	0
44	1985-08-15	1985	8	3	Czech Republic	Karlovarsky	fox	0
45	1985-09-15	1985	9	3	Czech Republic	Karlovarsky	fox	0
46	1985-10-15	1985	10	4	Czech Republic	Karlovarsky	fox	0
47	1985-11-15	1985	11	4	Czech Republic	Karlovarsky	fox	0
48	1985-12-15	1985	12	4	Czech Republic	Karlovarsky	fox	0
49	1986-01-15	1986	1	1	Czech Republic	Karlovarsky	fox	0
50	1986-02-15	1986	2	1	Czech Republic	Karlovarsky	fox	0
51	1986-03-15	1986	3	1	Czech Republic	Karlovarsky	fox	0
52	1986-04-15	1986	4	2	Czech Republic	Karlovarsky	fox	0
53	1986-05-15	1986	5	2	Czech Republic	Karlovarsky	fox	0
54	1986-06-15	1986	6	2	Czech Republic	Karlovarsky	fox	0
55	1986-07-15	1986	7	3	Czech Republic	Karlovarsky	fox	0
56	1986-08-15	1986	8	3	Czech Republic	Karlovarsky	fox	0
57	1986-09-15	1986	9	3	Czech Republic	Karlovarsky	fox	0
58	1986-10-15	1986	10	4	Czech Republic	Karlovarsky	fox	0
59	1986-11-15	1986	11	4	Czech Republic	Karlovarsky	fox	0
60	1986-12-15	1986	12	4	Czech Republic	Karlovarsky	fox	0
61	1987-01-15	1987	1	1	Czech Republic	Karlovarsky	fox	0
62	1987-02-15	1987	2	1	Czech Republic	Karlovarsky	fox	0
63	1987-03-15	1987	3	1	Czech Republic	Karlovarsky	fox	0
64	1987-04-15	1987	4	2	Czech Republic	Karlovarsky	fox	0
65	1987-05-15	1987	5	2	Czech Republic	Karlovarsky	fox	0
66	1987-06-15	1987	6	2	Czech Republic	Karlovarsky	fox	0
67	1987-07-15	1987	7	3	Czech Republic	Karlovarsky	fox	0
68	1987-08-15	1987	8	3	Czech Republic	Karlovarsky	fox	0
69	1987-09-15	1987	9	3	Czech Republic	Karlovarsky	fox	0
70	1987-10-15	1987	10	4	Czech Republic	Karlovarsky	fox	0
71	1987-11-15	1987	11	4	Czech Republic	Karlovarsky	fox	0
72	1987-12-15	1987	12	4	Czech Republic	Karlovarsky	fox	0
73	1988-01-15	1988	1	1	Czech Republic	Karlovarsky	fox	0
74	1988-02-15	1988	2	1	Czech Republic	Karlovarsky	fox	0
75	1988-03-15	1988	3	1	Czech Republic	Karlovarsky	fox	0
76	1988-04-15	1988	4	2	Czech Republic	Karlovarsky	fox	0
77	1988-05-15	1988	5	2	Czech Republic	Karlovarsky	fox	0
78	1988-06-15	1988	6	2	Czech Republic	Karlovarsky	fox	0
79	1988-07-15	1988	7	3	Czech Republic	Karlovarsky	fox	0
80	1988-08-15	1988	8	3	Czech Republic	Karlovarsky	fox	0
81	1988-09-15	1988	9	3	Czech Republic	Karlovarsky	fox	0
82	1988-10-15	1988	10	4	Czech Republic	Karlovarsky	fox	0
83	1988-11-15	1988	11	4	Czech Republic	Karlovarsky	fox	0
84	1988-12-15	1988	12	4	Czech Republic	Karlovarsky	fox	0
85	1989-01-15	1989	1	1	Czech Republic	Karlovarsky	fox	0
86	1989-02-15	1989	2	1	Czech Republic	Karlovarsky	fox	0
87	1989-03-15	1989	3	1	Czech Republic	Karlovarsky	fox	0
88	1989-04-15	1989	4	2	Czech Republic	Karlovarsky	fox	0
89	1989-05-15	1989	5	2	Czech Republic	Karlovarsky	fox	0
90	1989-06-15	1989	6	2	Czech Republic	Karlovarsky	fox	0
91	1989-07-15	1989	7	3	Czech Republic	Karlovarsky	fox	0
92	1989-08-15	1989	8	3	Czech Republic	Karlovarsky	fox	0
93	1989-09-15	1989	9	3	Czech Republic	Karlovarsky	fox	0
94	1989-10-15	1989	10	4	Czech Republic	Karlovarsky	fox	0
95	1989-11-15	1989	11	4	Czech Republic	Karlovarsky	fox	0
96	1989-12-15	1989	12	4	Czech Republic	Karlovarsky	fox	0
97	1990-01-15	1990	1	1	Czech Republic	Karlovarsky	fox	0
98	1990-02-15	1990	2	1	Czech Republic	Karlovarsky	fox	0
99	1990-03-15	1990	3	1	Czech Republic	Karlovarsky	fox	0
100	1990-04-15	1990	4	2	Czech Republic	Karlovarsky	fox	8
101	1990-05-15	1990	5	2	Czech Republic	Karlovarsky	fox	8
102	1990-06-15	1990	6	2	Czech Republic	Karlovarsky	fox	8
103	1990-07-15	1990	7	3	Czech Republic	Karlovarsky	fox	13.3333333333333
104	1990-08-15	1990	8	3	Czech Republic	Karlovarsky	fox	13.3333333333333
105	1990-09-15	1990	9	3	Czech Republic	Karlovarsky	fox	13.3333333333333
106	1990-10-15	1990	10	4	Czech Republic	Karlovarsky	fox	2
107	1990-10-15	1990	10	4	Czech Republic	Karlovarsky	fox	16
108	1990-11-15	1990	11	4	Czech Republic	Karlovarsky	fox	2
109	1990-11-15	1990	11	4	Czech Republic	Karlovarsky	fox	16
110	1990-12-15	1990	12	4	Czech Republic	Karlovarsky	fox	2
111	1990-12-15	1990	12	4	Czech Republic	Karlovarsky	fox	16
112	1991-01-15	1991	1	1	Czech Republic	Karlovarsky	fox	2.66666666666667
113	1991-02-15	1991	2	1	Czech Republic	Karlovarsky	fox	2.66666666666667
114	1991-03-15	1991	3	1	Czech Republic	Karlovarsky	fox	2.66666666666667
115	1991-04-15	1991	4	2	Czech Republic	Karlovarsky	fox	0
116	1991-05-15	1991	5	2	Czech Republic	Karlovarsky	fox	0
117	1991-06-15	1991	6	2	Czech Republic	Karlovarsky	fox	0
118	1991-07-15	1991	7	3	Czech Republic	Karlovarsky	fox	0
119	1991-08-15	1991	8	3	Czech Republic	Karlovarsky	fox	0
120	1991-09-15	1991	9	3	Czech Republic	Karlovarsky	fox	0
121	1991-10-15	1991	10	4	Czech Republic	Karlovarsky	fox	0
122	1991-11-15	1991	11	4	Czech Republic	Karlovarsky	fox	0
123	1991-12-15	1991	12	4	Czech Republic	Karlovarsky	fox	0
124	1992-01-15	1992	1	1	Czech Republic	Karlovarsky	fox	15
125	1992-02-15	1992	2	1	Czech Republic	Karlovarsky	fox	15
126	1992-03-15	1992	3	1	Czech Republic	Karlovarsky	fox	15
127	1992-04-15	1992	4	2	Czech Republic	Karlovarsky	fox	0
128	1992-05-15	1992	5	2	Czech Republic	Karlovarsky	fox	0
129	1992-06-15	1992	6	2	Czech Republic	Karlovarsky	fox	0
130	1992-07-15	1992	7	3	Czech Republic	Karlovarsky	fox	0
131	1992-08-15	1992	8	3	Czech Republic	Karlovarsky	fox	0
132	1992-09-15	1992	9	3	Czech Republic	Karlovarsky	fox	0
133	1992-10-15	1992	10	4	Czech Republic	Karlovarsky	fox	0
134	1992-11-15	1992	11	4	Czech Republic	Karlovarsky	fox	0
135	1992-12-15	1992	12	4	Czech Republic	Karlovarsky	fox	0
136	1993-01-15	1993	1	1	Czech Republic	Karlovarsky	fox	0
137	1993-02-15	1993	2	1	Czech Republic	Karlovarsky	fox	0
138	1993-03-15	1993	3	1	Czech Republic	Karlovarsky	fox	0
139	1993-04-15	1993	4	2	Czech Republic	Karlovarsky	fox	0
140	1993-05-15	1993	5	2	Czech Republic	Karlovarsky	fox	0
141	1993-06-15	1993	6	2	Czech Republic	Karlovarsky	fox	0
142	1993-07-15	1993	7	3	Czech Republic	Karlovarsky	fox	0
143	1993-08-15	1993	8	3	Czech Republic	Karlovarsky	fox	0
144	1993-09-15	1993	9	3	Czech Republic	Karlovarsky	fox	0
145	1993-10-15	1993	10	4	Czech Republic	Karlovarsky	fox	0
146	1993-11-15	1993	11	4	Czech Republic	Karlovarsky	fox	0
147	1993-12-15	1993	12	4	Czech Republic	Karlovarsky	fox	0
148	1994-01-15	1994	1	1	Czech Republic	Karlovarsky	fox	0
149	1994-02-15	1994	2	1	Czech Republic	Karlovarsky	fox	0
150	1994-03-15	1994	3	1	Czech Republic	Karlovarsky	fox	0
151	1994-04-15	1994	4	2	Czech Republic	Karlovarsky	fox	0
152	1994-05-15	1994	5	2	Czech Republic	Karlovarsky	fox	0
153	1994-06-15	1994	6	2	Czech Republic	Karlovarsky	fox	0
154	1994-07-15	1994	7	3	Czech Republic	Karlovarsky	fox	0
155	1994-08-15	1994	8	3	Czech Republic	Karlovarsky	fox	0
156	1994-09-15	1994	9	3	Czech Republic	Karlovarsky	fox	0
157	1994-10-15	1994	10	4	Czech Republic	Karlovarsky	fox	0
158	1994-11-15	1994	11	4	Czech Republic	Karlovarsky	fox	0
159	1994-12-15	1994	12	4	Czech Republic	Karlovarsky	fox	0
160	1995-01-15	1995	1	1	Czech Republic	Karlovarsky	fox	0
161	1995-02-15	1995	2	1	Czech Republic	Karlovarsky	fox	0
162	1995-03-15	1995	3	1	Czech Republic	Karlovarsky	fox	0
163	1995-04-15	1995	4	2	Czech Republic	Karlovarsky	fox	0
164	1995-05-15	1995	5	2	Czech Republic	Karlovarsky	fox	0
165	1995-06-15	1995	6	2	Czech Republic	Karlovarsky	fox	0
166	1995-07-15	1995	7	3	Czech Republic	Karlovarsky	fox	0
167	1995-08-15	1995	8	3	Czech Republic	Karlovarsky	fox	0
168	1995-09-15	1995	9	3	Czech Republic	Karlovarsky	fox	0
169	1995-10-15	1995	10	4	Czech Republic	Karlovarsky	fox	0
170	1995-11-15	1995	11	4	Czech Republic	Karlovarsky	fox	0
171	1995-12-15	1995	12	4	Czech Republic	Karlovarsky	fox	0
172	1996-01-15	1996	1	1	Czech Republic	Karlovarsky	fox	0
173	1996-02-15	1996	2	1	Czech Republic	Karlovarsky	fox	0
174	1996-03-15	1996	3	1	Czech Republic	Karlovarsky	fox	0
175	1996-04-15	1996	4	2	Czech Republic	Karlovarsky	fox	0
176	1996-05-15	1996	5	2	Czech Republic	Karlovarsky	fox	0
177	1996-06-15	1996	6	2	Czech Republic	Karlovarsky	fox	0
178	1996-07-15	1996	7	3	Czech Republic	Karlovarsky	fox	0
179	1996-08-15	1996	8	3	Czech Republic	Karlovarsky	fox	0
180	1996-09-15	1996	9	3	Czech Republic	Karlovarsky	fox	0
181	1996-10-15	1996	10	4	Czech Republic	Karlovarsky	fox	0
182	1996-11-15	1996	11	4	Czech Republic	Karlovarsky	fox	0
183	1996-12-15	1996	12	4	Czech Republic	Karlovarsky	fox	0
184	1997-01-15	1997	1	1	Czech Republic	Karlovarsky	fox	8
185	1997-02-15	1997	2	1	Czech Republic	Karlovarsky	fox	8
186	1997-03-15	1997	3	1	Czech Republic	Karlovarsky	fox	8
187	1997-04-15	1997	4	2	Czech Republic	Karlovarsky	fox	0
188	1997-05-15	1997	5	2	Czech Republic	Karlovarsky	fox	0
189	1997-06-15	1997	6	2	Czech Republic	Karlovarsky	fox	0
190	1997-07-15	1997	7	3	Czech Republic	Karlovarsky	fox	0
191	1997-08-15	1997	8	3	Czech Republic	Karlovarsky	fox	0
192	1997-09-15	1997	9	3	Czech Republic	Karlovarsky	fox	0
193	1997-10-15	1997	10	4	Czech Republic	Karlovarsky	fox	0
194	1997-11-15	1997	11	4	Czech Republic	Karlovarsky	fox	0
195	1997-12-15	1997	12	4	Czech Republic	Karlovarsky	fox	0
196	1998-01-15	1998	1	1	Czech Republic	Karlovarsky	fox	0
197	1998-02-15	1998	2	1	Czech Republic	Karlovarsky	fox	0
198	1998-03-15	1998	3	1	Czech Republic	Karlovarsky	fox	0
199	1998-04-15	1998	4	2	Czech Republic	Karlovarsky	fox	0
200	1998-05-15	1998	5	2	Czech Republic	Karlovarsky	fox	0
201	1998-06-15	1998	6	2	Czech Republic	Karlovarsky	fox	0
202	1998-07-15	1998	7	3	Czech Republic	Karlovarsky	fox	0
203	1998-08-15	1998	8	3	Czech Republic	Karlovarsky	fox	0
204	1998-09-15	1998	9	3	Czech Republic	Karlovarsky	fox	0
205	1998-10-15	1998	10	4	Czech Republic	Karlovarsky	fox	0
206	1998-11-15	1998	11	4	Czech Republic	Karlovarsky	fox	0
207	1998-12-15	1998	12	4	Czech Republic	Karlovarsky	fox	0
208	1999-01-15	1999	1	1	Czech Republic	Karlovarsky	fox	0
209	1999-02-15	1999	2	1	Czech Republic	Karlovarsky	fox	0
210	1999-03-15	1999	3	1	Czech Republic	Karlovarsky	fox	0
211	1999-04-15	1999	4	2	Czech Republic	Karlovarsky	fox	0
212	1999-05-15	1999	5	2	Czech Republic	Karlovarsky	fox	0
213	1999-06-15	1999	6	2	Czech Republic	Karlovarsky	fox	0
214	1999-07-15	1999	7	3	Czech Republic	Karlovarsky	fox	0
215	1999-08-15	1999	8	3	Czech Republic	Karlovarsky	fox	0
216	1999-09-15	1999	9	3	Czech Republic	Karlovarsky	fox	0
217	1999-10-15	1999	10	4	Czech Republic	Karlovarsky	fox	0
218	1999-11-15	1999	11	4	Czech Republic	Karlovarsky	fox	0
219	1999-12-15	1999	12	4	Czech Republic	Karlovarsky	fox	0
220	2000-01-15	2000	1	1	Czech Republic	Karlovarsky	fox	0
221	2000-02-15	2000	2	1	Czech Republic	Karlovarsky	fox	0
222	2000-03-15	2000	3	1	Czech Republic	Karlovarsky	fox	0
223	2000-04-15	2000	4	2	Czech Republic	Karlovarsky	fox	0
224	2000-05-15	2000	5	2	Czech Republic	Karlovarsky	fox	0
225	2000-06-15	2000	6	2	Czech Republic	Karlovarsky	fox	0
226	2000-07-15	2000	7	3	Czech Republic	Karlovarsky	fox	0
227	2000-08-15	2000	8	3	Czech Republic	Karlovarsky	fox	0
228	2000-09-15	2000	9	3	Czech Republic	Karlovarsky	fox	0
229	2000-10-15	2000	10	4	Czech Republic	Karlovarsky	fox	0
230	2000-11-15	2000	11	4	Czech Republic	Karlovarsky	fox	0
231	2000-12-15	2000	12	4	Czech Republic	Karlovarsky	fox	0
232	2001-01-15	2001	1	1	Czech Republic	Karlovarsky	fox	0
233	2001-02-15	2001	2	1	Czech Republic	Karlovarsky	fox	0
234	2001-03-15	2001	3	1	Czech Republic	Karlovarsky	fox	0
235	2001-04-15	2001	4	2	Czech Republic	Karlovarsky	fox	0
236	2001-05-15	2001	5	2	Czech Republic	Karlovarsky	fox	0
237	2001-06-15	2001	6	2	Czech Republic	Karlovarsky	fox	0
238	2001-07-15	2001	7	3	Czech Republic	Karlovarsky	fox	0
239	2001-08-15	2001	8	3	Czech Republic	Karlovarsky	fox	0
240	2001-09-15	2001	9	3	Czech Republic	Karlovarsky	fox	0
241	2001-10-15	2001	10	4	Czech Republic	Karlovarsky	fox	0
242	2001-11-15	2001	11	4	Czech Republic	Karlovarsky	fox	0
243	2001-12-15	2001	12	4	Czech Republic	Karlovarsky	fox	0
244	2002-01-15	2002	1	1	Czech Republic	Karlovarsky	fox	0
245	2002-02-15	2002	2	1	Czech Republic	Karlovarsky	fox	0
246	2002-03-15	2002	3	1	Czech Republic	Karlovarsky	fox	0
247	2002-04-15	2002	4	2	Czech Republic	Karlovarsky	fox	0
248	2002-05-15	2002	5	2	Czech Republic	Karlovarsky	fox	0
249	2002-06-15	2002	6	2	Czech Republic	Karlovarsky	fox	0
250	2002-07-15	2002	7	3	Czech Republic	Karlovarsky	fox	0
251	2002-08-15	2002	8	3	Czech Republic	Karlovarsky	fox	0
252	2002-09-15	2002	9	3	Czech Republic	Karlovarsky	fox	0
253	2002-10-15	2002	10	4	Czech Republic	Karlovarsky	fox	0
254	2002-11-15	2002	11	4	Czech Republic	Karlovarsky	fox	0
255	2002-12-15	2002	12	4	Czech Republic	Karlovarsky	fox	0
256	2003-01-15	2003	1	1	Czech Republic	Karlovarsky	fox	0
257	2003-02-15	2003	2	1	Czech Republic	Karlovarsky	fox	0
258	2003-03-15	2003	3	1	Czech Republic	Karlovarsky	fox	0
259	2003-04-15	2003	4	2	Czech Republic	Karlovarsky	fox	0
260	2003-05-15	2003	5	2	Czech Republic	Karlovarsky	fox	0
261	2003-06-15	2003	6	2	Czech Republic	Karlovarsky	fox	0
262	2003-07-15	2003	7	3	Czech Republic	Karlovarsky	fox	0
263	2003-08-15	2003	8	3	Czech Republic	Karlovarsky	fox	0
264	2003-09-15	2003	9	3	Czech Republic	Karlovarsky	fox	0
265	2003-10-15	2003	10	4	Czech Republic	Karlovarsky	fox	0
266	2003-11-15	2003	11	4	Czech Republic	Karlovarsky	fox	0
267	2003-12-15	2003	12	4	Czech Republic	Karlovarsky	fox	0
268	2004-01-15	2004	1	1	Czech Republic	Karlovarsky	fox	0
269	2004-02-15	2004	2	1	Czech Republic	Karlovarsky	fox	0
270	2004-03-15	2004	3	1	Czech Republic	Karlovarsky	fox	0
271	2004-04-15	2004	4	2	Czech Republic	Karlovarsky	fox	0
272	2004-05-15	2004	5	2	Czech Republic	Karlovarsky	fox	0
273	2004-06-15	2004	6	2	Czech Republic	Karlovarsky	fox	0
274	2004-07-15	2004	7	3	Czech Republic	Karlovarsky	fox	0
275	2004-08-15	2004	8	3	Czech Republic	Karlovarsky	fox	0
276	2004-09-15	2004	9	3	Czech Republic	Karlovarsky	fox	0
277	2004-10-15	2004	10	4	Czech Republic	Karlovarsky	fox	0
278	2004-11-15	2004	11	4	Czech Republic	Karlovarsky	fox	0
279	2004-12-15	2004	12	4	Czech Republic	Karlovarsky	fox	0
280	2005-01-15	2005	1	1	Czech Republic	Karlovarsky	fox	0
281	2005-02-15	2005	2	1	Czech Republic	Karlovarsky	fox	0
282	2005-03-15	2005	3	1	Czech Republic	Karlovarsky	fox	0
283	2005-04-15	2005	4	2	Czech Republic	Karlovarsky	fox	0
284	2005-05-15	2005	5	2	Czech Republic	Karlovarsky	fox	0
285	2005-06-15	2005	6	2	Czech Republic	Karlovarsky	fox	0
286	2005-07-15	2005	7	3	Czech Republic	Karlovarsky	fox	0
287	2005-08-15	2005	8	3	Czech Republic	Karlovarsky	fox	0
288	2005-09-15	2005	9	3	Czech Republic	Karlovarsky	fox	0
289	2005-10-15	2005	10	4	Czech Republic	Karlovarsky	fox	0
290	2005-11-15	2005	11	4	Czech Republic	Karlovarsky	fox	0
291	2005-12-15	2005	12	4	Czech Republic	Karlovarsky	fox	0
292	2006-01-15	2006	1	1	Czech Republic	Karlovarsky	fox	0
293	2006-02-15	2006	2	1	Czech Republic	Karlovarsky	fox	0
294	2006-03-15	2006	3	1	Czech Republic	Karlovarsky	fox	0
295	2006-04-15	2006	4	2	Czech Republic	Karlovarsky	fox	0
296	2006-05-15	2006	5	2	Czech Republic	Karlovarsky	fox	0
297	2006-06-15	2006	6	2	Czech Republic	Karlovarsky	fox	0
298	2006-07-15	2006	7	3	Czech Republic	Karlovarsky	fox	0
299	2006-08-15	2006	8	3	Czech Republic	Karlovarsky	fox	0
300	2006-09-15	2006	9	3	Czech Republic	Karlovarsky	fox	0
301	2006-10-15	2006	10	4	Czech Republic	Karlovarsky	fox	0
302	2006-11-15	2006	11	4	Czech Republic	Karlovarsky	fox	0
303	2006-12-15	2006	12	4	Czech Republic	Karlovarsky	fox	0
304	2007-01-15	2007	1	1	Czech Republic	Karlovarsky	fox	0
305	2007-02-15	2007	2	1	Czech Republic	Karlovarsky	fox	0
306	2007-03-15	2007	3	1	Czech Republic	Karlovarsky	fox	0
307	2007-04-15	2007	4	2	Czech Republic	Karlovarsky	fox	0
308	2007-05-15	2007	5	2	Czech Republic	Karlovarsky	fox	0
309	2007-06-15	2007	6	2	Czech Republic	Karlovarsky	fox	0
310	2007-07-15	2007	7	3	Czech Republic	Karlovarsky	fox	0
311	2007-08-15	2007	8	3	Czech Republic	Karlovarsky	fox	0
312	2007-09-15	2007	9	3	Czech Republic	Karlovarsky	fox	0
313	2007-10-15	2007	10	4	Czech Republic	Karlovarsky	fox	0
314	2007-11-15	2007	11	4	Czech Republic	Karlovarsky	fox	0
315	2007-12-15	2007	12	4	Czech Republic	Karlovarsky	fox	0
316	2008-01-15	2008	1	1	Czech Republic	Karlovarsky	fox	0
317	2008-02-15	2008	2	1	Czech Republic	Karlovarsky	fox	0
318	2008-03-15	2008	3	1	Czech Republic	Karlovarsky	fox	0
319	2008-04-15	2008	4	2	Czech Republic	Karlovarsky	fox	0
320	2008-05-15	2008	5	2	Czech Republic	Karlovarsky	fox	0
321	2008-06-15	2008	6	2	Czech Republic	Karlovarsky	fox	0
322	2008-07-15	2008	7	3	Czech Republic	Karlovarsky	fox	0
323	2008-08-15	2008	8	3	Czech Republic	Karlovarsky	fox	0
324	2008-09-15	2008	9	3	Czech Republic	Karlovarsky	fox	0
325	2008-10-15	2008	10	4	Czech Republic	Karlovarsky	fox	0
326	2008-11-15	2008	11	4	Czech Republic	Karlovarsky	fox	0
327	2008-12-15	2008	12	4	Czech Republic	Karlovarsky	fox	0
328	2009-01-15	2009	1	1	Czech Republic	Karlovarsky	fox	0
329	2009-02-15	2009	2	1	Czech Republic	Karlovarsky	fox	0
330	2009-03-15	2009	3	1	Czech Republic	Karlovarsky	fox	0
331	2009-04-15	2009	4	2	Czech Republic	Karlovarsky	fox	0
332	2009-05-15	2009	5	2	Czech Republic	Karlovarsky	fox	0
333	2009-06-15	2009	6	2	Czech Republic	Karlovarsky	fox	0
334	2009-07-15	2009	7	3	Czech Republic	Karlovarsky	fox	0
335	2009-08-15	2009	8	3	Czech Republic	Karlovarsky	fox	0
336	2009-09-15	2009	9	3	Czech Republic	Karlovarsky	fox	0
337	2009-10-15	2009	10	4	Czech Republic	Karlovarsky	fox	0
338	2009-11-15	2009	11	4	Czech Republic	Karlovarsky	fox	0
339	2009-12-15	2009	12	4	Czech Republic	Karlovarsky	fox	0
340	2010-01-15	2010	1	1	Czech Republic	Karlovarsky	fox	0
341	2010-02-15	2010	2	1	Czech Republic	Karlovarsky	fox	0
342	2010-03-15	2010	3	1	Czech Republic	Karlovarsky	fox	0
343	2010-04-15	2010	4	2	Czech Republic	Karlovarsky	fox	0
344	2010-05-15	2010	5	2	Czech Republic	Karlovarsky	fox	0
345	2010-06-15	2010	6	2	Czech Republic	Karlovarsky	fox	0
