# Supplementary material for: Local rabies transmission and regional spatial coupling in European foxes
Source: PLoS One. 2020 May 29;15(5):e0220592. doi: 10.1371/journal.pone.0220592 (PMC7259497; doi:10.1371/journal.pone.0220592)
Supplement: S1 Datasets — This zip file contains the data files and R Scripts used to carry out the analysis. Details of the files can be found in file_guide.txt. (ZIP) [file pone.0220592.s003.zip › S3_Data/east_border_all_region_area.csv]

	area	region	area_sq
14	29.479	Brandenburg	5.42945669473475
15	23.174	Mecklenburg-Vorpommern	4.81393809681845
11	18.42	Sachsen	4.29185274677499
13	20.446	Sachsen-Anhalt	4.52172533442711
12	16.171	Thüringen	4.0213181918371
1	47.618	Niedersachsen	6.90057968579452
2	21.115	Hessen	4.59510609235521
3	70.553	Bayern	8.39958332299883
4	15.763	Schleswig-Holstein	3.97026447481777
5	3.314	Karlovarský	1.82043950737178
6	5.335	Ústecký	2.30976189249022
7	3.163	Liberecký	1.77848249921105
10	19.947	Lower Silesian	4.46620644395218
8	22.896	West Pomeranian	4.78497648897045
9	13.988	Lubusz	3.74005347555352
