# Supplementary material for: Local rabies transmission and regional spatial coupling in European foxes
Source: PLoS One. 2020 May 29;15(5):e0220592. doi: 10.1371/journal.pone.0220592 (PMC7259497; doi:10.1371/journal.pone.0220592)
Supplement: S1 Datasets — This zip file contains the data files and R Scripts used to carry out the analysis. Details of the files can be found in file_guide.txt. (ZIP) [file pone.0220592.s003.zip › S3_Data/file_guide.txt]

Guide to data used in the model:
1. Script files
neighbour_df_prep_Dec4: Neighbourhood and data prep file pre jags code
plos_one_jags_model_code: Jags model code.
R0_calculations: Calculations for R0.

2. Rabies cases from the 5 main regions in Eastern Germany from 1982-2010

region1_df: Rabies cases from Brandenburg
region2_df: Rabies cases from Mecklenburg
region3_df: Rabies cases from Sachsen
region4_df: Rabies cases from Sachsen-Anhalt
region5_df: Rabies cases from Thuringen.

3. Rabies cases from neighbouring regions in Germany, Poland, and the Czech Republic from 1982-2010

Poland:
poland_lowersil_df
poland_lubusz_df
poland_westpom_df

Germany:
Schleswig_Holstein_cases1982_2010
Niedersachsen_cases1982_2010
Hessen_cases1982_2010
Bayern_cases1982_2010

Czech Republic:
czech_karlo_df
czech_liber_df
czech_useteck_df

4. Neighbourhoood matrix and border to area ratios
shared_border_perimeter
east_border_all_region_area

5. Outputs
key_params_1Sep2019
