# Supplementary material for: Local rabies transmission and regional spatial coupling in European foxes
Source: PLoS One. 2020 May 29;15(5):e0220592. doi: 10.1371/journal.pone.0220592 (PMC7259497; doi:10.1371/journal.pone.0220592)
Supplement: S1 Datasets — This zip file contains the data files and R Scripts used to carry out the analysis. Details of the files can be found in file_guide.txt. (ZIP) [file pone.0220592.s003.zip › S3_Data/key_params_1Sep2019.csv]

	h	c	obs1	tau
1	1.601349582	0.029994863	0.098749496	663.8457764
2	1.605509931	0.022601656	0.101780632	697.1873096
3	1.603776381	0.022287191	0.103051299	718.9585942
4	1.610129147	0.022887292	0.109446744	704.3338422
5	1.60697625	0.023741963	0.108752611	674.3401434
6	1.604214752	0.024358825	0.107542428	670.9083368
7	1.609582486	0.024541007	0.104849671	640.2905764
8	1.604614934	0.023693589	0.100466631	682.8095822
9	1.611849467	0.015420128	0.097381714	652.8478221
10	1.605750422	0.025258717	0.10205285	667.586427
11	1.607303919	0.016166005	0.106058966	729.9063265
12	1.608894244	0.01879006	0.09961479	725.4811627
13	1.607552384	0.030147162	0.106306209	842.28495
14	1.610340994	0.027925407	0.110468871	778.5673215
15	1.607043739	0.023982336	0.112574929	679.8747751
16	1.610850855	0.015308221	0.110944831	647.3128003
17	1.606567857	0.021733102	0.112340301	703.0582883
18	1.606624586	0.021412701	0.116959039	662.5012173
19	1.603686558	0.024696384	0.107635101	796.3043622
20	1.600690971	0.029392532	0.107718208	749.6016157
21	1.606867705	0.011367873	0.10631551	707.735074
22	1.603006582	0.022213759	0.102915321	653.4158487
23	1.604491658	0.014409086	0.105273511	676.3351596
24	1.598196569	0.01810802	0.107011908	702.2596401
25	1.599417327	0.019019515	0.114463206	649.67103
26	1.598030281	0.016739423	0.10849005	680.1581675
27	1.590897468	0.039880777	0.10835921	682.8950393
28	1.591918356	0.028504037	0.102557409	599.1400989
29	1.597750662	0.018118986	0.099549691	716.6410071
30	1.593418223	0.033985508	0.10134949	609.7016147
31	1.593712078	0.033888379	0.101062823	706.2868768
32	1.598204983	0.022223994	0.104288155	738.3381713
33	1.602808743	0.019371803	0.11055534	610.2734909
34	1.603597457	0.019839185	0.110209382	583.5149049
35	1.598153294	0.02396492	0.113851983	720.9141465
36	1.595447052	0.032669432	0.114459563	667.8234518
37	1.599247623	0.017770504	0.10879249	701.4268872
38	1.589684405	0.028770917	0.104807174	783.7018445
39	1.594424577	0.020112622	0.108648891	667.5173108
40	1.594927758	0.028701772	0.111324009	695.6285818
41	1.597859567	0.024690031	0.107759503	736.0872074
42	1.593793917	0.019702215	0.107942034	682.8355927
43	1.601659679	0.018396744	0.111106198	676.3658007
44	1.601827794	0.015809935	0.112038224	660.1445575
45	1.593966548	0.035579588	0.107448514	832.3705323
46	1.603627263	0.016728655	0.106269933	642.3224423
47	1.595082895	0.018547969	0.106340874	774.8781536
48	1.594313225	0.02758858	0.103993219	670.0845693
49	1.590131173	0.021358673	0.103762772	736.9305741
50	1.585670738	0.030953442	0.104818553	768.3939676
51	1.601369569	0.013301451	0.106187581	800.3102521
52	1.592284914	0.027924125	0.104674822	749.7668237
53	1.600135507	0.017044651	0.104480191	797.6087772
54	1.588514853	0.025064881	0.107994474	692.4074795
55	1.590461127	0.023692125	0.108822201	668.960121
56	1.587448551	0.030575262	0.105409482	746.6610205
57	1.588226109	0.029088766	0.105888233	656.0978263
58	1.587264634	0.024505753	0.10583729	640.198241
59	1.593392982	0.01511362	0.103292782	730.9567256
60	1.59476857	0.018951222	0.105957171	698.8896564
61	1.598711538	0.014264555	0.105220755	634.0937414
62	1.594098279	0.013585669	0.10991205	659.5504758
63	1.599340564	0.019136752	0.109698119	664.5276176
64	1.599476838	0.018433291	0.110321842	756.0506974
65	1.596910824	0.019226998	0.105360319	735.6310977
66	1.591945669	0.026950089	0.102511969	624.1397714
67	1.600877719	0.02167811	0.109686409	621.4094815
68	1.594371612	0.023160654	0.114614039	726.375331
69	1.587392591	0.032393111	0.112804293	779.2529793
70	1.587245218	0.022704175	0.113401212	767.4299776
71	1.586164625	0.030674138	0.111921037	718.9434555
72	1.589039953	0.023805612	0.109238519	725.5686933
73	1.59958064	0.016300389	0.111159998	678.3601987
74	1.597766925	0.023031625	0.114839056	714.6226843
75	1.603002137	0.018108974	0.115590002	793.8170084
76	1.600060061	0.019457346	0.113705533	761.6466562
77	1.597172631	0.028053369	0.114468183	711.5097232
78	1.59758304	0.022864221	0.116144686	717.2810061
79	1.597033376	0.026795778	0.118908702	752.5733154
80	1.590375734	0.030161796	0.118196208	652.3395915
81	1.588517205	0.025589818	0.109971452	782.0500981
82	1.587863358	0.022134923	0.106865336	673.7112459
83	1.586190572	0.021515103	0.10285664	662.6425557
84	1.579793581	0.023210679	0.101895802	652.7439501
85	1.576887732	0.033034169	0.098844881	782.7955407
86	1.582008801	0.030354266	0.097795778	666.5450676
87	1.586221132	0.028516721	0.102526735	767.9417857
88	1.588737401	0.011943009	0.105357796	666.8393757
89	1.58470132	0.024558499	0.103974406	716.4087414
90	1.582200145	0.030503779	0.104614916	665.157198
91	1.578719447	0.030556157	0.107206395	650.0554375
92	1.581398561	0.034356467	0.106921689	740.7034382
93	1.591496741	0.018926949	0.110457013	628.9893101
94	1.597504481	0.013463721	0.110460819	704.2374251
95	1.585120013	0.023110481	0.111858612	645.7200926
96	1.586378533	0.024426211	0.112668709	731.7620219
97	1.582138307	0.024891379	0.1128296	691.2920023
98	1.590119959	0.02156371	0.11193037	666.0366374
99	1.593976981	0.02104875	0.109834925	581.6863732
100	1.59055768	0.019103327	0.108742192	675.7690664
101	1.582543268	0.035301148	0.109286461	671.3732948
102	1.584442521	0.029290138	0.107603014	732.2454871
103	1.59171334	0.017158134	0.107085707	766.8884707
104	1.588329155	0.018270223	0.108320028	631.0894551
105	1.592759395	0.01918344	0.108736034	752.6688539
106	1.592587727	0.019958147	0.106544241	661.7902542
107	1.594031057	0.016915362	0.109193558	583.5109509
108	1.589536071	0.014960733	0.106462836	656.8513924
109	1.589496044	0.019976084	0.105618289	622.6236833
110	1.585505018	0.039462846	0.106317209	672.1938325
111	1.591852206	0.020262575	0.109974459	783.3775855
112	1.589944541	0.020862674	0.106452446	645.6004713
113	1.583947813	0.025596883	0.113241099	662.2409222
114	1.58889205	0.030415725	0.113157631	681.5759042
115	1.604315524	0.016707539	0.114266583	648.0534235
116	1.601459554	0.011631179	0.107413597	640.7163943
117	1.591497407	0.01967153	0.108941275	607.1596169
118	1.597118957	0.018235582	0.108222835	656.4766435
119	1.590640543	0.024822567	0.109026755	699.256936
120	1.593397466	0.020477151	0.110057487	611.4768347
121	1.595490355	0.013445644	0.108786056	734.1425981
122	1.59006507	0.024045515	0.109288079	705.083201
123	1.588679531	0.025758189	0.113908153	623.3317142
124	1.596851944	0.024401299	0.113965495	658.6232783
125	1.592650421	0.022967268	0.111280986	799.2111095
126	1.594240629	0.027161083	0.115475168	656.0622282
127	1.598249909	0.023466916	0.112302496	723.7400323
128	1.591448797	0.024031716	0.109801211	759.1760331
129	1.598030506	0.027964042	0.114026733	614.2072028
130	1.597928123	0.023826077	0.11366779	637.2321643
131	1.598290092	0.023992983	0.115235057	735.5219453
132	1.605665421	0.013368735	0.104725106	706.2547971
133	1.603256416	0.024378977	0.104936338	593.8939852
134	1.60031113	0.026675751	0.109677838	709.9673859
135	1.602769257	0.021103686	0.109446208	650.4615969
136	1.592829039	0.031680727	0.102698737	633.4422654
137	1.596309229	0.017325296	0.103294795	686.8011234
138	1.601091928	0.014722423	0.10225638	664.3520763
139	1.600451342	0.026225696	0.104476746	621.0900162
140	1.612080269	0.010986928	0.109030542	649.6673185
141	1.609002687	0.026389026	0.113019974	665.6926162
142	1.602143341	0.020011772	0.110458687	767.6432748
143	1.602238327	0.017570596	0.107381966	602.1348934
144	1.606284976	0.020882234	0.10770984	668.9363244
145	1.601521097	0.01539934	0.107067897	610.77453
146	1.597047239	0.022837145	0.106338505	630.6363152
147	1.599630931	0.018867421	0.103201238	786.6046953
148	1.59180545	0.024778195	0.108013559	690.8311555
149	1.596374254	0.020879868	0.108330413	704.1647761
150	1.595928221	0.021435767	0.107242232	539.4219348
151	1.593433234	0.019960535	0.107284601	748.7735159
152	1.597248634	0.012900117	0.103553659	724.4024791
153	1.590733316	0.028254339	0.101277263	666.7233674
154	1.595025245	0.020602168	0.104524033	674.6174025
155	1.597022577	0.01877664	0.103934528	699.0670726
156	1.599860143	0.016980179	0.10589539	636.4170466
157	1.602530739	0.017445227	0.103155113	686.1539904
158	1.597520915	0.019228982	0.100041324	760.827257
159	1.597487038	0.030515474	0.102447921	627.2305403
160	1.600753072	0.021232339	0.106727722	679.8744236
161	1.608460753	0.014338579	0.108262909	784.1549944
162	1.604842148	0.015403612	0.103355804	621.8414598
163	1.605119188	0.020277196	0.107503532	640.1045385
164	1.608748095	0.019752154	0.107308214	714.8475506
165	1.598832734	0.035702264	0.105975342	662.1691709
166	1.605554684	0.015399472	0.108947337	737.5802285
167	1.597610318	0.031223521	0.107504112	598.557148
168	1.598354038	0.022793636	0.108909958	656.3341005
169	1.599665729	0.026836454	0.102183253	609.4167426
170	1.606939237	0.028113425	0.109778236	720.8940391
171	1.611144447	0.02227414	0.107955534	708.6840063
172	1.615777938	0.010258791	0.106240809	626.7384615
173	1.599390562	0.029226327	0.103464538	669.0499534
174	1.60983273	0.021407947	0.109141404	640.5861676
175	1.614446468	0.01520803	0.111676608	662.6798149
176	1.606806903	0.031329276	0.113656529	704.3194399
177	1.614036654	0.013159077	0.118714903	709.7661297
178	1.613130892	0.016858457	0.110931226	676.6186511
179	1.609753092	0.028115579	0.109440843	659.4907489
180	1.608718766	0.01745773	0.106278652	816.8609051
181	1.613387205	0.018510262	0.105804915	699.3035426
182	1.608962215	0.022128952	0.106012191	720.9852671
183	1.610328785	0.020407204	0.109274393	754.3794808
184	1.611419523	0.021430915	0.110190229	643.7935401
185	1.607953002	0.029138065	0.11210566	688.9660504
186	1.606874985	0.021944669	0.111237455	653.629061
187	1.612569194	0.020842717	0.109422881	650.5069181
188	1.611086251	0.021791267	0.110224617	591.3163349
189	1.616180496	0.016234267	0.107475347	620.6017127
190	1.616921775	0.011751593	0.10691875	639.0878854
191	1.613721348	0.021483403	0.109829187	673.5315044
192	1.616220725	0.022756557	0.112782162	588.6036412
193	1.613815482	0.016662794	0.11707091	770.9149818
194	1.615373896	0.012601918	0.113904198	727.7601644
195	1.613509584	0.023815086	0.112923378	742.5716313
196	1.610621512	0.01735221	0.11241307	693.7397585
197	1.610202941	0.022359395	0.115519219	721.1053482
198	1.607661815	0.02064661	0.111253804	658.753313
199	1.607452321	0.024054101	0.110192941	818.1356534
200	1.605311123	0.017100112	0.110571843	731.237367
201	1.610954341	0.015856842	0.115173382	677.6721042
202	1.608844194	0.026380515	0.113351348	684.6947254
203	1.612347092	0.024282975	0.115047497	647.5126812
204	1.617352736	0.01720494	0.118460068	627.7818253
205	1.621611216	0.012310726	0.124483819	733.5922426
206	1.614971835	0.021878888	0.123479918	737.2810766
207	1.620300582	0.019602149	0.115234851	791.0837329
208	1.621063147	0.02445725	0.115439126	774.3472539
209	1.617436766	0.024023323	0.119244824	697.1076723
210	1.62112742	0.018604648	0.113800535	778.3604713
211	1.610654586	0.029078805	0.114519046	702.4802115
212	1.623919458	0.017242864	0.112109621	741.9404144
213	1.614798828	0.028701699	0.10703379	670.579883
214	1.62783049	0.011459202	0.105308104	710.9351035
215	1.617877664	0.032531477	0.111872434	780.9248474
216	1.620663871	0.023307353	0.116150561	808.5625113
217	1.624818488	0.016379037	0.119228498	747.7724902
218	1.623192551	0.019080175	0.112471311	645.1695217
219	1.623612686	0.019033985	0.112142941	628.1576177
220	1.62248762	0.023082981	0.117189539	681.7768682
221	1.627894553	0.011027375	0.112829294	705.8371113
222	1.620089855	0.013649397	0.108514838	656.2961184
223	1.613110125	0.028519921	0.110928747	749.2036274
224	1.619300657	0.022121878	0.107842657	752.5208463
225	1.625915847	0.016906011	0.103648874	706.1919122
226	1.617030255	0.022108518	0.10358428	791.1599733
227	1.615409574	0.026626361	0.104341024	706.7053904
228	1.615004882	0.021517217	0.104064541	817.1100752
229	1.612191837	0.02377088	0.105304306	606.886319
230	1.618468231	0.025454258	0.10486449	694.5231129
231	1.612678293	0.01822605	0.105168985	698.8502233
232	1.611328362	0.018522499	0.112820821	686.1697359
233	1.613846877	0.019879221	0.109993755	664.6129649
234	1.619471572	0.023234427	0.107804693	759.9196744
235	1.618320188	0.017507825	0.106334546	704.6218379
236	1.613705136	0.030711061	0.108413385	623.5787784
237	1.616720722	0.026580885	0.109881336	743.5814686
238	1.627308942	0.012926753	0.11341114	691.2906521
239	1.621050053	0.022533982	0.110827151	655.3515957
240	1.621932383	0.030023917	0.113088518	676.1883069
241	1.624173233	0.022895254	0.111546535	734.3498112
242	1.617144711	0.034138878	0.113121927	649.697363
243	1.612571846	0.033774836	0.107002566	711.0014033
244	1.61093097	0.032367692	0.105815179	662.0162531
245	1.616924719	0.021476603	0.11102014	716.8483682
246	1.612108616	0.023069759	0.109360667	730.5485033
247	1.619678776	0.022734244	0.112157646	730.5234805
248	1.619648625	0.021205751	0.109997903	635.8399373
249	1.616778169	0.023471544	0.10765555	779.9516546
250	1.607521873	0.035119602	0.109968118	673.2865689
251	1.615584211	0.021854687	0.105105546	677.2168429
252	1.612791871	0.020183327	0.109687122	692.2734426
253	1.612180244	0.011540309	0.108773231	711.1720401
254	1.606248498	0.025779375	0.11229712	704.8611429
255	1.618548649	0.020502754	0.114268186	720.1700207
256	1.609000157	0.023201468	0.114236352	668.4162087
257	1.614420846	0.016937109	0.117248059	601.8941963
258	1.60843478	0.013372726	0.112836203	745.2401147
259	1.608250242	0.01069468	0.113550144	700.8302009
260	1.61411046	0.016296829	0.11552432	689.970029
261	1.608631399	0.020537371	0.113985558	545.212517
262	1.607444376	0.016547651	0.114087176	680.7857953
263	1.604861646	0.019337962	0.115071824	754.6906384
264	1.601334726	0.027238842	0.109392854	678.7392435
265	1.604327905	0.023867849	0.108051181	758.1218434
266	1.598800189	0.018090432	0.104037531	631.7468256
267	1.597126815	0.031577958	0.103348334	644.5620571
268	1.592272081	0.025897762	0.104367819	595.3396401
269	1.603993416	0.024251997	0.106561794	639.7140619
270	1.607727315	0.025986285	0.109236106	724.6996327
271	1.616482551	0.019277767	0.110179074	671.5322659
272	1.609116622	0.014070672	0.112414996	661.5289885
273	1.616991608	0.008622201	0.111350634	658.9386186
274	1.611031198	0.026426419	0.1087787	728.817249
275	1.607502704	0.027389152	0.10782925	675.996396
276	1.60580338	0.027816742	0.108594873	712.1634187
277	1.612504435	0.022668752	0.107644944	632.167292
278	1.605878227	0.020389965	0.111550225	711.2275677
279	1.605004858	0.02377539	0.111226032	660.5639895
280	1.610364531	0.014579649	0.111031241	689.1196563
281	1.612399332	0.014720932	0.105476661	715.5415751
282	1.615964786	0.019244453	0.105552631	669.5258685
283	1.610955909	0.029332805	0.107856037	750.1024793
284	1.607893731	0.025250796	0.107104402	628.488961
285	1.605247047	0.021513468	0.104208639	574.7150831
286	1.607037957	0.018249534	0.101109322	670.0507205
287	1.615685205	0.016261768	0.108392442	646.0402278
288	1.609826295	0.029408162	0.103382057	634.7514137
289	1.607377052	0.02418612	0.107341924	705.1935583
290	1.600403532	0.03749699	0.103699946	622.8825384
291	1.613190856	0.024310805	0.109461756	744.2073253
292	1.605893064	0.030667822	0.105924795	686.9791166
293	1.620043166	0.016232541	0.112880566	687.7975918
294	1.610560529	0.025612915	0.108905378	751.1498539
295	1.612651276	0.020855153	0.105606803	706.4015442
296	1.614014735	0.012754821	0.1066795	629.5644274
297	1.613882868	0.026056158	0.111510275	684.7085015
298	1.614550997	0.016807976	0.107455722	602.1236214
299	1.615722032	0.022499391	0.108568373	781.3628943
300	1.622831029	0.017809629	0.108243157	686.722323
301	1.618382015	0.027359232	0.108964265	623.7536421
302	1.617969426	0.02494644	0.112265758	618.4093522
303	1.618283976	0.015867358	0.114050506	542.4460964
304	1.621835196	0.024849728	0.115864306	713.30845
305	1.615816681	0.032305511	0.117024583	713.4053187
306	1.617928212	0.023597818	0.110678174	648.2656711
307	1.61423685	0.030172681	0.11369105	669.6545059
308	1.614933525	0.029771778	0.115734085	725.9519512
309	1.61993876	0.019482185	0.112679997	661.3245384
310	1.618272446	0.013806405	0.108116872	704.9142288
311	1.615042841	0.015700826	0.108277477	740.6145233
312	1.61856798	0.016847409	0.113060889	673.9575442
313	1.618636553	0.021819244	0.10937459	712.0848453
314	1.616570874	0.028955039	0.10715752	688.8063706
315	1.607792962	0.041278071	0.109563461	706.0004467
316	1.616877071	0.022676263	0.109907251	630.1989948
317	1.617216612	0.02823863	0.108838738	656.296006
318	1.62072398	0.01780111	0.113289064	746.9174009
319	1.618702867	0.020376369	0.116365806	666.6385631
320	1.623006775	0.016140593	0.112376931	735.2026407
321	1.618106594	0.029793136	0.108794853	683.0231982
322	1.621041918	0.024510617	0.110473431	611.9960374
323	1.615717376	0.02398464	0.104116655	666.8755163
324	1.617321283	0.027381819	0.108569548	657.5835439
325	1.614905626	0.024600824	0.107490097	720.2800419
326	1.61757151	0.025254845	0.107229628	654.3618688
327	1.618746338	0.017893023	0.105855992	673.1599883
328	1.608606607	0.021177149	0.104929964	599.599635
329	1.612168184	0.024420485	0.103125556	682.6946876
330	1.609620693	0.029410305	0.102225714	617.0319543
331	1.604476963	0.041344024	0.109296804	700.7230431
332	1.609138832	0.032126269	0.101850577	659.7794371
333	1.616778844	0.021513295	0.107245786	660.1979074
334	1.611780319	0.031422611	0.107548233	605.1103949
335	1.598688671	0.04307731	0.107855506	622.0881283
336	1.605992617	0.025480216	0.106899162	662.2762955
337	1.608633531	0.025649854	0.111413486	640.2252924
338	1.613556658	0.018422276	0.110473062	628.2214855
339	1.613416645	0.028137285	0.103045646	672.2949071
340	1.601274435	0.040023323	0.100439353	659.333221
341	1.604764239	0.02891565	0.103441256	692.384389
342	1.607041011	0.029372609	0.098844736	687.1717636
343	1.614267278	0.014490352	0.102585994	737.4686217
344	1.61050648	0.025548463	0.10491304	600.4846126
345	1.614661237	0.020451515	0.107870156	739.805419
346	1.620672221	0.015128481	0.103800649	575.4831144
347	1.620105853	0.017531851	0.104485183	757.5635708
348	1.61210605	0.024906679	0.105576078	657.4676766
349	1.61590605	0.02428842	0.106105309	667.1642743
350	1.620600979	0.018424741	0.10428726	712.8952861
351	1.615449138	0.01839323	0.099646967	653.8980017
352	1.617594423	0.023279519	0.101141831	648.7909856
353	1.615936242	0.009016781	0.102107549	640.2915072
354	1.618344739	0.017175117	0.109751956	674.5109579
355	1.61670134	0.023051899	0.113754594	658.8614019
356	1.616129638	0.028188359	0.11517369	758.7349887
357	1.619001422	0.022164821	0.115881559	681.8063095
358	1.619093529	0.030915658	0.108830688	722.8837612
359	1.621710066	0.018051421	0.113329464	717.7258164
360	1.621787251	0.016426127	0.116051491	661.9537738
361	1.61647457	0.024080478	0.110018279	737.2458159
362	1.617590961	0.019732066	0.110543267	633.4967169
363	1.616768697	0.023867123	0.112505897	656.58767
364	1.615569583	0.025800334	0.106890544	678.5655127
365	1.626408665	0.013638569	0.113575747	702.8536299
366	1.620701513	0.021322094	0.110070586	670.7870639
367	1.614091562	0.021024764	0.109534722	695.644137
368	1.615613623	0.021350855	0.109136267	669.7112344
369	1.613396537	0.032460354	0.106633344	688.2860794
370	1.618350535	0.021671037	0.107520561	741.1969085
371	1.615593511	0.028993125	0.104015173	720.4639871
372	1.617238507	0.023988787	0.107384056	704.4499585
373	1.620854619	0.017735542	0.108867217	714.1080286
374	1.613144747	0.032123587	0.108960592	646.7626885
375	1.61887679	0.022925918	0.111220411	659.9626219
376	1.613793065	0.028355433	0.109298887	614.9191802
377	1.619712877	0.019242662	0.110717995	675.4851787
378	1.606733003	0.034114905	0.104913009	680.310466
379	1.615878259	0.022381989	0.106521423	643.2817602
380	1.615217787	0.016932233	0.106121495	643.9250121
381	1.61991709	0.015265669	0.10634163	686.0886176
382	1.613689812	0.024993038	0.10744813	628.7023085
383	1.617531742	0.018802532	0.108479222	674.5327879
384	1.611848237	0.023015036	0.107053725	720.8357538
385	1.617295438	0.022806032	0.112150297	683.4596652
386	1.619151861	0.012917897	0.115969287	615.5356905
387	1.6218736	0.016256136	0.114221139	711.7055663
388	1.616948052	0.026409133	0.11277409	673.9799313
389	1.614859828	0.027892086	0.110686093	695.5946589
390	1.618621889	0.016789804	0.111028165	610.3270074
391	1.615416941	0.025991014	0.109763075	689.9914345
392	1.625380557	0.015169014	0.10953597	701.1247686
393	1.623062111	0.018136164	0.109688405	654.8818737
394	1.621327441	0.02177171	0.115585119	628.4378538
395	1.623699784	0.019479651	0.111153018	704.3546664
396	1.629419366	0.018557176	0.115120458	671.9980703
397	1.630236224	0.018784139	0.117712642	525.2923912
398	1.629722588	0.02078139	0.121646095	669.6435664
399	1.631089107	0.020723502	0.117037683	651.1897243
400	1.630839147	0.012561441	0.116277883	640.2948665
401	1.621192506	0.020689516	0.112190611	712.3251902
402	1.625741661	0.026585264	0.11623573	822.4895068
403	1.625582472	0.022689562	0.116449196	703.9274316
404	1.633571499	0.020988789	0.115168796	767.0745793
405	1.631468766	0.01535277	0.114344749	669.0434799
406	1.626669272	0.024059404	0.114097468	702.961972
407	1.627207029	0.022909828	0.112213837	761.4104469
408	1.629536741	0.022522095	0.116091893	680.0233975
409	1.629723757	0.017913595	0.116861872	674.5767727
410	1.628933794	0.020203541	0.115191416	712.8293639
411	1.628413969	0.011975222	0.112986417	684.2273238
412	1.626493954	0.024760598	0.112004976	734.2019488
413	1.631683907	0.026390597	0.111966744	711.3878317
414	1.628793401	0.021964086	0.106295359	690.5134292
415	1.631990682	0.020806743	0.109174624	718.9238139
416	1.626375821	0.020962422	0.10560784	765.9494456
417	1.619692154	0.023025306	0.105033414	694.1493884
418	1.617591208	0.029893453	0.105381134	745.4908765
419	1.630150262	0.01516762	0.108655941	648.5617603
420	1.627464704	0.017883056	0.103520253	685.999719
421	1.628622771	0.018793183	0.107258355	720.0690295
422	1.627406361	0.027409309	0.109820743	698.2593581
423	1.62072729	0.026822301	0.104119182	582.9462266
424	1.620988752	0.022497729	0.10771392	615.2108347
425	1.618576043	0.012996817	0.107307324	741.1637538
426	1.617990289	0.018292421	0.1080555	704.7067132
427	1.614985135	0.027128011	0.106866292	687.2470919
428	1.616225161	0.019556437	0.105226783	679.539413
429	1.611550157	0.029634586	0.103076227	767.1230838
430	1.62221311	0.01267881	0.09995938	684.3364397
431	1.618649184	0.025689293	0.100022172	649.7882669
432	1.622475915	0.014426227	0.104310049	692.815426
433	1.617020858	0.022024176	0.105088602	626.878744
434	1.61675211	0.026698576	0.108339029	714.3705107
435	1.619566758	0.02107394	0.106220257	773.1848409
436	1.61829963	0.026316244	0.108032874	678.6536309
437	1.616088336	0.0202922	0.107407209	706.2219241
438	1.614068982	0.01981333	0.103492503	724.5804267
439	1.613732152	0.023031204	0.104455249	756.7334634
440	1.621643875	0.017754611	0.106665855	629.2869034
441	1.615494991	0.02257242	0.100676426	682.5952036
442	1.617978018	0.020117321	0.102864551	760.6793614
443	1.616366803	0.028471643	0.108785194	811.5372292
444	1.615115189	0.030564641	0.112455807	722.5430334
445	1.620461571	0.022326712	0.108592315	707.8586446
446	1.619363569	0.023169545	0.108951776	729.9292995
447	1.623965475	0.017927771	0.108263844	599.4010615
448	1.621958126	0.018650253	0.114278011	655.1487655
449	1.619541598	0.011104595	0.113403584	754.7475818
450	1.616728068	0.025683844	0.110833535	621.4996466
451	1.626319966	0.019892005	0.108591274	652.131134
452	1.619292027	0.038581526	0.103918436	702.4902308
453	1.619611306	0.023770033	0.10610558	714.6678624
454	1.615432605	0.030461146	0.107443974	698.8027292
455	1.612386727	0.022763855	0.104295396	776.8456002
456	1.61046686	0.029332058	0.107998474	704.7443688
457	1.615783092	0.025739806	0.106028095	637.6081134
458	1.615081802	0.022152574	0.102042542	723.8631168
459	1.611808323	0.022000604	0.109275592	695.5902863
460	1.615545321	0.021158089	0.111562185	713.6939998
461	1.616138903	0.023036689	0.109608453	685.7285438
462	1.618728314	0.015400776	0.106692415	738.2361475
463	1.614821727	0.018875442	0.105803093	656.7987795
464	1.617583719	0.019960879	0.113657631	747.9829594
465	1.615658853	0.02580981	0.109703204	778.9491982
466	1.61206399	0.028577056	0.1074831	759.9423408
467	1.618320852	0.019526603	0.110604747	713.8649651
468	1.611782856	0.023985594	0.113884079	739.5504614
469	1.61815073	0.01787257	0.116504328	703.4266063
470	1.631361019	0.008824753	0.116409361	693.8096619
471	1.619140673	0.027427401	0.116429651	763.7305747
472	1.616221426	0.029933267	0.118438885	681.1653426
473	1.625614866	0.012605415	0.117524729	612.9982551
474	1.614159028	0.01964201	0.110690516	654.7375704
475	1.619192032	0.015310344	0.108005143	677.8332974
476	1.610366433	0.015292193	0.109651355	747.6207357
477	1.62084946	0.020702986	0.111938292	708.7638206
478	1.617760086	0.019059962	0.109956459	628.5398197
479	1.618107754	0.016019764	0.115526636	742.7730508
480	1.621574191	0.014237641	0.11651747	709.9418091
481	1.615233662	0.01655501	0.113134069	756.8625161
482	1.624203974	0.017258692	0.106424056	616.8423613
483	1.623712347	0.01721011	0.111997411	713.8431245
484	1.61558065	0.025312671	0.116607444	749.8633916
485	1.615949087	0.018378456	0.111670965	660.8210906
486	1.6097268	0.025960496	0.114114092	706.0132629
487	1.620800323	0.014380137	0.115116252	770.4518816
488	1.607863026	0.025947588	0.113784708	702.1357172
489	1.610099454	0.022680102	0.112078628	594.3848161
490	1.619462887	0.01540585	0.112416491	748.3552721
491	1.617255226	0.016138375	0.114451166	663.7413717
492	1.613996899	0.02701798	0.107755506	744.91598
493	1.620797505	0.013422661	0.110844271	642.2528018
494	1.618091129	0.023621518	0.114503412	721.5765273
495	1.617488129	0.019548957	0.116369114	702.4421482
496	1.615413589	0.016605066	0.107379413	729.8820414
497	1.614678951	0.022596521	0.104904097	716.934355
498	1.61739258	0.023551689	0.109685089	721.9847058
499	1.614009467	0.020719205	0.113998451	627.4876631
500	1.619024541	0.016104627	0.106713592	690.6895849
501	1.617043972	0.024746776	0.110501759	690.5286107
502	1.617791836	0.026552321	0.109018707	744.3123902
503	1.614849626	0.022335032	0.106440439	715.6143252
504	1.617492454	0.009066875	0.10765436	634.2749288
505	1.610754109	0.028868518	0.108792842	749.0369128
506	1.61657974	0.020556454	0.10491769	700.5495403
507	1.614567617	0.015484653	0.110098098	772.6879639
508	1.618221338	0.012945872	0.107529507	564.7575596
509	1.616374818	0.015363717	0.113379935	645.5837282
510	1.619410717	0.020716109	0.111743967	671.3302646
511	1.61864861	0.017670012	0.108322308	636.6454127
512	1.615697311	0.026778074	0.115583102	749.6088412
513	1.617131267	0.014151968	0.11462166	664.5738156
514	1.616103863	0.022796704	0.106124694	764.2495255
515	1.620515455	0.017394417	0.106102266	564.9262763
516	1.616729058	0.022256535	0.106944457	726.3892544
517	1.612472432	0.025752816	0.108055521	630.3349987
518	1.615418607	0.012085282	0.110420246	688.4398582
519	1.610477251	0.028834304	0.109020824	657.929879
520	1.606277653	0.028605811	0.113921686	653.4919519
521	1.61267581	0.025922525	0.111846694	670.6615551
522	1.619637425	0.015390286	0.110491181	607.885399
523	1.612931947	0.027201919	0.107145492	666.350948
524	1.612440855	0.026668853	0.106420633	658.8208727
525	1.613231148	0.027639488	0.108268613	738.0552739
526	1.6073993	0.023393045	0.107423985	645.9889789
527	1.608349166	0.020744768	0.106821449	661.4282313
528	1.611449775	0.017598105	0.105237069	765.802876
529	1.611966755	0.013792033	0.106492435	687.292048
530	1.610587587	0.016022756	0.105315044	698.3490263
531	1.619636225	0.014017672	0.108892135	689.0045644
532	1.619382264	0.01572636	0.110788204	751.5550952
533	1.618600588	0.013318659	0.113442196	737.1400161
534	1.610635529	0.026842681	0.111331624	663.7611229
535	1.617322564	0.015475347	0.113888558	677.7985926
536	1.620193077	0.015629744	0.118412171	781.2964397
537	1.624332759	0.013189092	0.12015055	718.5932729
538	1.618007091	0.019610918	0.116306003	701.1536518
539	1.622079761	0.012414322	0.114752893	671.9414444
540	1.617493286	0.018905967	0.11113127	699.2327989
541	1.621423611	0.021860206	0.106766546	676.32645
542	1.61609331	0.027976186	0.106513045	746.3962278
543	1.619882896	0.020862862	0.107377153	613.4661866
544	1.614260426	0.027821057	0.10796502	700.1233587
545	1.615687844	0.010266595	0.107364794	666.7329933
546	1.609746196	0.01861161	0.106369042	695.5276122
547	1.607519199	0.028127152	0.108627145	700.3779474
548	1.615041204	0.019734585	0.105679292	758.8312735
549	1.620415508	0.015248979	0.109269407	680.7905322
550	1.625074066	0.014115945	0.113199166	800.2941202
551	1.617155927	0.021906962	0.117808311	651.1922629
552	1.625225517	0.013607656	0.112466989	765.9945588
553	1.620827211	0.011939005	0.109469058	645.8137158
554	1.620747371	0.020181436	0.11112225	689.4156738
555	1.611622677	0.01942559	0.111421947	719.6627239
556	1.609798502	0.018330949	0.109211591	683.1972675
557	1.607036274	0.01689978	0.107160438	779.1492728
558	1.612870183	0.016781438	0.113851401	689.1552361
559	1.612854444	0.022742222	0.111781158	706.8572133
560	1.613277421	0.013330578	0.108855744	719.8247776
561	1.603151533	0.021904079	0.105936009	689.6266137
562	1.619795363	0.01594959	0.110806157	713.9022347
563	1.617711672	0.017290916	0.108405222	658.6882795
564	1.607179224	0.022088291	0.110070836	676.3436079
565	1.609977194	0.020111487	0.111329058	700.7198374
566	1.606225538	0.024923888	0.107329116	779.3264437
567	1.608783216	0.015856166	0.104645616	723.3513199
568	1.603455534	0.023454716	0.100685753	742.1886341
569	1.606516621	0.017653132	0.105560939	700.2765416
570	1.610404684	0.023765373	0.113178324	670.6757021
571	1.616044538	0.011381956	0.114310594	636.3794987
572	1.611245643	0.023736937	0.108737657	710.7670292
573	1.617856938	0.012365162	0.110892413	711.8056397
574	1.614716945	0.0184044	0.112011767	699.1932296
575	1.612447409	0.017151028	0.111000816	652.4354282
576	1.61358644	0.019776969	0.110142796	794.4824489
577	1.607549447	0.019161658	0.11305159	690.3490467
578	1.612490406	0.022021429	0.116982606	708.986816
579	1.614308768	0.016392259	0.112824962	736.003203
580	1.615195653	0.022424596	0.115912781	670.0158726
581	1.603771917	0.022358017	0.111389923	667.5152608
582	1.60992213	0.01533754	0.108663986	716.1323395
583	1.61344649	0.015524398	0.106916075	703.4629586
584	1.611281692	0.017367377	0.111893714	741.029441
585	1.608726648	0.023481528	0.108673275	701.0834801
586	1.606992357	0.011505307	0.105239014	662.9822613
587	1.601490661	0.025876036	0.103675479	633.3117953
588	1.60674882	0.01932485	0.106549283	728.313126
589	1.609740133	0.018612196	0.100909669	760.5317338
590	1.609824484	0.013712076	0.103978224	661.7146424
591	1.605706673	0.017585896	0.107765261	759.3998258
592	1.604390102	0.021064823	0.110214095	751.2121421
593	1.608167579	0.018318129	0.111522849	664.4998209
594	1.602573312	0.023424964	0.109301988	715.2844213
595	1.612839157	0.015121017	0.114072515	776.2896016
596	1.612625055	0.014036563	0.111276654	605.3010683
597	1.608351778	0.022962048	0.108394319	746.6517976
598	1.610605556	0.028777622	0.104079378	718.6136191
599	1.615998415	0.020441721	0.108141481	690.0071062
600	1.611878858	0.028489388	0.103839922	792.614337
601	1.611295444	0.021037659	0.103332857	788.5532973
602	1.609301992	0.024416594	0.105684222	713.162287
603	1.614069408	0.015552962	0.106860169	653.4261146
604	1.602639035	0.028919431	0.106648594	718.1744719
605	1.610130072	0.020168179	0.108434076	685.919754
606	1.605017824	0.021396115	0.108948385	657.1259708
607	1.616036618	0.01145891	0.113786676	806.8632871
608	1.610006528	0.021089967	0.108788573	670.4209983
609	1.61127758	0.012937051	0.108223124	745.9697402
610	1.610519139	0.023393198	0.106612541	717.1326407
611	1.61163314	0.015119353	0.106176816	672.1442182
612	1.611277243	0.019328254	0.106664361	709.4888621
613	1.620878436	0.019764858	0.108743821	794.1870579
614	1.622327713	0.017531151	0.103155071	790.1853015
615	1.618255638	0.022383036	0.108478842	648.5005637
616	1.617541909	0.026415699	0.106377367	685.854228
617	1.621161547	0.016874372	0.109335162	706.4458914
618	1.619685761	0.018111336	0.109759443	686.0310995
619	1.616207787	0.019923738	0.110287847	725.3542868
620	1.623269303	0.013838054	0.112232501	721.906903
621	1.619380631	0.019476176	0.113079489	753.1921526
622	1.626885855	0.009882371	0.111843486	686.9927176
623	1.612515312	0.027574733	0.108284145	794.9897676
624	1.615256601	0.024010526	0.107438211	753.9758401
625	1.620470764	0.011939408	0.104660431	633.5379704
626	1.611698945	0.014042622	0.103986773	855.0700571
627	1.609444889	0.031639728	0.107954534	777.330949
628	1.612655903	0.019661487	0.109004839	717.8614529
629	1.614589053	0.019163318	0.106784697	724.4162921
630	1.60537602	0.016876534	0.110010819	756.5064826
631	1.608755142	0.02394413	0.108630152	795.9604241
632	1.612126143	0.015736468	0.110887471	758.4567964
633	1.601242543	0.021480153	0.10533289	746.8193259
634	1.603797887	0.019664128	0.105731861	670.3169584
635	1.611543946	0.015734934	0.109067527	687.9728055
636	1.605262042	0.0268134	0.104131026	706.6378748
637	1.608055768	0.01975082	0.105333363	739.9327273
638	1.610637407	0.023087692	0.108336343	719.8244206
639	1.609470978	0.019328047	0.107361391	702.101499
640	1.600623081	0.031100418	0.10782416	791.7462051
641	1.612045383	0.018355961	0.116321237	732.626208
642	1.612336548	0.018814008	0.112038482	641.4218093
643	1.6109232	0.019946449	0.108409914	642.1827038
644	1.612334907	0.028259693	0.108113259	664.3665599
645	1.608575059	0.024873667	0.11249867	709.5713904
646	1.614640673	0.014411947	0.111464463	651.6003213
647	1.609449819	0.019506869	0.113082967	690.4368797
648	1.613057006	0.02247344	0.114142668	785.7200436
649	1.610053472	0.020594412	0.112480114	701.6856952
650	1.607599889	0.019177252	0.108430468	844.8689125
651	1.604144946	0.018575136	0.108294825	783.7075
652	1.599383805	0.022938721	0.108402349	656.1628348
653	1.602781585	0.02955958	0.108416366	600.8118594
654	1.608570874	0.013232193	0.107965585	664.439091
655	1.6041503	0.02389385	0.107268869	696.9070308
656	1.591946311	0.037124373	0.10451446	737.199951
657	1.600379733	0.019876618	0.108317705	734.9647102
658	1.602296941	0.016969164	0.100922278	720.6584012
659	1.600711665	0.02023521	0.10617948	734.4043351
660	1.601325601	0.018653754	0.105896964	685.0238437
661	1.594825179	0.013683011	0.100000594	734.9947784
662	1.592275809	0.021788875	0.09888907	660.0607708
663	1.593088066	0.013070413	0.100854893	745.7187851
664	1.593886059	0.017466623	0.104056409	720.1261769
665	1.594347307	0.022275404	0.103144009	729.5999126
666	1.59647675	0.017071294	0.104997346	753.0497201
667	1.600093784	0.014855667	0.10451195	693.3980449
668	1.602888917	0.014479371	0.109567694	728.444257
669	1.601274242	0.015191773	0.106405644	687.7404686
670	1.589884438	0.025524706	0.098110218	777.8912402
671	1.590363239	0.020170235	0.100718115	724.4777909
672	1.601019933	0.01268863	0.099402007	653.9712881
673	1.59836235	0.014690525	0.103352428	624.0949798
674	1.601304247	0.018290296	0.106200041	748.8756451
675	1.598295324	0.019643176	0.104960991	722.1294917
676	1.600956565	0.024284024	0.107296229	706.2851898
677	1.603504496	0.016553975	0.105769433	699.0824934
678	1.613135935	0.010944162	0.107057588	747.5710932
679	1.602968953	0.010934791	0.108130754	606.4334033
680	1.60216333	0.011560318	0.11214051	706.7775252
681	1.598351222	0.014292584	0.10560454	748.9872795
682	1.604543965	0.006430667	0.107322678	693.6233243
683	1.597537119	0.019851821	0.108466351	792.2985903
684	1.601432546	0.010549255	0.108995587	709.8716593
685	1.602608704	0.008940073	0.108656121	686.1331287
686	1.594212741	0.018336684	0.1087088	733.5105824
687	1.599724798	0.015056052	0.107528308	629.3212853
688	1.597538645	0.015088183	0.107501982	722.4289777
689	1.601868833	0.014900618	0.10790119	704.0072911
690	1.601854357	0.012267967	0.108343397	807.2764545
691	1.597758483	0.021194379	0.110699688	711.2489887
692	1.598594008	0.0238799	0.109414517	677.2776346
693	1.604440593	0.018973208	0.105882846	670.666198
694	1.600070817	0.029482171	0.106979725	751.9517452
695	1.611188903	0.021713577	0.106261747	634.0037212
696	1.605948797	0.020607816	0.106561973	692.138063
697	1.608230919	0.018125549	0.110550876	724.4131076
698	1.607862397	0.006736964	0.106819502	679.7197182
699	1.608720845	0.019870948	0.110012709	768.7400428
700	1.605913415	0.018495331	0.105869443	734.0086108
701	1.606181277	0.021302603	0.106955075	695.3818329
702	1.601729921	0.022172926	0.102292744	756.1869246
703	1.604397548	0.01985501	0.104694809	673.6348342
704	1.609324035	0.011397451	0.104032789	686.9387062
705	1.606843832	0.012152115	0.10648401	703.5187955
706	1.606578232	0.014982822	0.106646989	688.6156501
707	1.603367525	0.01881186	0.109289946	742.2284412
708	1.603516596	0.017901685	0.110129576	697.9622111
709	1.604977295	0.028977692	0.10935131	622.7985253
710	1.60483119	0.019727527	0.108673282	659.4121147
711	1.606906053	0.01472668	0.107396503	749.216981
712	1.605355927	0.01641576	0.103731606	664.0050434
713	1.601310687	0.021826726	0.107606168	702.5197083
714	1.605546786	0.022469297	0.109999318	616.8161969
715	1.605000084	0.016356932	0.106142081	703.1071222
716	1.599512219	0.021111815	0.1048496	706.1909046
717	1.608937406	0.013489815	0.105813955	728.7131462
718	1.607041342	0.01226301	0.103845642	642.1614141
719	1.601494898	0.019831134	0.10517175	724.7372488
720	1.604305959	0.020718812	0.110542137	614.4547357
721	1.604347335	0.016081936	0.106833211	688.0507017
722	1.616801627	0.009507221	0.108220237	665.84882
723	1.604493198	0.01787352	0.110207981	692.9013127
724	1.600850909	0.017726342	0.102249553	773.6566343
725	1.595219581	0.019374477	0.104368831	700.8792393
726	1.593506639	0.016941376	0.10386584	677.1167923
727	1.59355611	0.01194729	0.102866969	741.3036828
728	1.592990704	0.017085823	0.101914859	718.3551137
729	1.587448982	0.025000793	0.100838509	705.5388906
730	1.598241959	0.018838141	0.103681868	657.0510037
731	1.599639137	0.018595238	0.105131295	742.7478009
732	1.596164316	0.02731188	0.101645701	645.2822461
733	1.598213039	0.022092644	0.106242104	697.3703979
734	1.591487543	0.017747338	0.104384642	663.355348
735	1.598020122	0.009266261	0.101352321	717.8374198
736	1.595494313	0.012054141	0.102192871	709.5123809
737	1.59335429	0.011403797	0.106948026	716.9395089
738	1.596369828	0.01801347	0.109535105	776.0187345
739	1.603290772	0.012042934	0.110660977	704.0675125
740	1.597717304	0.01769233	0.110101541	691.727999
741	1.605070053	0.009503592	0.109841105	775.0040291
742	1.603538069	0.010724066	0.109797283	739.2414493
743	1.601121489	0.013534891	0.116420386	715.1203886
744	1.597211106	0.01604839	0.118139902	677.5962184
745	1.597593442	0.014857847	0.112887444	688.6472507
746	1.591242543	0.013908183	0.106289697	660.8525782
747	1.592867171	0.017429993	0.108800012	740.4341483
748	1.59070333	0.009382241	0.109157376	709.5784757
749	1.585839703	0.023925925	0.105664481	702.6566678
750	1.582760541	0.029083029	0.1079096	722.9183642
751	1.585485214	0.016586014	0.111860097	582.9473719
752	1.583475914	0.017205461	0.10972493	800.5799484
753	1.586736458	0.019813636	0.107663669	713.9765691
754	1.590435848	0.016595284	0.110086437	747.5916109
755	1.589875611	0.012428011	0.109973147	730.7534838
756	1.583847903	0.014393567	0.108502627	609.7805469
757	1.586870889	0.016517015	0.109913648	638.3020883
758	1.58491304	0.020988811	0.106741281	597.1506701
759	1.5894757	0.013955364	0.106392994	653.5181362
760	1.590463446	0.011356814	0.104827334	723.3891019
761	1.588599939	0.01276076	0.103924742	732.1102612
762	1.571323021	0.028498199	0.101695837	737.3533886
763	1.589245672	0.011859085	0.108191936	736.1791998
764	1.582244892	0.014185531	0.106636394	650.3821037
765	1.585466016	0.010692145	0.107405611	621.441841
766	1.582328278	0.011388977	0.106007255	681.1867145
767	1.584549847	0.011717635	0.107787912	707.6985668
768	1.592639078	0.009848251	0.103524055	682.7472039
769	1.583079367	0.018909052	0.106483574	713.4454835
770	1.587363173	0.01836112	0.110303351	657.6015504
771	1.583640669	0.018858244	0.10902343	725.7178468
772	1.584244703	0.016129752	0.111921602	631.522629
773	1.586577487	0.019486494	0.110017232	683.9062551
774	1.582653588	0.019851139	0.103030215	717.1363864
775	1.582549782	0.020489294	0.101054818	704.5620075
776	1.58887927	0.015096558	0.106004125	652.8973415
777	1.578527553	0.024559404	0.10935524	726.2331396
778	1.587467782	0.009948056	0.108017493	740.8042458
779	1.585417276	0.013695547	0.109647332	612.5003826
780	1.586345188	0.00856637	0.110637699	724.6293129
781	1.585308898	0.010822875	0.108240352	733.9177525
782	1.583221979	0.011361444	0.109743607	680.4040878
783	1.585272163	0.00915075	0.109496475	685.8851425
784	1.576800288	0.013697263	0.109497879	687.3537996
785	1.577451809	0.013268054	0.105966678	707.6091973
786	1.578317345	0.015778595	0.11198394	723.3179177
787	1.575584038	0.013201173	0.109532254	724.7991696
788	1.571795718	0.011674088	0.10694536	707.9069283
789	1.579313643	0.015712357	0.109378559	649.3400627
790	1.575449713	0.014404455	0.10606865	719.7594985
791	1.578048266	0.014091369	0.103884674	659.2969263
792	1.577280171	0.016155403	0.108480978	646.8087474
793	1.571585716	0.022261277	0.104434225	715.4950709
794	1.571877983	0.021334629	0.107106854	762.738475
795	1.572471331	0.013528062	0.103410592	724.5382669
796	1.575502601	0.010772713	0.10870188	751.5204231
797	1.569639412	0.012944805	0.10873514	747.4934348
798	1.570888697	0.016372619	0.107725061	663.5293671
799	1.568306202	0.016017348	0.104784385	697.0130134
800	1.561177234	0.023991575	0.103024724	675.9474852
801	1.564044754	0.028723968	0.107417652	740.568569
802	1.571609162	0.014983436	0.106889536	720.4068943
803	1.564810237	0.019322241	0.102757017	687.8230579
804	1.564565299	0.018105259	0.104525275	627.4930483
805	1.567676328	0.017692482	0.10734139	680.6918757
806	1.568751665	0.016699841	0.102237014	771.299176
807	1.573052822	0.010580605	0.106279689	700.5613937
808	1.570172687	0.028056906	0.108485212	676.2782221
809	1.57508324	0.01193743	0.114493404	596.2357552
810	1.569474468	0.013566232	0.111841042	740.9853174
811	1.568162723	0.015556236	0.10755721	647.2545464
812	1.564278469	0.016196978	0.105337993	632.2815942
813	1.562692929	0.016895281	0.100385122	621.0509226
814	1.563980114	0.011847699	0.108013985	647.6865303
815	1.566224973	0.016172177	0.108616927	772.1399981
816	1.564866069	0.011809705	0.102258607	686.5197912
817	1.562039411	0.01139572	0.10307434	661.4621511
818	1.56397683	0.014663745	0.104999295	631.7276154
819	1.553911432	0.018937888	0.105670995	678.6926212
820	1.559955169	0.008571302	0.102721682	728.1114518
821	1.561653538	0.009409368	0.098132428	612.0238212
822	1.556367106	0.017499453	0.097398908	692.6652708
823	1.552374876	0.019390171	0.098970082	703.7157814
824	1.559837655	0.008952259	0.106530663	750.2889023
825	1.565315415	0.011985301	0.09926854	783.2114914
826	1.564473283	0.010480418	0.10516159	646.8971315
827	1.561626949	0.014562687	0.100178183	706.1963842
828	1.558168099	0.014521521	0.100982489	765.1278963
829	1.555413199	0.0237416	0.095760367	677.1365146
830	1.559709954	0.016424816	0.097416559	678.5093204
831	1.552967093	0.01895277	0.098408127	714.0006019
832	1.561588433	0.015724463	0.103060245	624.3266472
833	1.568951377	0.012686678	0.102932657	617.4799445
834	1.55447282	0.028096989	0.103500704	666.7563023
835	1.558663048	0.015312492	0.104136297	800.1827364
836	1.551988044	0.026102265	0.098779171	620.7442933
837	1.553144664	0.012584596	0.103549414	754.1653061
838	1.556140895	0.012817455	0.105627245	659.3749343
839	1.555001957	0.017303458	0.115261733	715.9931717
840	1.554666453	0.017837506	0.105290654	663.3977402
841	1.561947618	0.011056182	0.107501616	715.4756518
842	1.562140659	0.01301504	0.103082361	724.2289835
843	1.558202939	0.020516585	0.102052742	708.0392619
844	1.569106774	0.019541264	0.104782247	728.8859423
845	1.567732437	0.01711497	0.104059749	649.7962267
846	1.564109324	0.030842124	0.105790958	614.6219155
847	1.553806264	0.038293225	0.103473092	651.1221056
848	1.567937974	0.017166628	0.109557312	685.1697126
849	1.565082769	0.017383122	0.105253804	705.8628189
850	1.565766107	0.016022325	0.095819747	717.1213433
851	1.563241704	0.010458671	0.094820725	637.6049873
852	1.561695652	0.021708626	0.096363569	742.0004658
853	1.564069418	0.023212177	0.101406206	678.5066916
854	1.567941375	0.018221569	0.107316759	707.1911401
855	1.578029986	0.009249371	0.113196883	732.2469923
856	1.57470767	0.019723597	0.109162865	647.0173872
857	1.570957147	0.016740233	0.113358807	733.8841963
858	1.564359475	0.023222532	0.106322499	745.5649627
859	1.559122563	0.023155304	0.105166675	612.2492779
860	1.559454255	0.025227543	0.10563948	711.9052967
861	1.563725184	0.019299738	0.102126185	739.4225931
862	1.564509702	0.020284403	0.106893197	693.7500535
863	1.557932088	0.020708074	0.10613558	715.5275047
864	1.564058333	0.020388482	0.103485598	762.8545038
865	1.557709028	0.018228259	0.102623847	668.834185
866	1.55976986	0.01558316	0.103229568	683.8921318
867	1.561405107	0.008195159	0.106652726	625.3837061
868	1.564000253	0.01660689	0.099298594	731.7590067
869	1.564226977	0.01523349	0.102272934	696.0314807
870	1.566274587	0.01592364	0.098725242	703.0297662
871	1.570977752	0.014340099	0.099361739	630.6661524
872	1.569864098	0.010847722	0.100507392	763.2301403
873	1.562400795	0.01479263	0.10199109	647.9358968
874	1.571726216	0.012290313	0.106563121	723.0900489
875	1.564276805	0.016943486	0.106165499	680.1831971
876	1.563349429	0.020299891	0.107914564	650.7713347
877	1.569389863	0.020332679	0.109407851	627.9331925
878	1.568259398	0.021870664	0.109360767	673.2685237
879	1.564940544	0.0243648	0.105392711	705.9184644
880	1.556559422	0.023381727	0.10718949	711.9154775
881	1.565449815	0.014675597	0.09962993	671.6068415
882	1.563840201	0.013242928	0.10575698	698.8811033
883	1.569037438	0.009999379	0.102154593	691.1900611
884	1.567957865	0.020927897	0.111728824	687.5524744
885	1.563347173	0.021473147	0.111486849	705.2473581
886	1.566968155	0.011328712	0.108280525	694.006143
887	1.56787751	0.009843856	0.104394437	794.9129472
888	1.566635104	0.01433833	0.105360578	638.3855972
889	1.56075784	0.029793762	0.108077501	628.532089
890	1.55703154	0.024541306	0.106898711	756.3487309
891	1.565291972	0.013478813	0.107135149	781.1895032
892	1.566524058	0.012015428	0.108307699	693.4548352
893	1.569252762	0.01089899	0.104824817	643.421573
894	1.561145667	0.019962892	0.110227115	677.1794015
895	1.563116633	0.017277624	0.101153414	679.7499822
896	1.562330744	0.010609621	0.102942231	661.7190689
897	1.559721689	0.018157805	0.103733347	660.4145215
898	1.555673498	0.022454598	0.099889623	678.7930594
899	1.553514138	0.03290638	0.099913221	699.3765667
900	1.562226139	0.015391068	0.104868248	656.6493793
901	1.554606413	0.011649859	0.104028419	655.6703345
902	1.555671595	0.021440032	0.107780516	707.6421518
903	1.558048924	0.015141274	0.107364742	676.1362132
904	1.551398888	0.012123378	0.105429134	679.4931102
905	1.552891523	0.01081263	0.101667224	705.5470479
906	1.544647489	0.014449797	0.103277579	751.6636366
907	1.549688652	0.017374125	0.105168699	642.7271539
908	1.559224573	0.016062904	0.11026361	652.0344449
909	1.567452822	0.008278617	0.11284911	618.0687064
910	1.558403118	0.015041199	0.109032533	674.5543572
911	1.568002525	0.011108486	0.116721537	685.2102959
912	1.561787343	0.012424987	0.114563663	762.3226537
913	1.564860535	0.011902793	0.111488099	665.8633945
914	1.558171657	0.016717154	0.109206126	675.7295816
915	1.557038684	0.015766263	0.104611386	708.3684776
916	1.562111267	0.01533846	0.102861714	710.1053161
917	1.556853924	0.019354271	0.107975403	664.8537745
918	1.556827847	0.024503804	0.103211979	590.848442
919	1.558718175	0.016224804	0.099446737	762.6576231
920	1.559093702	0.012075837	0.104239014	745.5704374
921	1.551265329	0.01476953	0.101737763	683.2480612
922	1.551306053	0.020964135	0.099400383	733.3539196
923	1.555764776	0.016540058	0.100927424	612.8721491
924	1.556953959	0.013621827	0.103167412	756.8683869
925	1.561266142	0.015699362	0.104914888	629.4945512
926	1.564995208	0.016337635	0.107638483	679.7251001
927	1.562749809	0.017612662	0.108571565	685.8410275
928	1.561836292	0.01894904	0.111274766	640.3854551
929	1.564985884	0.011579006	0.106813887	670.2065407
930	1.561598613	0.015215764	0.104293227	808.6887661
931	1.563517352	0.011703765	0.109148058	643.4485438
932	1.561843287	0.008690808	0.105488719	653.2602555
933	1.56315062	0.022342105	0.107532773	693.9827771
934	1.561618202	0.014609172	0.106143299	643.6236981
935	1.564509017	0.01167272	0.107431054	714.6391615
936	1.557740517	0.016233245	0.106300507	714.5484869
937	1.562375049	0.009944324	0.113088637	700.6127291
938	1.564211632	0.015736052	0.111075873	739.8159938
939	1.561679222	0.011916721	0.1055884	752.7702284
940	1.564600638	0.01565138	0.109813631	708.4766244
941	1.56494005	0.012586242	0.110093238	634.9901108
942	1.561818962	0.01862135	0.108866616	682.7843122
943	1.563478627	0.015591429	0.107535388	765.106635
944	1.55886117	0.014054447	0.10464577	682.2843712
945	1.560929673	0.011855784	0.110784505	626.3661907
946	1.562168961	0.011585716	0.113083132	636.3814129
947	1.571380832	0.008246017	0.110970384	639.1753753
948	1.568502203	0.009717356	0.108015897	601.7241882
949	1.568798889	0.01332314	0.107070529	670.7880818
950	1.565808125	0.012573845	0.106579539	658.8071125
951	1.568401922	0.017524816	0.110460756	714.6294707
952	1.571709706	0.010641605	0.107765745	632.2610101
953	1.569045057	0.013269778	0.111510179	721.9482484
954	1.567925055	0.023549442	0.108052847	686.9288207
955	1.57082759	0.012417034	0.112727129	689.8308595
956	1.56560145	0.012280204	0.104893816	636.8506661
957	1.567772522	0.019096713	0.109060954	782.8354393
958	1.565066198	0.014384422	0.113099909	736.3561904
959	1.567018752	0.019617475	0.109881993	782.423986
960	1.564111902	0.012873829	0.113140592	701.5775143
961	1.568575521	0.01913408	0.107070512	701.424865
962	1.571272428	0.018215422	0.108119779	665.9389541
963	1.562912688	0.012431323	0.110176409	756.9551107
964	1.566989755	0.013127178	0.104957715	750.1767328
965	1.57005175	0.010060621	0.104706253	726.1888786
966	1.561069148	0.028021327	0.108230334	781.4176757
967	1.56334548	0.022222591	0.103061665	687.8330055
968	1.568199418	0.017491826	0.104515487	672.5575909
969	1.57526918	0.012785105	0.1080936	732.2869547
970	1.56863439	0.023077643	0.101345406	718.9153828
971	1.567082625	0.025512632	0.104017049	667.3264335
972	1.566512151	0.019012406	0.103323688	736.8212869
973	1.564268733	0.018735352	0.111936421	793.696413
974	1.563792388	0.015945237	0.110559187	703.5431279
975	1.565657418	0.014920808	0.111990275	757.3699361
976	1.5763236	0.008742068	0.112350404	708.0803023
977	1.575403233	0.009978379	0.107215787	648.516412
978	1.566154439	0.020907081	0.11083032	713.2071724
979	1.573500756	0.01787341	0.112281494	665.6788697
980	1.569790492	0.021316757	0.117866783	735.2789304
981	1.579071902	0.008967832	0.114941816	750.9937126
982	1.565735394	0.017348239	0.114888718	640.5465883
983	1.568430404	0.02043396	0.1139062	645.3873484
984	1.564434696	0.021735997	0.108685149	705.3481472
985	1.562849271	0.017266359	0.107655278	653.2196116
986	1.565178675	0.016214679	0.109041198	713.0377029
987	1.567014806	0.01027598	0.111959538	650.1889559
988	1.563502159	0.014714365	0.10832102	675.9539142
989	1.556711536	0.01971582	0.111683205	690.0375289
990	1.564610376	0.017139592	0.111001223	726.3666996
991	1.566929805	0.01176954	0.111407356	726.7323551
992	1.568981051	0.015683561	0.108250931	745.9632484
993	1.56714183	0.017883531	0.107553595	684.015889
994	1.562093546	0.016330576	0.103513824	722.5090012
995	1.563947906	0.011335854	0.101971555	648.9351613
996	1.55333741	0.027045356	0.10186211	720.6063973
997	1.564955478	0.013406415	0.106069983	753.8175957
998	1.555204887	0.024394908	0.106493676	635.0809712
999	1.559035185	0.016531363	0.103171599	721.3349208
1000	1.558356088	0.016903802	0.103995751	668.8989839
1001	1.606199629	0.017979898	0.105425678	732.9828119
1002	1.604534645	0.01365368	0.108355382	619.086106
1003	1.606270981	0.01867325	0.105868221	598.7768438
1004	1.606320249	0.012399697	0.109338369	706.358757
1005	1.614479445	0.011799996	0.114271973	624.1745925
1006	1.6086291	0.011877602	0.112561374	610.7136818
1007	1.606754685	0.014651743	0.112490306	658.7016188
1008	1.609192287	0.018370633	0.111037351	600.1303444
1009	1.606269072	0.015083276	0.114041662	615.9955624
1010	1.607959192	0.019287677	0.11377178	658.3255187
1011	1.606472667	0.01259435	0.115280049	625.2745067
1012	1.610684094	0.010096346	0.111684285	673.0136234
1013	1.616817633	0.008635353	0.109120534	673.0725441
1014	1.612059119	0.015144356	0.109486867	646.0171302
1015	1.610753328	0.018200907	0.109241904	690.0735774
1016	1.610601259	0.022081288	0.111845605	678.728558
1017	1.607324845	0.022466117	0.109140053	695.9716608
1018	1.608799545	0.023124951	0.111770447	688.3962681
1019	1.604829887	0.026433357	0.113278293	786.2656569
1020	1.607293161	0.028943776	0.10870972	692.4196573
1021	1.604719147	0.030289294	0.10068602	667.1681305
1022	1.603561612	0.028412799	0.098841185	692.276853
1023	1.602606797	0.036884653	0.100228499	645.8146723
1024	1.604743797	0.030267052	0.105332994	643.0096844
1025	1.613131361	0.03167028	0.10012598	625.7447735
1026	1.611629485	0.032973489	0.10353364	725.1775753
1027	1.603688453	0.035824392	0.106495753	673.7274495
1028	1.607679342	0.034237218	0.106701776	712.0621193
1029	1.608596309	0.033432752	0.107601543	633.6011168
1030	1.613345534	0.028032913	0.107364246	773.5647428
1031	1.613996868	0.020012815	0.110331491	624.7893901
1032	1.611546158	0.009555346	0.109235369	628.5898645
1033	1.607668306	0.011817882	0.109468962	675.3587306
1034	1.60599882	0.011416902	0.106591064	599.3511488
1035	1.607858536	0.017803454	0.10475213	609.4671584
1036	1.609440796	0.014231194	0.105319462	685.5007088
1037	1.611239624	0.017048477	0.105369721	703.9631911
1038	1.615271461	0.01878428	0.106981623	546.7453759
1039	1.61411393	0.017675657	0.105633586	652.9168022
1040	1.616666498	0.016731165	0.106960476	645.294925
1041	1.614740089	0.02330091	0.10803785	701.1023262
1042	1.612307781	0.022839114	0.10365495	634.0741991
1043	1.610011454	0.023245388	0.101088537	746.454237
1044	1.604711843	0.024199547	0.101210591	674.6962197
1045	1.606708623	0.022894084	0.108739163	741.9501729
1046	1.6083739	0.025049667	0.103585377	658.9034762
1047	1.606773244	0.017817737	0.101012677	632.6255565
1048	1.607463274	0.015661437	0.100738004	695.2835129
1049	1.610786831	0.011141187	0.100030284	680.5783932
1050	1.603998466	0.014036402	0.099705942	707.0336449
1051	1.601841753	0.018531005	0.099213933	609.8852105
1052	1.605303165	0.017214311	0.102544468	673.4449909
1053	1.602539193	0.018828207	0.104944713	759.9913379
1054	1.606349467	0.015611999	0.107844096	687.1662011
1055	1.615352113	0.009217543	0.106126883	788.2209876
1056	1.608852563	0.016823368	0.105081294	676.0094704
1057	1.612075356	0.015659151	0.107532957	699.7708862
1058	1.613968543	0.013524832	0.114836463	604.7566074
1059	1.612946259	0.013301309	0.111125337	614.8980713
1060	1.618931192	0.011696812	0.113445953	639.6988226
1061	1.605725624	0.014649072	0.110273913	677.5998316
1062	1.601630814	0.020081514	0.106306255	690.6855283
1063	1.609293437	0.018632942	0.109920793	676.0745735
1064	1.606668831	0.016376517	0.109918098	676.5307738
1065	1.612074289	0.017419967	0.110123303	668.8493686
1066	1.607805822	0.021728393	0.106910486	677.9950287
1067	1.615066521	0.01948354	0.108796484	640.4640606
1068	1.611793071	0.020970044	0.114179175	711.2311962
1069	1.620975024	0.01336844	0.109921852	693.6899436
1070	1.611950939	0.016198625	0.110889245	697.9214563
1071	1.616221477	0.015838259	0.108413824	625.2971339
1072	1.619909861	0.01852419	0.106954249	722.1866224
1073	1.616894919	0.020684592	0.110908651	651.0941263
1074	1.611909668	0.022057706	0.112036294	675.4407912
1075	1.610927261	0.019415567	0.109349355	741.2308796
1076	1.608627038	0.024745109	0.111100847	617.9546827
1077	1.608384822	0.027225914	0.109054695	722.7400507
1078	1.616398362	0.019788733	0.109389108	676.5748306
1079	1.608122034	0.019557817	0.102096015	750.9501799
1080	1.62108916	0.020594551	0.104338954	610.132714
1081	1.619306107	0.020291571	0.112592241	746.4748931
1082	1.619443224	0.024293389	0.109136202	644.7239668
1083	1.620143914	0.015939296	0.108348565	634.253969
1084	1.619286867	0.021802343	0.105412113	742.0087656
1085	1.618211347	0.026420202	0.107325067	760.5791966
1086	1.612505135	0.022117972	0.1078831	700.120584
1087	1.607140094	0.029470412	0.106683151	669.0329827
1088	1.610246419	0.026010945	0.108898267	814.3456803
1089	1.605904252	0.028055786	0.107479094	737.7666204
1090	1.60882006	0.026520746	0.103702722	699.2809662
1091	1.614086545	0.017052591	0.101035492	705.5072191
1092	1.609577366	0.015752617	0.098255529	670.7474797
1093	1.607925919	0.013020293	0.103589213	821.3393528
1094	1.618151818	0.014309318	0.10512282	692.2258696
1095	1.618689677	0.014567631	0.103790137	638.8339936
1096	1.621669934	0.008982462	0.10098634	720.5456483
1097	1.616219763	0.015721241	0.106899733	741.9026719
1098	1.618035406	0.013066441	0.108458645	672.8800097
1099	1.611709564	0.018961539	0.101451899	623.1991352
1100	1.616316225	0.018866566	0.099759589	676.8105021
1101	1.614928456	0.014359611	0.106792307	612.7167762
1102	1.618022955	0.013044424	0.110614558	664.5537604
1103	1.612165137	0.01706739	0.102210764	664.9631035
1104	1.60986404	0.017655278	0.105029321	632.5599447
1105	1.613323899	0.013736488	0.103777594	669.2697416
1106	1.605002381	0.018190998	0.104889312	677.9761987
1107	1.605757552	0.02115839	0.105421193	647.0380011
1108	1.606642715	0.019131176	0.098849723	624.7006201
1109	1.612473712	0.017445309	0.099551437	689.0740987
1110	1.603547009	0.025300582	0.100788918	655.8337943
1111	1.606796118	0.022340898	0.101637544	641.6608164
1112	1.609371996	0.015061288	0.105889801	617.5194762
1113	1.608714278	0.013349116	0.104743015	647.4800862
1114	1.609488396	0.011997332	0.101698573	674.4130024
1115	1.608106952	0.018877492	0.104626689	682.6701963
1116	1.605711292	0.022367825	0.106683633	743.5252325
1117	1.603530014	0.015191434	0.109072647	564.075314
1118	1.604945593	0.015821417	0.110673467	734.1158609
1119	1.608854775	0.018577292	0.106274098	701.2152613
1120	1.604285427	0.020376169	0.105435889	725.7070148
1121	1.601662652	0.024409035	0.103336006	671.7946815
1122	1.604749529	0.023321197	0.106784147	654.9750975
1123	1.600441442	0.020814853	0.100548536	646.987085
1124	1.603256136	0.018386213	0.100329057	683.9837786
1125	1.608162785	0.016651967	0.107935808	680.7233239
1126	1.605053427	0.014401137	0.112676866	635.9512648
1127	1.603430252	0.021043835	0.114311481	657.611842
1128	1.600587836	0.023970065	0.115891438	690.9054278
1129	1.599861577	0.02021891	0.112476069	729.9865374
1130	1.598339047	0.02159608	0.108337784	704.7845248
1131	1.60516428	0.023939516	0.112821342	637.8686157
1132	1.605163842	0.0287118	0.109692954	761.6191168
1133	1.60826894	0.030487812	0.110017841	686.3964622
1134	1.6067662	0.014407775	0.10334987	683.6401118
1135	1.611145816	0.017511701	0.108918155	731.1772053
1136	1.613509752	0.01814884	0.107896789	646.0102769
1137	1.61008221	0.019942305	0.111133346	693.3297157
1138	1.611172001	0.014011346	0.114814826	702.0039323
1139	1.617407905	0.011968551	0.110916632	769.3202658
1140	1.618914032	0.01431432	0.109360666	616.5535345
1141	1.614663044	0.012324948	0.106918537	667.2079941
1142	1.609799013	0.010233163	0.107961551	677.3201267
1143	1.615637636	0.016639556	0.106600403	719.4086977
1144	1.611100253	0.018796631	0.106589012	615.2927231
1145	1.613956795	0.01663091	0.108498437	679.8173472
1146	1.609951222	0.017728338	0.105869451	681.7488749
1147	1.62156169	0.008496768	0.1109081	745.3921896
1148	1.615122191	0.005737819	0.109484262	794.0380153
1149	1.610365884	0.01590289	0.102994839	641.3279093
1150	1.606464137	0.01641018	0.098025541	680.3204031
1151	1.599896704	0.024612381	0.099233606	695.8990599
1152	1.597324271	0.028055196	0.103123217	699.1443326
1153	1.601118735	0.022564651	0.107273161	658.2406713
1154	1.613967226	0.016092605	0.103974853	732.7735936
1155	1.619763235	0.010968481	0.11211698	697.792836
1156	1.61149536	0.016977436	0.111794311	743.9786411
1157	1.611204018	0.020491752	0.117380899	588.7063818
1158	1.606569982	0.026399749	0.113229124	687.1922029
1159	1.611171547	0.018448849	0.115935143	708.7753752
1160	1.616470505	0.024979655	0.110614922	591.5962497
1161	1.605676057	0.029340855	0.106440779	662.8623692
1162	1.612843775	0.017237219	0.105040852	682.1795074
1163	1.615689983	0.01621907	0.109096734	650.4074044
1164	1.604688539	0.016235087	0.105701612	672.28067
1165	1.613242075	0.017437112	0.10508018	668.8076449
1166	1.601972318	0.025190734	0.10143601	673.920409
1167	1.604823574	0.017493174	0.105223161	690.0986432
1168	1.6059037	0.01798016	0.106361774	639.0406927
1169	1.603081276	0.014562787	0.104316896	737.9947194
1170	1.602852608	0.014479526	0.106601316	632.577167
1171	1.599487785	0.019458395	0.104657225	696.7094138
1172	1.601647247	0.019463966	0.104511549	679.0833567
1173	1.601968378	0.026264692	0.106215534	702.7128149
1174	1.607645176	0.017717496	0.109005577	601.2390653
1175	1.610441796	0.018897246	0.11016455	683.8336513
1176	1.609628386	0.02334341	0.109608872	696.6949167
1177	1.613319539	0.01780048	0.109847594	742.4184791
1178	1.616318142	0.018571438	0.108356715	695.128442
1179	1.611846582	0.019222179	0.105965314	643.132105
1180	1.617436471	0.015302332	0.106443669	609.0303831
1181	1.606966754	0.020765068	0.107837746	681.7254723
1182	1.617157933	0.020196779	0.109598657	647.9325763
1183	1.610799511	0.020897645	0.108043957	723.6835072
1184	1.6065509	0.024360265	0.110750618	632.1822321
1185	1.612912524	0.023706298	0.113072428	628.0130812
1186	1.606344485	0.026325698	0.11325529	647.4736137
1187	1.606228191	0.027988183	0.110609895	729.1472114
1188	1.610522409	0.028532926	0.109785031	661.757454
1189	1.614311771	0.022506054	0.107461376	673.230686
1190	1.622073129	0.024824327	0.114319422	675.2380419
1191	1.625325781	0.017566466	0.118964927	642.5808763
1192	1.621798783	0.019131013	0.119217073	654.6631372
1193	1.61976609	0.021627007	0.115082396	651.1657725
1194	1.62131813	0.020908856	0.116325666	684.2989921
1195	1.612952013	0.024265102	0.115246456	837.8368733
1196	1.620782643	0.023058957	0.116662058	717.9297785
1197	1.61722934	0.025018462	0.113658705	759.7457174
1198	1.622701596	0.022277056	0.119506923	702.5092787
1199	1.623700177	0.017742153	0.118054255	670.9577028
1200	1.624129684	0.018288747	0.116309571	762.915066
1201	1.62752444	0.011916998	0.114154767	672.7344255
1202	1.618638703	0.017031263	0.11246705	722.9966488
1203	1.610636695	0.017837596	0.109224734	677.3049352
1204	1.618870936	0.01408223	0.109276016	777.6845947
1205	1.60686214	0.019028291	0.108988547	737.5829571
1206	1.607386964	0.026804826	0.105081672	670.1842274
1207	1.615826765	0.019382562	0.107310388	581.7345112
1208	1.608550224	0.025832827	0.103490177	571.7562343
1209	1.611274535	0.028031002	0.10361978	679.2558245
1210	1.614033214	0.028120038	0.102576964	673.1773154
1211	1.610039834	0.0326437	0.105955147	603.4526582
1212	1.609984498	0.021158211	0.098778444	710.7823609
1213	1.612092041	0.021073053	0.103550298	707.3692398
1214	1.61433767	0.02711786	0.101526223	623.2614378
1215	1.613840161	0.024394489	0.102420124	611.5838284
1216	1.620469634	0.021811806	0.101108972	621.9213653
1217	1.61950858	0.020505394	0.104627723	663.7394143
1218	1.619973472	0.018353562	0.100447926	678.3981742
1219	1.622694534	0.020453057	0.103079427	690.8108517
1220	1.62130545	0.024638909	0.108972568	733.3192341
1221	1.619703872	0.024536611	0.108986197	702.4007136
1222	1.619392486	0.019809038	0.108643288	662.7082486
1223	1.620042345	0.020990344	0.111873533	678.1149528
1224	1.626198894	0.019056681	0.11211127	669.2645242
1225	1.625851744	0.01702804	0.109359343	614.6790115
1226	1.621078136	0.01960471	0.106900458	709.8487472
1227	1.623090428	0.014436692	0.111157377	677.2874962
1228	1.634071667	0.008884243	0.108723418	656.7519217
1229	1.623279762	0.014067811	0.109414529	671.6410371
1230	1.625173929	0.011102073	0.106112201	659.9669768
1231	1.622681802	0.013040676	0.106254871	647.0336943
1232	1.611126597	0.015759322	0.10972606	642.7204776
1233	1.615304889	0.019449221	0.111933798	672.9632641
1234	1.614715602	0.030622023	0.109272475	612.2358592
1235	1.617115056	0.024660276	0.112771244	629.1123113
1236	1.615414516	0.021329536	0.116221615	694.4396646
1237	1.615479822	0.021327478	0.11810358	710.5836386
1238	1.613752258	0.020800753	0.109946768	705.9207923
1239	1.624830256	0.015056902	0.113483821	660.141341
1240	1.617351554	0.022554063	0.114237095	701.5852226
1241	1.612261691	0.023469972	0.109962478	698.5582188
1242	1.621271616	0.013061878	0.107348791	764.8949042
1243	1.621633986	0.012604045	0.103724733	636.4696776
1244	1.617572651	0.012604933	0.104321559	688.1265792
1245	1.619229489	0.026274509	0.102774133	691.7107194
1246	1.612331422	0.030106505	0.109083672	664.2080207
1247	1.62437449	0.018156082	0.107920007	689.1871402
1248	1.622993881	0.017244032	0.110975477	665.3628127
1249	1.627772576	0.024470766	0.110780036	659.759307
1250	1.619751451	0.025348048	0.114949757	664.2284211
1251	1.618433153	0.026182714	0.114617731	643.8633997
1252	1.619141268	0.01996293	0.110692403	694.8609013
1253	1.614196172	0.017056677	0.111509346	722.7866639
1254	1.611895784	0.018463484	0.11433699	655.8775741
1255	1.615490928	0.017278531	0.108373255	747.8059567
1256	1.61007942	0.0179785	0.110260534	681.228483
1257	1.606474522	0.018811568	0.112421718	702.5493666
1258	1.6051173	0.019859418	0.113159338	706.1184995
1259	1.609774891	0.016382306	0.104636386	644.4110948
1260	1.613599547	0.012099426	0.107570005	711.3604216
1261	1.610607393	0.012142214	0.103655558	736.1583258
1262	1.617662398	0.011359697	0.102840034	650.6570734
1263	1.616537176	0.010023844	0.100643134	740.5248687
1264	1.613873266	0.01425832	0.101466343	704.0977158
1265	1.616296629	0.01232871	0.102929368	644.0790899
1266	1.609418873	0.020331335	0.103491444	803.9738454
1267	1.610125072	0.020583141	0.102166432	677.3124666
1268	1.610604593	0.019758627	0.101128039	718.0009651
1269	1.61091996	0.020361102	0.099447797	736.6865715
1270	1.613846704	0.020780048	0.105393858	711.4039838
1271	1.614289006	0.023645323	0.103931778	671.1396708
1272	1.614670035	0.02384602	0.103284501	652.5144074
1273	1.612578837	0.021134057	0.106532299	704.8961502
1274	1.614111213	0.021126247	0.105471182	634.398905
1275	1.617081481	0.021514454	0.11356747	540.3164721
1276	1.622470243	0.020465449	0.11222293	797.6675896
1277	1.622000999	0.024001392	0.106935052	734.5699253
1278	1.616972094	0.022581674	0.106091404	629.0392712
1279	1.614642519	0.021766892	0.106698038	751.3829055
1280	1.620414535	0.021532805	0.108277113	669.2493446
1281	1.61610901	0.023434847	0.111541789	715.8886356
1282	1.613638204	0.023614667	0.111979751	655.1949235
1283	1.617249739	0.018957228	0.114415548	740.6689796
1284	1.619256965	0.02077295	0.111367825	634.058199
1285	1.615523697	0.024818455	0.113507978	746.0008696
1286	1.614710486	0.022738168	0.109442411	717.542184
1287	1.614625633	0.022475814	0.111092088	693.9956942
1288	1.615793602	0.025446487	0.104803346	666.2917989
1289	1.610134816	0.020802072	0.107994019	723.1488254
1290	1.605545646	0.023756188	0.104609881	689.5129593
1291	1.608780685	0.024270889	0.108852868	752.7699803
1292	1.609438429	0.027727286	0.103430932	617.7840875
1293	1.605738887	0.029750633	0.1043724	670.5409021
1294	1.605845408	0.027594401	0.105456744	647.1555774
1295	1.613139311	0.021304361	0.107462242	609.4464496
1296	1.61685299	0.015232085	0.105055329	695.5741889
1297	1.614690963	0.019789849	0.102746178	682.6354956
1298	1.613735331	0.02338137	0.102047311	643.144245
1299	1.61541938	0.027287502	0.103265641	641.26275
1300	1.614097239	0.025498596	0.110250819	719.3188408
1301	1.612019011	0.025104938	0.111871355	710.8586782
1302	1.611466295	0.024324375	0.110605714	756.2495136
1303	1.608261166	0.028498452	0.113016144	694.7039852
1304	1.612153109	0.020498412	0.110523887	784.4636032
1305	1.610995928	0.025668602	0.108208792	670.1630881
1306	1.615202359	0.019234076	0.111342419	758.4627214
1307	1.616310892	0.019215785	0.106794193	707.7710182
1308	1.612351683	0.020989751	0.105073354	734.056673
1309	1.613479104	0.022503652	0.108203319	772.5812465
1310	1.611620128	0.02170536	0.107839019	795.2045788
1311	1.616587957	0.020406827	0.108542143	726.8149395
1312	1.615204749	0.020808636	0.111417649	671.5065469
1313	1.613357605	0.026414406	0.112576575	702.7898932
1314	1.614880374	0.024566399	0.111647615	758.2587217
1315	1.614499887	0.024452142	0.112089239	648.3196364
1316	1.608584421	0.025645314	0.113063144	653.600948
1317	1.618051996	0.018405912	0.111654891	682.2950743
1318	1.611014849	0.015952668	0.104670776	680.184595
1319	1.610554714	0.014426815	0.103351168	673.7484447
1320	1.608767542	0.015833198	0.106174898	704.2502134
1321	1.616258024	0.018323769	0.106441215	708.0218244
1322	1.609561495	0.022622455	0.103282037	692.582133
1323	1.607714238	0.019265731	0.10009868	719.5619343
1324	1.61091134	0.019423752	0.101513917	660.8877374
1325	1.614287587	0.016554235	0.105338041	631.5256526
1326	1.616493287	0.021908777	0.103811124	705.2609024
1327	1.609266703	0.022327493	0.101891031	637.5588719
1328	1.614458686	0.019739254	0.103534204	752.8060681
1329	1.616007891	0.015828041	0.110228644	645.722889
1330	1.615730452	0.011715296	0.111428175	637.0721298
1331	1.619782831	0.01639229	0.114163755	686.6002449
1332	1.62311949	0.013694069	0.110803107	625.6919926
1333	1.614956576	0.02220404	0.109839413	662.5682627
1334	1.617697844	0.019902483	0.108932854	646.5803285
1335	1.617583264	0.011618798	0.107663667	681.5933858
1336	1.618872288	0.016399254	0.105956458	721.6837757
1337	1.612247404	0.015158798	0.103935608	682.0000013
1338	1.613330263	0.018211413	0.102029462	699.9874902
1339	1.613196856	0.019683814	0.110590925	610.1427546
1340	1.610529959	0.017690201	0.111711224	654.7481642
1341	1.611057598	0.020407443	0.104775018	722.2826592
1342	1.615828819	0.019494663	0.111189527	646.9066629
1343	1.609734471	0.021996215	0.113995687	643.3839977
1344	1.621351746	0.022906719	0.112733523	674.4390506
1345	1.614838887	0.025283929	0.111978703	633.9204369
1346	1.613670575	0.03343388	0.110763189	747.8428938
1347	1.609572892	0.037633074	0.110613782	818.2735905
1348	1.617507758	0.034814952	0.110186545	685.3935188
1349	1.612289795	0.038438485	0.11239301	702.6535371
1350	1.610930463	0.035599117	0.114039931	663.8460835
1351	1.611905268	0.033581736	0.109598716	695.7798096
1352	1.621793976	0.025844181	0.110649319	741.1566068
1353	1.619774231	0.019301272	0.108528388	648.0860421
1354	1.618282087	0.021024568	0.107513406	691.2571954
1355	1.612564828	0.026092842	0.106446343	608.4036283
1356	1.618149891	0.020089532	0.106025004	808.0959233
1357	1.613897058	0.025497858	0.113055064	704.0995683
1358	1.610675873	0.022547796	0.108419321	652.6315843
1359	1.610512781	0.020616894	0.108673096	706.8790563
1360	1.605132955	0.03307053	0.114232267	743.4397345
1361	1.609060808	0.027820242	0.112343979	781.425043
1362	1.60679264	0.030139473	0.107021693	813.4376984
1363	1.605956455	0.023977515	0.1080777	763.3066356
1364	1.607513464	0.023592585	0.109429413	637.0517611
1365	1.608955297	0.024638172	0.107082596	741.5662287
1366	1.609558908	0.022783791	0.111701561	663.7226015
1367	1.618622218	0.01408048	0.107671683	684.2766051
1368	1.614797439	0.020660826	0.106572603	652.7566448
1369	1.611795848	0.021204118	0.108432264	724.4530037
1370	1.610150544	0.016854583	0.105457366	687.4732634
1371	1.613270013	0.017522298	0.107179031	678.5664377
1372	1.617862401	0.026468209	0.1101711	781.0638778
1373	1.614425222	0.029423306	0.111808846	659.9176502
1374	1.609030138	0.024024552	0.108289101	655.1324492
1375	1.61458724	0.022771367	0.107260764	713.3500242
1376	1.618241845	0.012853424	0.109872157	658.1531158
1377	1.617366341	0.017247491	0.11208556	697.3490502
1378	1.619990574	0.012214375	0.109426567	801.8968653
1379	1.622730615	0.015738597	0.105710214	691.2396731
1380	1.622525339	0.019902096	0.107444907	722.2937385
1381	1.614364305	0.021456446	0.107391598	691.8371895
1382	1.617353063	0.02016758	0.105130278	721.9526794
1383	1.619339824	0.019035026	0.103497937	657.6715083
1384	1.618447455	0.019097137	0.10592636	649.7396041
1385	1.6218546	0.017862112	0.106841812	674.6124152
1386	1.61556521	0.012676267	0.108059863	733.7145434
1387	1.619168068	0.012650857	0.106196027	699.1784208
1388	1.617294263	0.011286136	0.109318162	723.4111993
1389	1.619260744	0.010791413	0.112745313	723.8065154
1390	1.612405475	0.023406479	0.106636818	626.5053115
1391	1.604450414	0.027390145	0.105065127	752.2903884
1392	1.604226524	0.018683408	0.099810843	704.6524622
1393	1.605793924	0.025655722	0.103004021	699.6503629
1394	1.60863682	0.026352087	0.103441244	690.8534598
1395	1.607758013	0.027762645	0.102879431	608.7434012
1396	1.612293905	0.028076309	0.108989036	640.8406647
1397	1.608913747	0.026153718	0.110124394	641.0527761
1398	1.612728893	0.020444516	0.111351894	773.2837224
1399	1.611845131	0.029030939	0.109629964	675.7838762
1400	1.609912026	0.025645546	0.109533466	729.304379
1401	1.617416351	0.022722875	0.108634545	623.8808016
1402	1.613221105	0.02480587	0.109144296	770.574939
1403	1.614060883	0.022156314	0.103784876	709.5330925
1404	1.613687475	0.026569648	0.106732314	620.4526948
1405	1.617949232	0.025924518	0.113033792	670.6553006
1406	1.61787903	0.024793249	0.108722868	687.4229839
1407	1.616602094	0.022770683	0.112878692	741.2789804
1408	1.626346369	0.02399053	0.116740353	656.470034
1409	1.62315871	0.015396812	0.111966569	689.3893426
1410	1.619671857	0.018432504	0.111648917	618.6952451
1411	1.620543331	0.013383992	0.111367611	733.1313976
1412	1.619467745	0.019488879	0.115671167	668.9209282
1413	1.620124066	0.015699011	0.111405808	680.7687343
1414	1.621893613	0.019923601	0.106000276	723.1018677
1415	1.612157034	0.025259878	0.115951334	693.808723
1416	1.616343937	0.024418786	0.114651776	629.5084615
1417	1.616549407	0.024108281	0.107197715	690.2843287
1418	1.614528712	0.020142957	0.108852966	689.2812731
1419	1.619098443	0.01720972	0.108469004	610.0897363
1420	1.620209009	0.016923591	0.108909136	612.9995878
1421	1.615634573	0.019533506	0.108184196	698.0550258
1422	1.612372418	0.024831949	0.104208694	739.188159
1423	1.608560103	0.025037148	0.099214625	727.1963076
1424	1.610320204	0.024728254	0.103678185	637.4576328
1425	1.614335125	0.021086748	0.105286737	752.639007
1426	1.6088647	0.019777828	0.101689715	750.8377143
1427	1.612786718	0.020799433	0.105263672	728.0128156
1428	1.612355467	0.021279447	0.107388448	621.9442315
1429	1.609720061	0.02690169	0.103398882	595.8862334
1430	1.619797091	0.018948918	0.103154987	642.3262925
1431	1.617623183	0.014673096	0.107606692	671.2972985
1432	1.614261136	0.019860092	0.106152678	628.4359659
1433	1.609747405	0.018263962	0.103356225	714.451217
1434	1.618563352	0.017168406	0.105371245	691.1909754
1435	1.614530489	0.017790204	0.102697563	631.6353379
1436	1.617107873	0.017882268	0.108006004	656.6424309
1437	1.616017113	0.020952705	0.111324439	653.3065092
1438	1.623920421	0.011797879	0.113285447	673.3463261
1439	1.616112938	0.012106332	0.107511065	651.8795433
1440	1.613224211	0.011397056	0.112185868	654.2347937
1441	1.618252579	0.016099192	0.113557314	641.500986
1442	1.611703295	0.01547382	0.110225673	651.5328318
1443	1.611222831	0.016267105	0.106566819	704.6064344
1444	1.612592465	0.015765478	0.106790995	702.8526718
1445	1.613620474	0.019144008	0.108842826	606.397089
1446	1.613313182	0.022836529	0.11563098	697.8438222
1447	1.621046767	0.021471929	0.114404798	631.3868581
1448	1.621053913	0.024199276	0.113576602	697.521756
1449	1.615716147	0.026130149	0.114515202	693.5886687
1450	1.61402955	0.025716429	0.110294293	664.8864533
1451	1.614584989	0.030398032	0.108725421	697.8087176
1452	1.613465048	0.02617655	0.105729549	612.2695459
1453	1.610357438	0.024392635	0.103414743	658.1965988
1454	1.611938863	0.02474942	0.104401891	647.2933686
1455	1.617003613	0.020549836	0.103720578	706.694868
1456	1.61043046	0.021585496	0.106813262	671.3685038
1457	1.611942001	0.020708029	0.107163705	729.1995992
1458	1.608741149	0.021742573	0.106470199	724.4333939
1459	1.611460006	0.018781447	0.103363893	678.5480715
1460	1.611923014	0.016624615	0.096383923	691.3353244
1461	1.610949297	0.020623122	0.102216535	704.5712645
1462	1.611199422	0.022064072	0.102833864	608.5424777
1463	1.611295919	0.020095983	0.103169762	717.9796612
1464	1.610404015	0.017866358	0.105983569	665.9031265
1465	1.611574697	0.022085403	0.10744264	532.4429972
1466	1.616823706	0.022161973	0.106268564	709.053159
1467	1.617005935	0.016071567	0.105489661	708.9579304
1468	1.61970597	0.015939797	0.10517484	673.0249438
1469	1.617996413	0.020423928	0.106958912	710.3123779
1470	1.619077978	0.016437533	0.107093798	708.2314959
1471	1.61645408	0.015698619	0.107955375	688.0350844
1472	1.613645174	0.022409537	0.107443458	730.4283133
1473	1.614408038	0.018696706	0.108126388	775.9737285
1474	1.611670383	0.02300849	0.105960718	630.5409965
1475	1.613883844	0.018338603	0.110268982	678.1294291
1476	1.619819587	0.018660251	0.107055236	723.6811475
1477	1.617490378	0.020803454	0.109070451	620.0301724
1478	1.618898935	0.02896248	0.108084741	728.0332842
1479	1.616011443	0.027512192	0.110973125	712.3664612
1480	1.616002234	0.025783306	0.115491893	690.2931014
1481	1.622546852	0.024854108	0.117817449	650.7421031
1482	1.624504081	0.023170098	0.117613804	758.5722124
1483	1.622038884	0.019155397	0.118061126	671.8459536
1484	1.626690602	0.017708149	0.114477295	703.8842699
1485	1.621090136	0.020058212	0.115798615	736.2377383
1486	1.621943967	0.02021806	0.114306609	655.6520381
1487	1.619126305	0.022722272	0.113722106	672.467466
1488	1.617484459	0.02053508	0.109407612	676.3817764
1489	1.617482389	0.018482894	0.108222391	712.5902019
1490	1.625111283	0.021746021	0.108643768	708.0063552
1491	1.619782558	0.020990622	0.10522174	642.4799696
1492	1.6173708	0.019315174	0.107505788	655.9039512
1493	1.620311327	0.018501451	0.113734604	752.9253065
1494	1.618731862	0.020328554	0.109374151	736.0016802
1495	1.616176315	0.023670248	0.113400364	695.9808345
1496	1.623903597	0.017191489	0.113511691	688.4008888
1497	1.620100644	0.022936048	0.109134488	623.4993622
1498	1.621960741	0.014393285	0.10892634	676.7372699
1499	1.626863914	0.013872779	0.105526961	634.7449131
1500	1.61887802	0.016258887	0.109382272	699.0702632
1501	1.617862354	0.017769582	0.109875947	615.1436759
1502	1.618698599	0.015126288	0.106029088	629.3723305
1503	1.615146417	0.015525795	0.104112891	668.4555034
1504	1.616546952	0.01612629	0.108155369	695.9151794
1505	1.613315738	0.015770801	0.110366806	744.4590632
1506	1.613735831	0.020490945	0.110436731	709.1472333
1507	1.618129476	0.020231067	0.109191003	727.2330727
1508	1.61737938	0.020411222	0.11056512	663.6729483
1509	1.618957155	0.021362722	0.111432126	654.0249734
1510	1.616331783	0.019805847	0.110412424	698.8934314
1511	1.612708095	0.018944572	0.108330555	769.076063
1512	1.616723105	0.017692043	0.107781668	695.9942149
1513	1.610798399	0.021319924	0.106313531	700.7584199
1514	1.617643632	0.013372363	0.108234083	717.1903869
1515	1.61781736	0.020386464	0.108010523	748.5670807
1516	1.620987017	0.01600572	0.108730032	732.0264438
1517	1.621030549	0.018134219	0.113272492	695.2744256
1518	1.626471268	0.011360745	0.110366219	629.0535792
1519	1.622483831	0.017065231	0.109536818	631.1407264
1520	1.627694922	0.020086277	0.11205693	639.5515724
1521	1.621727273	0.020709904	0.111659464	654.1700866
1522	1.615898069	0.018816346	0.108432369	648.7445792
1523	1.61953003	0.017723268	0.106248493	683.1999139
1524	1.617893083	0.018288121	0.099647344	667.7993001
1525	1.619256239	0.014515116	0.104264361	637.7249432
1526	1.616323702	0.015149775	0.105554035	640.0079682
1527	1.624701238	0.014420114	0.108718561	628.3306058
1528	1.62090251	0.018617955	0.109832983	712.9101682
1529	1.625526469	0.0176574	0.107915003	683.0886883
1530	1.63136522	0.019379923	0.112645008	668.5065471
1531	1.631680142	0.019116813	0.108312036	723.5518668
1532	1.629259029	0.014555314	0.109799519	648.9842228
1533	1.629118622	0.013028059	0.108486064	682.2279698
1534	1.624536334	0.015582949	0.110920469	667.9330457
1535	1.625604704	0.013936584	0.108426809	648.8141838
1536	1.627800341	0.018561863	0.115390371	644.7843703
1537	1.633050839	0.016763843	0.11524418	677.9728572
1538	1.63168234	0.010226142	0.115385912	715.3127589
1539	1.624864764	0.016698454	0.110074933	687.5133974
1540	1.621763535	0.017902362	0.106114701	727.3340103
1541	1.621812442	0.016009974	0.106370635	705.8084629
1542	1.618809423	0.016373765	0.100853144	697.7820597
1543	1.615181407	0.015601337	0.103797117	593.9500178
1544	1.618444796	0.014554984	0.104040845	683.6719865
1545	1.618193276	0.015400088	0.100429816	643.9967635
1546	1.620534264	0.018769144	0.102315385	670.4977052
1547	1.62302258	0.025699111	0.107259551	720.9568589
1548	1.61927727	0.033873952	0.103990291	685.7033879
1549	1.622239803	0.027357229	0.105587213	679.4008392
1550	1.624980432	0.028649498	0.107172737	654.0797681
1551	1.618853358	0.029879305	0.107959099	659.8845043
1552	1.618122555	0.023568331	0.109660744	687.2577682
1553	1.619497326	0.026823549	0.105893949	663.9280156
1554	1.622366601	0.027767501	0.103665259	597.2716292
1555	1.618512583	0.033116459	0.107417492	597.7907262
1556	1.616936313	0.028524299	0.109409878	690.8721096
1557	1.6141844	0.023767308	0.104609425	572.1074133
1558	1.616729241	0.023295077	0.107409843	650.1448668
1559	1.623340719	0.02087074	0.112186731	632.950561
1560	1.625669585	0.020030379	0.114122459	569.5303432
1561	1.623336375	0.022337751	0.108859815	658.9771677
1562	1.617597458	0.027428702	0.110212958	704.0844575
1563	1.620649077	0.02570919	0.112336217	676.8985622
1564	1.615057132	0.030568417	0.1068602	667.6204357
1565	1.616150358	0.032913735	0.104982845	638.9744772
1566	1.612068279	0.033711273	0.107229507	650.3508652
1567	1.614424909	0.029943572	0.108030951	717.2368933
1568	1.613958447	0.0211774	0.111000891	671.2296645
1569	1.612901153	0.022569952	0.111392868	738.453838
1570	1.61486491	0.021971046	0.112292753	689.0935518
1571	1.61816399	0.016979501	0.118614181	772.2589193
1572	1.619795275	0.020289772	0.111699233	645.3280335
1573	1.618077997	0.018810071	0.109564738	642.3005305
1574	1.611552379	0.026614555	0.11049349	675.6341074
1575	1.613920154	0.027143532	0.104902308	679.1955158
1576	1.617552534	0.023932146	0.106527298	671.2624205
1577	1.612628248	0.022612069	0.106801957	745.7107741
1578	1.607630608	0.023029069	0.100525554	778.5598752
1579	1.608796525	0.022168951	0.099462535	741.5321225
1580	1.614830838	0.016757863	0.099713085	660.7079471
1581	1.615473436	0.022400858	0.104207578	778.0843937
1582	1.611929801	0.024013969	0.104400674	725.8878091
1583	1.610849295	0.020102303	0.101101083	715.3845981
1584	1.611946548	0.023239442	0.105003841	686.7577404
1585	1.612428971	0.019237953	0.103820751	680.3756078
1586	1.616726499	0.021972429	0.102345539	707.4379337
1587	1.613151972	0.024229511	0.10380528	749.9578239
1588	1.610057961	0.019967558	0.105392921	650.9531081
1589	1.61334481	0.023450913	0.104863324	653.9014581
1590	1.625100105	0.017247266	0.111852098	662.0935729
1591	1.619821518	0.016533895	0.108925172	768.2062105
1592	1.61418759	0.020798032	0.10416757	751.0639773
1593	1.615004133	0.017431932	0.109135685	687.3455074
1594	1.622650177	0.017726315	0.109492673	622.1196371
1595	1.616937074	0.021415719	0.111794346	667.8343371
1596	1.619745819	0.023917009	0.112028662	698.5826112
1597	1.613262818	0.020252679	0.103255993	639.7386685
1598	1.612920604	0.022778331	0.106555727	731.3443244
1599	1.616694165	0.027429323	0.104370837	657.6493604
1600	1.611871698	0.023398863	0.102571833	665.2569883
1601	1.617824285	0.018759476	0.097472659	640.0117306
1602	1.610085836	0.018556481	0.098766272	667.3962757
1603	1.614431242	0.020594149	0.103179459	632.530245
1604	1.612543082	0.021396641	0.105418901	648.2900881
1605	1.612721742	0.017032305	0.108740746	795.424321
1606	1.613748382	0.025886231	0.108334179	678.2047877
1607	1.614402666	0.020289815	0.112481335	724.7849508
1608	1.617243501	0.024549775	0.11447652	592.3383264
1609	1.61412175	0.025362517	0.111073549	701.9948196
1610	1.605716083	0.031699736	0.105150458	637.4949633
1611	1.600480716	0.036983936	0.10719615	600.769939
1612	1.606303737	0.032915029	0.108470198	788.3930678
1613	1.601294508	0.042679037	0.10656821	713.4123262
1614	1.606154907	0.036369115	0.102433395	808.7126742
1615	1.605178761	0.035523478	0.106039586	686.0756111
1616	1.602451628	0.033551867	0.108088604	709.0731049
1617	1.607290854	0.026070495	0.113505743	811.9817169
1618	1.611663776	0.024428121	0.114217711	672.4712345
1619	1.605912521	0.020161815	0.107501823	744.5958646
1620	1.602766789	0.016188779	0.103206952	691.9500559
1621	1.60639267	0.017043397	0.103404629	724.266939
1622	1.605965849	0.015408487	0.103525349	752.0032867
1623	1.606542936	0.017919455	0.10253759	731.4259485
1624	1.604161683	0.021344268	0.10363664	666.0212056
1625	1.610748044	0.022848344	0.097727597	629.7297101
1626	1.614982197	0.018152492	0.108829841	693.8864266
1627	1.605174332	0.020114966	0.102744475	681.4173385
1628	1.606774967	0.021048783	0.1046985	760.361678
1629	1.610029935	0.021411629	0.10593932	732.8920283
1630	1.612119123	0.017310321	0.107335318	660.0353044
1631	1.612408651	0.018913734	0.10816465	711.0312479
1632	1.605403219	0.02781966	0.104863029	705.6865163
1633	1.608826639	0.020491227	0.105877936	628.4708753
1634	1.611046549	0.02362745	0.104931425	705.6373627
1635	1.610443849	0.023489867	0.107681072	708.7456585
1636	1.61588555	0.024430969	0.113135497	669.1912713
1637	1.612308727	0.026418079	0.111552078	660.599185
1638	1.604991462	0.025914678	0.101811141	692.0059273
1639	1.609428249	0.024127732	0.099949707	584.4456648
1640	1.613961964	0.021429018	0.10351173	634.8403139
1641	1.610806648	0.021954707	0.096425369	711.6230601
1642	1.608151946	0.02551257	0.099080467	762.8415061
1643	1.606061678	0.02393918	0.103609679	632.4679391
1644	1.605007568	0.024090856	0.109684339	754.7857465
1645	1.603073925	0.023958259	0.113379651	715.5256693
1646	1.612277012	0.020816731	0.111276725	718.1044997
1647	1.614480702	0.024589131	0.105804843	669.6034743
1648	1.612412455	0.020214637	0.105860407	785.8799011
1649	1.608849042	0.021408384	0.109987851	736.0809029
1650	1.609887937	0.016449273	0.108282455	735.7021452
1651	1.613876007	0.012583787	0.105111175	704.5203341
1652	1.611858219	0.023541684	0.100529334	626.4466028
1653	1.608713302	0.022983494	0.099021164	662.2561223
1654	1.604154851	0.022077326	0.092799713	757.5499267
1655	1.60660141	0.017496775	0.095731364	783.5232363
1656	1.612413175	0.019562754	0.096527153	705.6729786
1657	1.614316733	0.017342396	0.100181554	663.6034774
1658	1.61231656	0.013869037	0.103859536	655.4089461
1659	1.610552783	0.01503348	0.100935067	726.5280448
1660	1.613315937	0.014680317	0.107163762	698.1519829
1661	1.619179148	0.018308161	0.107958936	637.4264246
1662	1.615930971	0.0138452	0.107084513	716.5466153
1663	1.614567462	0.017425613	0.104662697	605.3979681
1664	1.612262587	0.016341532	0.103245262	701.6524188
1665	1.612216962	0.019215562	0.110131185	715.1860913
1666	1.617107117	0.016700149	0.107081977	796.5404034
1667	1.618691202	0.015977992	0.105935785	706.2513173
1668	1.612485667	0.019806158	0.108833586	723.3022097
1669	1.614528516	0.020220851	0.114168117	668.5572302
1670	1.620648355	0.019214676	0.11360081	645.7517121
1671	1.618096493	0.010450082	0.112709304	668.413657
1672	1.610818207	0.021464288	0.109764627	639.5020512
1673	1.613773306	0.01702043	0.110959763	730.6713328
1674	1.619229135	0.022006648	0.106049399	762.4807851
1675	1.61177	0.021124189	0.108505704	650.9460083
1676	1.607083568	0.026748524	0.10491644	614.786543
1677	1.603500349	0.02250214	0.105665634	696.0340715
1678	1.611195712	0.020464567	0.101872689	751.0851518
1679	1.607792713	0.027189969	0.100665135	766.8969016
1680	1.605263908	0.025605408	0.100212899	651.2841712
1681	1.599055395	0.028564103	0.104475002	674.4220546
1682	1.606721123	0.028963324	0.103754233	632.5858103
1683	1.613791625	0.032179327	0.103168269	686.3589982
1684	1.609434162	0.02532317	0.10779704	643.3684188
1685	1.603341949	0.025117052	0.108301766	623.3549238
1686	1.603361901	0.02377262	0.108288253	658.6321454
1687	1.601803533	0.027662209	0.103352439	699.6494839
1688	1.606077194	0.026649415	0.105480284	744.8563196
1689	1.612658506	0.015585291	0.10878643	641.9263283
1690	1.604055524	0.014743454	0.108127806	680.3542214
1691	1.603294086	0.020769159	0.100719918	723.3570298
1692	1.608239569	0.021268857	0.101092753	623.3705784
1693	1.612983892	0.011771491	0.102698252	781.2816727
1694	1.604994433	0.016060659	0.105014036	655.7214623
1695	1.599262861	0.016692505	0.107969044	686.5837436
1696	1.599689569	0.020652752	0.103382515	706.2330453
1697	1.606159971	0.010555971	0.102916636	668.0470364
1698	1.59586051	0.016152744	0.100733107	762.1333057
1699	1.602952411	0.012905209	0.103855062	664.2014804
1700	1.598526264	0.008047916	0.101738078	699.1665613
1701	1.603654684	0.014984725	0.101966753	682.2813734
1702	1.597170967	0.01533316	0.107033908	665.2355851
1703	1.6032861	0.013417518	0.110447942	700.4095001
1704	1.598090966	0.015998631	0.107799306	744.9399023
1705	1.604967467	0.01752456	0.106162812	746.3425424
1706	1.598178347	0.0138595	0.101377812	617.6454247
1707	1.597598446	0.01809264	0.101853498	743.6917152
1708	1.604449534	0.017711442	0.100140905	687.4188008
1709	1.596685292	0.018159371	0.101661109	695.7671111
1710	1.607941939	0.017190066	0.102512644	641.0867102
1711	1.601765429	0.01522808	0.103592181	754.9511855
1712	1.603958217	0.013925974	0.10747905	698.2392776
1713	1.608573734	0.017265113	0.10527059	668.1283952
1714	1.611466802	0.013224793	0.107737033	722.264555
1715	1.603365992	0.013547925	0.111004123	784.223052
1716	1.606091521	0.018051614	0.11111948	812.5246929
1717	1.606388631	0.013864206	0.10909493	695.6539493
1718	1.607601267	0.018590594	0.106983293	663.5530556
1719	1.603859428	0.017358458	0.102699904	685.4026432
1720	1.60598273	0.014302861	0.099786543	646.5814965
1721	1.606677912	0.013849636	0.104075591	787.0417873
1722	1.600614699	0.016426343	0.102694527	641.7091178
1723	1.598933551	0.0135862	0.106291914	701.4489957
1724	1.60101214	0.014660063	0.104582577	695.8588945
1725	1.6021911	0.016087258	0.10299281	715.7192715
1726	1.600296643	0.009670078	0.096227114	675.580956
1727	1.596022275	0.014572888	0.098011526	704.1607646
1728	1.585657932	0.020198579	0.098523589	621.1634683
1729	1.593105853	0.017697318	0.101337614	744.4870805
1730	1.586968214	0.02359821	0.106285103	628.9376013
1731	1.590318818	0.023657789	0.110850373	689.9208685
1732	1.597918496	0.023126217	0.105780909	726.735517
1733	1.590141602	0.020336486	0.103755696	691.6437887
1734	1.592973265	0.019951095	0.106221508	659.5354046
1735	1.595753717	0.012466619	0.105738987	730.1974803
1736	1.600585135	0.010938455	0.109456879	700.8925769
1737	1.596142006	0.013272544	0.106367938	666.7883584
1738	1.592184976	0.016100199	0.106271202	757.980217
1739	1.597666029	0.019719036	0.110071439	688.1144852
1740	1.597493941	0.013206397	0.108595672	684.6050197
1741	1.600631639	0.010943453	0.110936192	696.7082356
1742	1.601573164	0.009195557	0.110281359	681.1569375
1743	1.597333098	0.02007018	0.112681619	731.4589875
1744	1.594680407	0.020811283	0.114615691	687.4227453
1745	1.592464265	0.018483489	0.114804145	739.1108233
1746	1.604291488	0.008094859	0.115680201	673.0508902
1747	1.594869111	0.013492517	0.112995758	754.2220156
1748	1.595457766	0.016331171	0.108316323	796.9714089
1749	1.596829328	0.013062162	0.111021953	716.8048832
1750	1.596197817	0.015590308	0.111297446	692.2888384
1751	1.593223118	0.02143233	0.109561559	722.2051587
1752	1.594130052	0.021737492	0.104699312	663.879961
1753	1.594647333	0.017003086	0.101128055	738.390164
1754	1.587673068	0.018606455	0.102989962	605.3440012
1755	1.587535281	0.022176231	0.102788987	677.7887049
1756	1.586208258	0.02467632	0.103636823	707.3438841
1757	1.585678416	0.018655889	0.105656237	762.8997231
1758	1.590216085	0.017399597	0.104008706	766.1629285
1759	1.593431823	0.018531346	0.105678755	679.0838527
1760	1.593245048	0.015539518	0.102514916	769.0597619
1761	1.58785716	0.022119643	0.10270764	683.3746998
1762	1.586812562	0.019206729	0.104420274	685.6087592
1763	1.585526164	0.028477277	0.10470238	630.6357508
1764	1.587503484	0.020814015	0.105310897	701.241096
1765	1.584618791	0.022454325	0.10047778	740.0904617
1766	1.589217587	0.014863416	0.104304499	723.0457638
1767	1.58744646	0.017266727	0.101766164	743.671801
1768	1.582194072	0.02663344	0.104729283	798.2649264
1769	1.588591763	0.015698303	0.104653994	641.4530776
1770	1.588731001	0.013133357	0.102346523	748.3680621
1771	1.596643816	0.013034457	0.100024486	845.6196801
1772	1.594895795	0.014500468	0.096596057	745.2577486
1773	1.587655639	0.016990305	0.101398749	678.1669788
1774	1.588817275	0.013281073	0.100391187	603.7853751
1775	1.589279372	0.015128153	0.107759354	650.7863802
1776	1.593403572	0.02225569	0.103634421	695.7436675
1777	1.589286464	0.025385447	0.102200198	714.9457513
1778	1.594457826	0.018663354	0.104872903	668.9975388
1779	1.594058107	0.019330339	0.105165338	729.646218
1780	1.589363707	0.017415876	0.107148006	687.6155262
1781	1.588390272	0.015603018	0.106679775	670.0870569
1782	1.592313845	0.018501329	0.101475809	659.943902
1783	1.590351593	0.019947102	0.096732424	675.7821763
1784	1.58978077	0.019018018	0.098420972	698.2771429
1785	1.587810803	0.025047548	0.106677983	714.8535388
1786	1.590144232	0.023243258	0.105504951	654.4663556
1787	1.589679297	0.026859825	0.109685916	661.6544721
1788	1.581244155	0.032869497	0.110446551	676.1821644
1789	1.579687712	0.027870936	0.107126955	689.8577651
1790	1.589689645	0.030886742	0.102497874	625.5849828
1791	1.585007032	0.033025856	0.101384373	652.2780936
1792	1.581582597	0.029718272	0.105506335	623.4862276
1793	1.5876097	0.027111783	0.106091778	732.9702247
1794	1.585608161	0.029249565	0.101158518	747.7577591
1795	1.587417388	0.017891777	0.097661502	638.3118834
1796	1.589332899	0.016703275	0.095180645	627.3837857
1797	1.585877198	0.012151978	0.096825717	590.2052136
1798	1.587434197	0.019647442	0.094841447	699.9867979
1799	1.590967656	0.019390465	0.094959501	635.9852948
1800	1.5853247	0.018985844	0.100247336	648.0222231
1801	1.585880158	0.017647206	0.102988984	662.7648279
1802	1.590715965	0.014653026	0.103311491	739.7949731
1803	1.589921176	0.013871284	0.099815981	615.0916112
1804	1.591944588	0.015277198	0.09873157	629.6168381
1805	1.586314916	0.022011734	0.099629119	689.7955036
1806	1.58764149	0.017656854	0.096202079	585.0589992
1807	1.587020514	0.026479469	0.098762476	594.5015662
1808	1.587212746	0.029454286	0.09677256	647.8880112
1809	1.590966013	0.021980448	0.101419332	724.6099267
1810	1.588386116	0.023033911	0.100329967	633.4045873
1811	1.585375041	0.024114754	0.10573045	715.9234565
1812	1.588980376	0.019619516	0.106090995	646.4669395
1813	1.590657962	0.013761232	0.101673486	592.7377907
1814	1.58904831	0.013723676	0.10320815	618.6735941
1815	1.584971659	0.014514782	0.10368995	723.5283419
1816	1.583186807	0.019332957	0.107548326	711.7997498
1817	1.581848794	0.018993401	0.105083564	586.8039803
1818	1.587075568	0.018121907	0.105443202	631.3972298
1819	1.594154452	0.009174324	0.097454403	610.3827538
1820	1.592299609	0.010373134	0.100381467	663.7943998
1821	1.591705507	0.011684449	0.103671435	650.8864626
1822	1.589475063	0.00791553	0.102159802	664.3794078
1823	1.599499744	0.009092398	0.105037248	649.679431
1824	1.591139738	0.013799155	0.107467303	663.2426056
1825	1.591683011	0.012486789	0.110361367	599.1046613
1826	1.593801563	0.015381825	0.10780072	641.3218528
1827	1.588273999	0.020868488	0.110783367	637.7991762
1828	1.593965048	0.020584186	0.111866493	682.7358857
1829	1.59360955	0.022844956	0.107707716	661.3182186
1830	1.592406184	0.022953318	0.104248208	705.5132941
1831	1.588530224	0.023363943	0.103673219	591.5066302
1832	1.587995202	0.017289164	0.106704604	576.7636017
1833	1.593937917	0.012250553	0.105251379	593.4537212
1834	1.586081845	0.015241249	0.109335447	573.0281792
1835	1.594741082	0.014551438	0.106237527	626.3289832
1836	1.595637096	0.013107695	0.104611974	642.324389
1837	1.589912857	0.016046592	0.107341311	647.2509225
1838	1.588439768	0.01871664	0.104130095	768.0467078
1839	1.589853434	0.026816803	0.107321392	630.0702403
1840	1.588300039	0.028525538	0.105615477	649.8989192
1841	1.588576915	0.02806673	0.105701078	544.2065454
1842	1.588964482	0.028114381	0.106488377	689.5293852
1843	1.588849031	0.032024893	0.107103581	684.1800173
1844	1.588319923	0.024911566	0.105972859	662.7963247
1845	1.591089808	0.021950583	0.102797904	663.1152138
1846	1.583791324	0.026926642	0.100670851	594.3379336
1847	1.585707774	0.024175157	0.101344156	665.0506788
1848	1.591205326	0.016903473	0.098059697	635.2353018
1849	1.58655245	0.018305833	0.100470861	594.3473963
1850	1.582154389	0.01512965	0.097920636	753.9358595
1851	1.580529964	0.013234405	0.096393207	613.7388158
1852	1.586079274	0.012746863	0.098779665	721.3703044
1853	1.581262905	0.015348169	0.097601323	641.686804
1854	1.586812514	0.017570474	0.097815804	669.893365
1855	1.578316122	0.021926753	0.102616638	701.7993331
1856	1.580150196	0.02194068	0.100600546	558.2831371
1857	1.580610605	0.021248308	0.09949987	682.651538
1858	1.583677897	0.021455181	0.10077631	645.57477
1859	1.584658447	0.028566835	0.103097902	677.9025534
1860	1.58947523	0.022791766	0.10491222	653.3584592
1861	1.590940228	0.021292336	0.104208208	644.7309663
1862	1.59614536	0.018152862	0.107033151	693.5556854
1863	1.598185332	0.015379672	0.105275949	658.5118047
1864	1.590857365	0.021380449	0.102400172	722.0081275
1865	1.595011504	0.019239844	0.108113933	695.5863069
1866	1.597854129	0.020559808	0.109750985	692.4209662
1867	1.591423563	0.023786634	0.109250401	677.0749038
1868	1.59495271	0.022461711	0.109276561	640.6574561
1869	1.603197864	0.015394927	0.109895357	674.2263311
1870	1.595636948	0.02052105	0.109630576	599.9702101
1871	1.59264633	0.019399525	0.102972343	639.294848
1872	1.593039202	0.023380392	0.104004221	641.883932
1873	1.58845464	0.024744585	0.107268249	655.6763438
1874	1.58950313	0.022380935	0.104439659	693.7362278
1875	1.588316225	0.016351408	0.104684182	607.6345854
1876	1.5937887	0.016771001	0.105982521	734.1490808
1877	1.596699325	0.012011184	0.102310447	737.1251817
1878	1.599130862	0.012202643	0.104440965	672.5990337
1879	1.596577554	0.018589518	0.111061763	643.1444233
1880	1.587786969	0.016918944	0.111254927	660.3064496
1881	1.594619039	0.018277471	0.112240082	652.0576038
1882	1.59546454	0.016517604	0.113245038	731.2525558
1883	1.596799442	0.015691043	0.105621854	595.3938543
1884	1.59791944	0.01863234	0.104493161	631.38632
1885	1.596416442	0.014525064	0.097552057	724.6858286
1886	1.59307124	0.022352343	0.105883689	701.1298458
1887	1.589411599	0.022748888	0.106587963	649.2092058
1888	1.592901894	0.02361753	0.101106635	641.0795091
1889	1.596705509	0.017856558	0.098452824	607.6259337
1890	1.593752448	0.016021542	0.102636571	638.3800447
1891	1.598412631	0.013582932	0.105072276	773.3368299
1892	1.60112128	0.009710191	0.10394286	707.8255625
1893	1.601801671	0.015024396	0.107876954	714.6074154
1894	1.601527247	0.018645476	0.106767915	583.4056123
1895	1.599477685	0.021885267	0.102783917	760.4653747
1896	1.597946527	0.025476953	0.10719104	709.5811548
1897	1.602027984	0.019815944	0.105764051	694.2756181
1898	1.597588293	0.024121651	0.105995093	688.6229467
1899	1.599862915	0.023695031	0.109333814	715.8297768
1900	1.59608878	0.021383945	0.111025325	770.3154405
1901	1.596038432	0.020554735	0.112743647	599.5384892
1902	1.598774236	0.025071021	0.109736837	657.2079354
1903	1.602160828	0.024986562	0.114104278	737.3838964
1904	1.592047621	0.025062549	0.109246715	572.2611217
1905	1.596788435	0.024031745	0.105363713	740.495799
1906	1.589924385	0.019431222	0.103921292	646.1216454
1907	1.594923264	0.014960256	0.103102828	699.1016337
1908	1.601923404	0.015383321	0.103465213	702.4785801
1909	1.588750266	0.021347514	0.104776661	690.7993982
1910	1.596983569	0.02262538	0.104290791	722.8951361
1911	1.596970473	0.016166409	0.103477054	694.9680664
1912	1.598055748	0.011059381	0.106072507	670.258126
1913	1.598164558	0.018823955	0.106055776	696.8671728
1914	1.605075076	0.015513543	0.104832203	713.5829577
1915	1.599572145	0.01274529	0.105165962	691.578263
1916	1.599812238	0.012387401	0.108772376	746.7669585
1917	1.596460058	0.014428963	0.10930147	693.0621256
1918	1.5980039	0.017016876	0.109943849	737.7011731
1919	1.602616684	0.014244428	0.115078769	635.0183541
1920	1.596329098	0.017656481	0.110192233	584.0462266
1921	1.601034571	0.012247119	0.114137959	707.1495428
1922	1.599740099	0.016856398	0.113424658	656.4912724
1923	1.601702374	0.015417845	0.110271484	668.8546104
1924	1.599832752	0.018548736	0.105168902	665.8944214
1925	1.596487751	0.018502184	0.108355066	667.5667485
1926	1.593088323	0.019022679	0.106302669	714.0897091
1927	1.592501786	0.016312683	0.102794835	660.8430858
1928	1.595551234	0.019370798	0.102300703	607.9399713
1929	1.596056787	0.01435161	0.104763416	664.6574012
1930	1.594968791	0.017483735	0.108086917	718.8722519
1931	1.596876366	0.015942076	0.107396777	787.3648164
1932	1.598509655	0.01757598	0.107614593	657.7534127
1933	1.596432554	0.020397944	0.104867151	675.2920599
1934	1.597848213	0.021768258	0.108602764	684.1103555
1935	1.59608428	0.019403889	0.105139495	610.747378
1936	1.596265779	0.014086119	0.105179398	753.4995425
1937	1.59549064	0.014546347	0.109961144	711.3990976
1938	1.6038431	0.012265752	0.111127096	721.2455977
1939	1.604589401	0.009136329	0.108940845	677.2612002
1940	1.605021535	0.014236275	0.105888971	663.9802154
1941	1.608899149	0.017176067	0.113329266	664.6808557
1942	1.601673025	0.009277637	0.110334842	730.0157455
1943	1.600410554	0.013258425	0.108207377	748.7419583
1944	1.603666946	0.013228455	0.102658127	708.3922631
1945	1.606484416	0.00851327	0.106978468	734.6653015
1946	1.599083884	0.012704279	0.102371082	662.6503711
1947	1.602371808	0.011039345	0.106506663	714.1344244
1948	1.59529474	0.014949294	0.104285736	779.4854898
1949	1.599254265	0.01795488	0.110285818	690.5408085
1950	1.597593073	0.016150029	0.110476354	686.1862947
1951	1.592795496	0.019243454	0.111600171	660.6948096
1952	1.588758752	0.02375236	0.109750543	672.5929115
1953	1.588306428	0.0207361	0.104050439	633.7384308
1954	1.590013005	0.021350136	0.103773407	677.1602961
1955	1.595359526	0.018959886	0.108700126	711.1771426
1956	1.59822637	0.017232967	0.110733848	645.9460909
1957	1.588626005	0.018319315	0.109810777	670.4651826
1958	1.592358536	0.018070995	0.113037609	753.8528441
1959	1.599584024	0.019476589	0.106477183	748.8919363
1960	1.600172432	0.014508934	0.110563123	635.3756856
1961	1.603345634	0.011614139	0.111320516	710.5824785
1962	1.597895159	0.011930759	0.110493339	762.7959206
1963	1.597515567	0.01722461	0.108597822	662.4211894
1964	1.597408956	0.019963816	0.113579185	666.0930631
1965	1.602893745	0.018347874	0.116416136	697.1940534
1966	1.595630392	0.01878288	0.109040535	736.9794639
1967	1.595581635	0.021704025	0.102288447	791.1672698
1968	1.598195633	0.013856884	0.101301941	803.6058852
1969	1.590649949	0.020010485	0.105542848	682.0951074
1970	1.596172408	0.018541485	0.106116694	746.5633905
1971	1.592996152	0.013213209	0.105438241	732.5699611
1972	1.598652769	0.008947213	0.102894685	732.0540492
1973	1.598431614	0.018235424	0.104732189	680.7243035
1974	1.597368651	0.011512055	0.105671759	709.5629819
1975	1.597674593	0.012499277	0.097866996	665.3377822
1976	1.596244197	0.017414786	0.104304933	676.4981755
1977	1.606123384	0.011874164	0.106427162	686.5899383
1978	1.604715659	0.019912601	0.106670181	717.0000337
1979	1.598964168	0.020931445	0.112173737	719.3832232
1980	1.600422519	0.016541966	0.11403729	781.8919291
1981	1.60566041	0.01478428	0.115771777	705.6865086
1982	1.600261947	0.017485782	0.112246054	666.1954769
1983	1.59177529	0.015579783	0.109602867	741.0546717
1984	1.594631684	0.014118298	0.105621721	683.2809633
1985	1.597040251	0.016648308	0.109131033	754.0249679
1986	1.592345072	0.013558913	0.105969165	691.6975867
1987	1.592401531	0.015031265	0.110652776	689.9979532
1988	1.601678884	0.015821847	0.113597357	652.4959187
1989	1.602489603	0.011798773	0.110735007	683.9508105
1990	1.607396365	0.014670175	0.107596146	711.3434433
1991	1.596541423	0.020415087	0.107887015	652.7602949
1992	1.593563796	0.024924348	0.10775276	777.0146734
1993	1.599749894	0.015099127	0.106707049	667.2858521
1994	1.592220723	0.01683196	0.108808674	669.9051688
1995	1.599573612	0.017926015	0.111464171	748.2606871
1996	1.591290241	0.019560226	0.109457367	719.8540621
1997	1.587962894	0.024370015	0.110277724	733.056973
1998	1.586223874	0.0283826	0.109990928	651.5891961
1999	1.586871497	0.023147402	0.106359975	722.547081
[truncated: 1 more rows]
