# Supplementary material for: Local rabies transmission and regional spatial coupling in European foxes
Source: PLoS One. 2020 May 29;15(5):e0220592. doi: 10.1371/journal.pone.0220592 (PMC7259497; doi:10.1371/journal.pone.0220592)
Supplement: S1 Datasets — This zip file contains the data files and R Scripts used to carry out the analysis. Details of the files can be found in file_guide.txt. (ZIP) [file pone.0220592.s003.zip › S3_Data/neighbour_df_prep_Dec4.R]

###Prepping the neighbourhood regions

library(dplyr)
#Data Preparation

East_region<-vector("list", length = 5)
East_region[[1]]<-read.csv(file = "region1_df.csv" , sep = ",")
East_region[[2]]<-read.csv(file = "region2_df.csv" , sep = ",")
East_region[[3]]<-read.csv(file = "region3_df.csv" , sep = ",")
East_region[[4]]<-read.csv(file = "region4_df.csv" , sep = ",")
East_region[[5]]<-read.csv(file = "region5_df.csv" , sep = ",")

names(East_region)<-c("region1","region2","region3","region4","region5")

# Vaccinations

vac1 = matrix(c(East_region[[1]]$Vac), ncol = 342, nrow = 1)
vac2 = matrix(c(East_region[[2]]$Vac), ncol = 342, nrow = 1)
vac3 = matrix(c(East_region[[3]]$Vac), ncol = 342, nrow = 1)
vac4 = matrix(c(East_region[[4]]$Vac), ncol = 342, nrow = 1)
vac5 = matrix(c(East_region[[5]]$Vac), ncol = 342, nrow = 1)

Vac_region<-rbind(vac1, vac2, vac3, vac4, vac5)

### Neighbourhood Matrix with Shared Border Perimeter ratio between 15 regions.

shared_border_perimeter <- read.csv(file = "shared_border_perimeter.csv")

east_areas <- read.csv(file = "east_border_all_region_area.csv")
area_sq <- east_areas[,4] 

qb <- shared_border_perimeter


region6_Niedersachsen <- read.csv(file = "Niedersachsen_cases1982_2010.csv", sep = ",")

region7_Hessen <- read.csv(file = "Hessen_cases1982_2010.csv", sep = ",")

region8_Bayern <- read.csv(file = "Bayern_cases1982_2010.csv", sep = ",")

region9_Schleswig_Holstein <- read.csv(file = "Schleswig_Holstein_cases1982_2010.csv", sep = ",")

region10_Karlovarsky <- read.csv(file = "czech_karlo_df.csv", sep = ",")
###There are some duplicates for date in the region 10 file.
region10_Karlovarsky <- arrange(region10_Karlovarsky, DATE, NUMBER)
region10_Karlovarsky <- region10_Karlovarsky[!duplicated(region10_Karlovarsky$DATE), ]
nrow(region10_Karlovarsky)
#[1] 342


region11_Ustecky <- read.csv(file = "czech_usteck_df.csv", sep = ",")
region11_Ustecky <- arrange(region11_Ustecky, DATE, NUMBER)
region11_Ustecky <- region11_Ustecky[!duplicated(region11_Ustecky$DATE), ]
nrow(region11_Ustecky)
#[1] 342

region12_Liberecky <- read.csv(file = "czech_liber_df.csv", sep = ",")
region12_Liberecky <- arrange(region12_Liberecky, DATE, NUMBER)
region12_Liberecky <- region12_Liberecky[!duplicated(region12_Liberecky$DATE), ]
nrow(region12_Liberecky)


region13_Lower_Silesian <- read.csv(file = "poland_lowersil_df.csv", sep = ",")
region13_Lower_Silesian <- arrange(region13_Lower_Silesian, DATE, NUMBER)
region13_Lower_Silesian <- region13_Lower_Silesian[!duplicated(region13_Lower_Silesian$DATE), ]
nrow(region13_Lower_Silesian)


region14_West_Pomeranian <- read.csv(file = "poland_westpom_df.csv", sep = ",")
region14_West_Pomeranian <- arrange(region14_West_Pomeranian, DATE, NUMBER)
region14_West_Pomeranian <- region14_West_Pomeranian[!duplicated(region14_West_Pomeranian$DATE), ]
nrow(region14_West_Pomeranian)


region15_Lubusz <- read.csv(file = "poland_lubusz_df.csv", sep = ",")
region15_Lubusz <- arrange(region15_Lubusz, DATE, NUMBER)
region15_Lubusz <- region15_Lubusz[!duplicated(region15_Lubusz$DATE), ]
nrow(region15_Lubusz)
num <- as.integer(342) 

# Rabies Cases
N1 = matrix(rep(NA, num), ncol = num, nrow = 1)
N2 = matrix(rep(NA, num), ncol = num, nrow = 1)
N3 = matrix(rep(NA, num), ncol = num, nrow = 1)
N4 = matrix(rep(NA, num), ncol = num, nrow = 1)
N5 = matrix(rep(NA, num), ncol = num, nrow = 1)

# Rabies Cases from Border

N6 = matrix(as.integer(round(region6_Niedersachsen$cases[1:num])), ncol = num, nrow = 1)
N7 = matrix(as.integer(round(region7_Hessen$cases[1:num])), ncol = num, nrow = 1)
N8 = matrix(as.integer(round(region8_Bayern$cases[1:num])), ncol = num, nrow = 1)
N9 = matrix(as.integer(round(region9_Schleswig_Holstein$cases[1:num])), ncol = num, nrow = 1)
N10 = matrix(as.integer(round(region10_Karlovarsky$NUMBER[1:num])), ncol = num, nrow = 1)
N11 = matrix(as.integer(round(region11_Ustecky$NUMBER[1:num])), ncol = num, nrow = 1)
N12 = matrix(as.integer(round(region12_Liberecky$NUMBER[1:num])), ncol = num, nrow = 1)
N13 = matrix(as.integer(round(region13_Lower_Silesian$NUMBER[1:num])), ncol = num, nrow = 1)
N14 = matrix(as.integer(round(region14_West_Pomeranian$NUMBER[1:num])), ncol = num, nrow = 1)
N15 = matrix(as.integer(round(region15_Lubusz$NUMBER[1:num])), ncol = num, nrow = 1)


N<-rbind(N1, N2, N3, N4, N5, N6, N7, N8, N9, N10, N11, N12, N13, N14, N15)

Birth_region <- rep(0, 342); births <- seq(4, 342, by = 12); Birth_region[births] <- 1


brandenburg_ts <- read.csv("brandenburg_ts.csv", header = T)
meckle_ts <- read.csv("meckle_ts.csv", header = T)
sachsen_ts <- read.csv("sachsen_ts.csv", header = T)
sachsenA_ts <- read.csv("sachsenA_ts.csv", header = T)
thuringen_ts <- read.csv("thuringen_ts.csv", header = T)


thuringen_ts_quarter_pos <- aggregate(pos_hunt ~ quarter, data = thuringen_ts, sum)
thuringen_ts_quarter_neg <- aggregate(neg_hunt ~ quarter, data = thuringen_ts, sum)
tdf <- merge(thuringen_ts_quarter_pos, thuringen_ts_quarter_neg, by="quarter",all.x=T) 

meckle_ts_quarter_pos <- aggregate(pos_hunt ~ quarter, data = meckle_ts, sum)
meckle_ts_quarter_neg <- aggregate(neg_hunt ~ quarter, data = meckle_ts, sum)
mdf <- merge(meckle_ts_quarter_pos, meckle_ts_quarter_neg, by="quarter",all.x=T) 

sachsen_ts_quarter_pos <- aggregate(pos_hunt ~ quarter, data = sachsen_ts, sum)
sachsen_ts_quarter_neg <- aggregate(neg_hunt ~ quarter, data = sachsen_ts, sum)
sdf <- merge(sachsen_ts_quarter_pos, sachsen_ts_quarter_neg, by="quarter",all.x=T) 

sachsenA_ts_quarter_pos <- aggregate(pos_hunt ~ quarter, data = sachsenA_ts, sum)
sachsenA_ts_quarter_neg <- aggregate(neg_hunt ~ quarter, data = sachsenA_ts, sum)
sadf <- merge(sachsenA_ts_quarter_pos, sachsenA_ts_quarter_neg, by="quarter",all.x=T) 

brandenburg_ts_quarter_pos <- aggregate(pos_hunt ~ quarter, data = brandenburg_ts, sum)
brandenburg_ts_quarter_neg <- aggregate(neg_hunt ~ quarter, data = brandenburg_ts, sum)
bdf <- merge(brandenburg_ts_quarter_pos, brandenburg_ts_quarter_neg, by="quarter",all.x=T) 

bdf<-bdf[bdf$quarter>43,]
tdf<-tdf[tdf$quarter>43,]
mdf<-mdf[mdf$quarter>43,]
sdf<-sdf[sdf$quarter>43,]
sadf<-sadf[sadf$quarter>43,]
