# Supplementary material for: Local rabies transmission and regional spatial coupling in European foxes
Source: PLoS One. 2020 May 29;15(5):e0220592. doi: 10.1371/journal.pone.0220592 (PMC7259497; doi:10.1371/journal.pone.0220592)
Supplement: S1 Datasets — This zip file contains the data files and R Scripts used to carry out the analysis. Details of the files can be found in file_guide.txt. (ZIP) [file pone.0220592.s003.zip › S3_Data/plos_one_jags_model_code.txt]

"model{

for(r in 1:5)
{
    #Initialisation
    S[r,1] <- round(startpop[r]) # Initialises susceptible populations close to carrying capacity of each region
    V[r,1] <- 0  # To keep an accurate estimate of births, we need to also track the vaccinated individuals
    Nu[r,1] <- round(Ni[r,1])  # Infecteds for the first month
    birthsurvs2[r, 1] <- 0 #There are no new births in the first month
    birthsurvs3[r, 1] <- 0
    birthsurvs4[r, 1] <- 0
    
    
    for(t in 1:(tmax-1)) #Month loop
    {
    
    br[r,t] <- b * N0[r]/(N0[r]+(S[r,t]+V[r,t])) # Birth rate adjusted by density dependence term
    bi[r,t] <- br[r,t]*Birth_region[t] #On/off switch for whether it is a birth month and the birth rate is applied
    env_error[r, t] <- exp(env_noise[year[t]]) #Annual environmental fluctuations
    pop[r,t] <- bi[r,t]*(S[r,t]+V[r,t])*env_error[r, t] # Calculating the new births birthrate * reproductive population * environmental fluctuations affecting fecundity
    births[r,t] ~ dpois(pop[r,t]) # Births are generated from a Poisson distribution
    birthsurvs[r,t] ~ dbin(m, births[r,t]) #Newborns experience natural mortality for four months before entering the population
    birthsurvs2[r,t+1] ~ dbin(m, birthsurvs[r,t])
    birthsurvs3[r,t+1] ~ dbin(m, birthsurvs2[r,t])
    birthsurvs4[r,t+1] ~ dbin(m, birthsurvs3[r,t])
    
    survs[r,t] ~ dbin(m, S[r,t]) # Surviving susceptibles
    S[r,t+1] <- birthsurvs4[r,t]+survs[r,t]-vacs[r,t]# Susceptible individuals next month are function of births, surviving susceptibles, and those removed through vaccination
    
    #Vaccinated Individuals
    vacsurvs[r,t] ~ dbin(m, V[r,t]) #Vaccinated individuals experience same natural mortality as healthy individuals
    vi[r,t] <- ifelse(Vac_region[r,t]==0, 0, v[r, t]) #On off switch for vaccination events
    vacs[r,t] ~ dbin(vi[r,t]*(survs[r,t]/(survs[r,t]+vacsurvs[r,t])), survs[r,t]) # vaccination uptake controlling for multiple dosages (i.e. already vaccinated individuals consuming baits)
    V[r,t+1] <- vacs[r,t]+vacsurvs[r,t] # Vaccinated individuals next month as a function of this month and those surviving the previous month
    
    # Epidemiological Process model
    
    I[r,t] <- all_I[r,t] 
    p[r,t] <- (I[r,t]/(h*A[r]+I[r,t])) #risk of transmission probability
    Nu[r,t+1] ~ dbin(p[r,t], (S[r,t]-Nu[r,t])) #Infecteds are removed from the susceptible population
    
    # Observation model
    
    
    N_hunt_pos[r,t] ~ dbin(p[r,t],N_hunt_q_sum[r,t]) #Including cross sectional hunting data
    N2[r,t] ~ dbin(obs_noise[year[t]], Nu[r,t]) # Observation process where the data is the observed cases, N2[r,t], which come from the true number of infected individuals. Nu[r,t] that are observed with annual detection probability obs_noise[year[t]]

    }
}

##No mechanistic drivers for the outside bordering regions, therefore just have an
## observation process applying to these border regions.        
for(r in 6:15)
{
    #Initialisation
    
    for(t in 1:(tmax-1)) #Month loop
    {
    
    Nu[r,t] <- N2[r,t]*(1/obs)
    
    }
}

for(t in 1:(tmax-1))
{
    ##Incomers
    
    
    all_I[1,t] <- Nu[1,t]*(1-l[1])+Nu[2,t]*l[2]*qb[2,1]+Nu[3,t]*l[3]*qb[3,1]+Nu[4,t]*l[4]*qb[4,1]+Nu[5,t]*l[5]*qb[5,1]+ Nu[6,t]*l[6]*qb[6,1]+ Nu[7,t]*l[7]*qb[7,1]+ Nu[8,t]*l[8]*qb[8,1]+ Nu[9,t]*l[9]*qb[9,1]+ Nu[10,t]*l[10]*qb[10,1]+ Nu[11,t]*l[11]*qb[11,1]+ Nu[12,t]*l[12]*qb[12,1]+ Nu[13,t]*l[13]*qb[13,1]+Nu[14,t]*l[14]*qb[14,1]+ Nu[15,t]*l[15]*qb[15,1]
    all_I[2,t] <- Nu[2,t]*(1-l[2])+Nu[1,t]*l[1]*qb[1,2]+Nu[3,t]*l[3]*qb[3,2]+Nu[4,t]*l[4]*qb[4,2]+Nu[5,t]*l[5]*qb[5,2]+ Nu[6,t]*l[6]*qb[6,2]+ Nu[7,t]*l[7]*qb[7,2]+ Nu[8,t]*l[8]*qb[8,2]+ Nu[9,t]*l[9]*qb[9,2]+ Nu[10,t]*l[10]*qb[10,2]+ Nu[11,t]*l[11]*qb[11,2]+ Nu[12,t]*l[12]*qb[12,2]+ Nu[13,t]*l[13]*qb[13,2]+Nu[14,t]*l[14]*qb[14,2]+ Nu[15,t]*l[15]*qb[15,2]
    all_I[3,t] <- Nu[3,t]*(1-l[3])+Nu[1,t]*l[1]*qb[1,3]+Nu[2,t]*l[2]*qb[2,3]+Nu[4,t]*l[4]*qb[4,3]+Nu[5,t]*l[5]*qb[5,3]+ Nu[6,t]*l[6]*qb[6,3]+ Nu[7,t]*l[7]*qb[7,3]+ Nu[8,t]*l[8]*qb[8,3]+ Nu[9,t]*l[9]*qb[9,3]+ Nu[10,t]*l[10]*qb[10,3]+ Nu[11,t]*l[11]*qb[11,3]+ Nu[12,t]*l[12]*qb[12,3]+ Nu[13,t]*l[13]*qb[13,3]+Nu[14,t]*l[14]*qb[14,3]+ Nu[15,t]*l[15]*qb[15,3]
    all_I[4,t] <- Nu[4,t]*(1-l[4])+Nu[1,t]*l[1]*qb[1,4]+Nu[2,t]*l[2]*qb[2,4]+Nu[3,t]*l[3]*qb[3,4]+Nu[5,t]*l[5]*qb[5,4]+ Nu[6,t]*l[6]*qb[6,4]+ Nu[7,t]*l[7]*qb[7,4]+ Nu[8,t]*l[8]*qb[8,4]+ Nu[9,t]*l[9]*qb[9,4]+ Nu[10,t]*l[10]*qb[10,4]+ Nu[11,t]*l[11]*qb[11,4]+ Nu[12,t]*l[12]*qb[12,4]+ Nu[13,t]*l[13]*qb[13,4]+Nu[14,t]*l[14]*qb[14,4]+ Nu[15,t]*l[15]*qb[15,4]
    all_I[5,t] <- Nu[5,t]*(1-l[5])+Nu[1,t]*l[1]*qb[1,5]+Nu[2,t]*l[2]*qb[2,5]+Nu[3,t]*l[3]*qb[3,5]+Nu[4,t]*l[4]*qb[4,5]+ Nu[6,t]*l[6]*qb[6,5]+ Nu[7,t]*l[7]*qb[7,5]+ Nu[8,t]*l[8]*qb[8,5]+ Nu[9,t]*l[9]*qb[9,5]+ Nu[10,t]*l[10]*qb[10,5]+ Nu[11,t]*l[11]*qb[11,5]+ Nu[12,t]*l[12]*qb[12,5]+ Nu[13,t]*l[13]*qb[13,5]+Nu[14,t]*l[14]*qb[14,5]+ Nu[15,5]*l[15]*qb[15,5]
    
}


#PRIORS
obs <- 0.05 #observation probability for the outside regions

# Starting number of infected individuals
Ni[1,1] ~ dgamma(5,1) 
Ni[2,1] ~ dgamma(5,1) 
Ni[3,1] ~ dgamma(5,1) 
Ni[4,1] ~ dgamma(5,1) 
Ni[5,1] ~ dgamma(5,1) 


m <- 0.9085 #Survival probability
b <- 4 #Birth rate

cmax <- 1.778482 #Area (1000km2) of the smallest region

for (r in 1:15){
l[r] <- (c*cmax)/area_sq[r] #the leaving probability
}


for (j in 1:max(year)) {
env_noise[j] ~ dnorm(0, tau) # Annual environmental noise
}


tau ~ dgamma(200, 0.2) #Environmental noise precision prior


for ( j in 1:max(year)) {
obs_noise[j]  ~ dbeta(9.45, 179.55) #Annual observation probability

c ~ dbeta(1.26176, 156.45824) # prior for c
h ~ dgamma(1.7777, 0.4444) # prior for h

for (r in 1:5) {  
for (t in 1:tmax) {
v[r,t] ~ dbeta(12.3, 28.7)
}
}

#Carrying capacity for the regions
K[1] <- 117916 
K[2] <- 92720 
K[3] <- 72584 
K[4] <- 81784 
K[5] <- 64688 

#Starting population for each region
startpop[1] ~ dgamma(50.055625, 0.0007075)
startpop[2] ~ dgamma(30.9491942, 0.00055632)
startpop[3] ~ dgamma(18.966025, 0.0004355)
startpop[4] ~ dgamma(24.078649, 0.0004907)
startpop[5] ~ dgamma(15.06448969, 0.00038813)

#Size of the regions
A[1] <- 29479
A[2] <- 23180
A[3] <- 18146
A[4] <- 20446
A[5] <- 16172

N0 <- (m-1)*K/(1-m-b/12) #Calculation of half-saturation parameter for density-dependent fecundity based on carrying capacity
#data# Vac_region, Birth_region, tmax, N2, area_sq, qb, N_hunt_q_sum, N_hunt_pos, year
#inits# h, c, tau
#monitor#  h, c, tau, obs_noise, env_noise, p
}"
