# Supplementary material for: Local rabies transmission and regional spatial coupling in European foxes
Source: PLoS One. 2020 May 29;15(5):e0220592. doi: 10.1371/journal.pone.0220592 (PMC7259497; doi:10.1371/journal.pone.0220592)
Supplement: S1 Datasets — This zip file contains the data files and R Scripts used to carry out the analysis. Details of the files can be found in file_guide.txt. (ZIP) [file pone.0220592.s003.zip › S3_Data/poland_lowersil_df.csv]

	DATE	YEAR	MONTH	QUARTER	COUNTRY	REGION	SPECIES	NUMBER
1	1982-01-15	1982	1	1	Poland	Lower Silesian	fox	0
2	1982-02-15	1982	2	1	Poland	Lower Silesian	fox	0
3	1982-03-15	1982	3	1	Poland	Lower Silesian	fox	0
4	1982-04-15	1982	4	2	Poland	Lower Silesian	fox	0
5	1982-05-15	1982	5	2	Poland	Lower Silesian	fox	0
6	1982-06-15	1982	6	2	Poland	Lower Silesian	fox	0
7	1982-07-15	1982	7	3	Poland	Lower Silesian	fox	0
8	1982-08-15	1982	8	3	Poland	Lower Silesian	fox	0
9	1982-09-15	1982	9	3	Poland	Lower Silesian	fox	0
10	1982-10-15	1982	10	4	Poland	Lower Silesian	fox	0
11	1982-11-15	1982	11	4	Poland	Lower Silesian	fox	0
12	1982-12-15	1982	12	4	Poland	Lower Silesian	fox	0
13	1983-01-15	1983	1	1	Poland	Lower Silesian	fox	0
14	1983-02-15	1983	2	1	Poland	Lower Silesian	fox	0
15	1983-03-15	1983	3	1	Poland	Lower Silesian	fox	0
16	1983-04-15	1983	4	2	Poland	Lower Silesian	fox	0
17	1983-05-15	1983	5	2	Poland	Lower Silesian	fox	0
18	1983-06-15	1983	6	2	Poland	Lower Silesian	fox	0
19	1983-07-15	1983	7	3	Poland	Lower Silesian	fox	0
20	1983-08-15	1983	8	3	Poland	Lower Silesian	fox	0
21	1983-09-15	1983	9	3	Poland	Lower Silesian	fox	0
22	1983-10-15	1983	10	4	Poland	Lower Silesian	fox	0
23	1983-11-15	1983	11	4	Poland	Lower Silesian	fox	0
24	1983-12-15	1983	12	4	Poland	Lower Silesian	fox	0
25	1984-01-15	1984	1	1	Poland	Lower Silesian	fox	0
26	1984-02-15	1984	2	1	Poland	Lower Silesian	fox	0
27	1984-03-15	1984	3	1	Poland	Lower Silesian	fox	0
28	1984-04-15	1984	4	2	Poland	Lower Silesian	fox	0
29	1984-05-15	1984	5	2	Poland	Lower Silesian	fox	0
30	1984-06-15	1984	6	2	Poland	Lower Silesian	fox	0
31	1984-07-15	1984	7	3	Poland	Lower Silesian	fox	0
32	1984-08-15	1984	8	3	Poland	Lower Silesian	fox	0
33	1984-09-15	1984	9	3	Poland	Lower Silesian	fox	0
34	1984-10-15	1984	10	4	Poland	Lower Silesian	fox	0
35	1984-11-15	1984	11	4	Poland	Lower Silesian	fox	0
36	1984-12-15	1984	12	4	Poland	Lower Silesian	fox	0
37	1985-01-15	1985	1	1	Poland	Lower Silesian	fox	0
38	1985-02-15	1985	2	1	Poland	Lower Silesian	fox	0
39	1985-03-15	1985	3	1	Poland	Lower Silesian	fox	0
40	1985-04-15	1985	4	2	Poland	Lower Silesian	fox	0
41	1985-05-15	1985	5	2	Poland	Lower Silesian	fox	0
42	1985-06-15	1985	6	2	Poland	Lower Silesian	fox	0
43	1985-07-15	1985	7	3	Poland	Lower Silesian	fox	0
44	1985-08-15	1985	8	3	Poland	Lower Silesian	fox	0
45	1985-09-15	1985	9	3	Poland	Lower Silesian	fox	0
46	1985-10-15	1985	10	4	Poland	Lower Silesian	fox	0
47	1985-11-15	1985	11	4	Poland	Lower Silesian	fox	0
48	1985-12-15	1985	12	4	Poland	Lower Silesian	fox	0
49	1986-01-15	1986	1	1	Poland	Lower Silesian	fox	0
50	1986-02-15	1986	2	1	Poland	Lower Silesian	fox	0
51	1986-03-15	1986	3	1	Poland	Lower Silesian	fox	0
52	1986-04-15	1986	4	2	Poland	Lower Silesian	fox	0
53	1986-05-15	1986	5	2	Poland	Lower Silesian	fox	0
54	1986-06-15	1986	6	2	Poland	Lower Silesian	fox	0
55	1986-07-15	1986	7	3	Poland	Lower Silesian	fox	0
56	1986-08-15	1986	8	3	Poland	Lower Silesian	fox	0
57	1986-09-15	1986	9	3	Poland	Lower Silesian	fox	0
58	1986-10-15	1986	10	4	Poland	Lower Silesian	fox	0
59	1986-11-15	1986	11	4	Poland	Lower Silesian	fox	0
60	1986-12-15	1986	12	4	Poland	Lower Silesian	fox	0
61	1987-01-15	1987	1	1	Poland	Lower Silesian	fox	20.6666666666667
62	1987-01-15	1987	1	1	Poland	Lower Silesian	fox	20.6666666666667
63	1987-01-15	1987	1	1	Poland	Lower Silesian	fox	20.6666666666667
64	1987-01-15	1987	1	1	Poland	Lower Silesian	fox	20.6666666666667
65	1987-01-15	1987	1	1	Poland	Lower Silesian	fox	20.6666666666667
66	1987-01-15	1987	1	1	Poland	Lower Silesian	fox	20.6666666666667
67	1987-01-15	1987	1	1	Poland	Lower Silesian	fox	20.6666666666667
68	1987-01-15	1987	1	1	Poland	Lower Silesian	fox	20.6666666666667
69	1987-01-15	1987	1	1	Poland	Lower Silesian	fox	20.6666666666667
70	1987-01-15	1987	1	1	Poland	Lower Silesian	fox	20.6666666666667
71	1987-01-15	1987	1	1	Poland	Lower Silesian	fox	20.6666666666667
72	1987-01-15	1987	1	1	Poland	Lower Silesian	fox	20.6666666666667
73	1987-01-15	1987	1	1	Poland	Lower Silesian	fox	20.6666666666667
74	1987-01-15	1987	1	1	Poland	Lower Silesian	fox	20.6666666666667
75	1987-01-15	1987	1	1	Poland	Lower Silesian	fox	20.6666666666667
76	1987-01-15	1987	1	1	Poland	Lower Silesian	fox	20.6666666666667
77	1987-01-15	1987	1	1	Poland	Lower Silesian	fox	20.6666666666667
78	1987-01-15	1987	1	1	Poland	Lower Silesian	fox	20.6666666666667
79	1987-01-15	1987	1	1	Poland	Lower Silesian	fox	20.6666666666667
80	1987-02-15	1987	2	1	Poland	Lower Silesian	fox	20.6666666666667
81	1987-02-15	1987	2	1	Poland	Lower Silesian	fox	20.6666666666667
82	1987-02-15	1987	2	1	Poland	Lower Silesian	fox	20.6666666666667
83	1987-02-15	1987	2	1	Poland	Lower Silesian	fox	20.6666666666667
84	1987-02-15	1987	2	1	Poland	Lower Silesian	fox	20.6666666666667
85	1987-02-15	1987	2	1	Poland	Lower Silesian	fox	20.6666666666667
86	1987-02-15	1987	2	1	Poland	Lower Silesian	fox	20.6666666666667
87	1987-02-15	1987	2	1	Poland	Lower Silesian	fox	20.6666666666667
88	1987-02-15	1987	2	1	Poland	Lower Silesian	fox	20.6666666666667
89	1987-02-15	1987	2	1	Poland	Lower Silesian	fox	20.6666666666667
90	1987-02-15	1987	2	1	Poland	Lower Silesian	fox	20.6666666666667
91	1987-02-15	1987	2	1	Poland	Lower Silesian	fox	20.6666666666667
92	1987-02-15	1987	2	1	Poland	Lower Silesian	fox	20.6666666666667
93	1987-02-15	1987	2	1	Poland	Lower Silesian	fox	20.6666666666667
94	1987-02-15	1987	2	1	Poland	Lower Silesian	fox	20.6666666666667
95	1987-02-15	1987	2	1	Poland	Lower Silesian	fox	20.6666666666667
96	1987-02-15	1987	2	1	Poland	Lower Silesian	fox	20.6666666666667
97	1987-02-15	1987	2	1	Poland	Lower Silesian	fox	20.6666666666667
98	1987-02-15	1987	2	1	Poland	Lower Silesian	fox	20.6666666666667
99	1987-03-15	1987	3	1	Poland	Lower Silesian	fox	20.6666666666667
100	1987-03-15	1987	3	1	Poland	Lower Silesian	fox	20.6666666666667
101	1987-03-15	1987	3	1	Poland	Lower Silesian	fox	20.6666666666667
102	1987-03-15	1987	3	1	Poland	Lower Silesian	fox	20.6666666666667
103	1987-03-15	1987	3	1	Poland	Lower Silesian	fox	20.6666666666667
104	1987-03-15	1987	3	1	Poland	Lower Silesian	fox	20.6666666666667
105	1987-03-15	1987	3	1	Poland	Lower Silesian	fox	20.6666666666667
106	1987-03-15	1987	3	1	Poland	Lower Silesian	fox	20.6666666666667
107	1987-03-15	1987	3	1	Poland	Lower Silesian	fox	20.6666666666667
108	1987-03-15	1987	3	1	Poland	Lower Silesian	fox	20.6666666666667
109	1987-03-15	1987	3	1	Poland	Lower Silesian	fox	20.6666666666667
110	1987-03-15	1987	3	1	Poland	Lower Silesian	fox	20.6666666666667
111	1987-03-15	1987	3	1	Poland	Lower Silesian	fox	20.6666666666667
112	1987-03-15	1987	3	1	Poland	Lower Silesian	fox	20.6666666666667
113	1987-03-15	1987	3	1	Poland	Lower Silesian	fox	20.6666666666667
114	1987-03-15	1987	3	1	Poland	Lower Silesian	fox	20.6666666666667
115	1987-03-15	1987	3	1	Poland	Lower Silesian	fox	20.6666666666667
116	1987-03-15	1987	3	1	Poland	Lower Silesian	fox	20.6666666666667
117	1987-03-15	1987	3	1	Poland	Lower Silesian	fox	20.6666666666667
118	1987-04-15	1987	4	2	Poland	Lower Silesian	fox	0
119	1987-05-15	1987	5	2	Poland	Lower Silesian	fox	0
120	1987-06-15	1987	6	2	Poland	Lower Silesian	fox	0
121	1987-07-15	1987	7	3	Poland	Lower Silesian	fox	0
122	1987-08-15	1987	8	3	Poland	Lower Silesian	fox	0
123	1987-09-15	1987	9	3	Poland	Lower Silesian	fox	0
124	1987-10-15	1987	10	4	Poland	Lower Silesian	fox	0
125	1987-11-15	1987	11	4	Poland	Lower Silesian	fox	0
126	1987-12-15	1987	12	4	Poland	Lower Silesian	fox	0
127	1988-01-15	1988	1	1	Poland	Lower Silesian	fox	17.3333333333333
128	1988-01-15	1988	1	1	Poland	Lower Silesian	fox	17.3333333333333
129	1988-01-15	1988	1	1	Poland	Lower Silesian	fox	17.3333333333333
130	1988-01-15	1988	1	1	Poland	Lower Silesian	fox	17.3333333333333
131	1988-01-15	1988	1	1	Poland	Lower Silesian	fox	17.3333333333333
132	1988-01-15	1988	1	1	Poland	Lower Silesian	fox	17.3333333333333
133	1988-01-15	1988	1	1	Poland	Lower Silesian	fox	17.3333333333333
134	1988-01-15	1988	1	1	Poland	Lower Silesian	fox	17.3333333333333
135	1988-01-15	1988	1	1	Poland	Lower Silesian	fox	17.3333333333333
136	1988-01-15	1988	1	1	Poland	Lower Silesian	fox	17.3333333333333
137	1988-01-15	1988	1	1	Poland	Lower Silesian	fox	17.3333333333333
138	1988-01-15	1988	1	1	Poland	Lower Silesian	fox	17.3333333333333
139	1988-01-15	1988	1	1	Poland	Lower Silesian	fox	17.3333333333333
140	1988-01-15	1988	1	1	Poland	Lower Silesian	fox	17.3333333333333
141	1988-01-15	1988	1	1	Poland	Lower Silesian	fox	17.3333333333333
142	1988-01-15	1988	1	1	Poland	Lower Silesian	fox	17.3333333333333
143	1988-01-15	1988	1	1	Poland	Lower Silesian	fox	17.3333333333333
144	1988-02-15	1988	2	1	Poland	Lower Silesian	fox	17.3333333333333
145	1988-02-15	1988	2	1	Poland	Lower Silesian	fox	17.3333333333333
146	1988-02-15	1988	2	1	Poland	Lower Silesian	fox	17.3333333333333
147	1988-02-15	1988	2	1	Poland	Lower Silesian	fox	17.3333333333333
148	1988-02-15	1988	2	1	Poland	Lower Silesian	fox	17.3333333333333
149	1988-02-15	1988	2	1	Poland	Lower Silesian	fox	17.3333333333333
150	1988-02-15	1988	2	1	Poland	Lower Silesian	fox	17.3333333333333
151	1988-02-15	1988	2	1	Poland	Lower Silesian	fox	17.3333333333333
152	1988-02-15	1988	2	1	Poland	Lower Silesian	fox	17.3333333333333
153	1988-02-15	1988	2	1	Poland	Lower Silesian	fox	17.3333333333333
154	1988-02-15	1988	2	1	Poland	Lower Silesian	fox	17.3333333333333
155	1988-02-15	1988	2	1	Poland	Lower Silesian	fox	17.3333333333333
156	1988-02-15	1988	2	1	Poland	Lower Silesian	fox	17.3333333333333
157	1988-02-15	1988	2	1	Poland	Lower Silesian	fox	17.3333333333333
158	1988-02-15	1988	2	1	Poland	Lower Silesian	fox	17.3333333333333
159	1988-02-15	1988	2	1	Poland	Lower Silesian	fox	17.3333333333333
160	1988-02-15	1988	2	1	Poland	Lower Silesian	fox	17.3333333333333
161	1988-03-15	1988	3	1	Poland	Lower Silesian	fox	17.3333333333333
162	1988-03-15	1988	3	1	Poland	Lower Silesian	fox	17.3333333333333
163	1988-03-15	1988	3	1	Poland	Lower Silesian	fox	17.3333333333333
164	1988-03-15	1988	3	1	Poland	Lower Silesian	fox	17.3333333333333
165	1988-03-15	1988	3	1	Poland	Lower Silesian	fox	17.3333333333333
166	1988-03-15	1988	3	1	Poland	Lower Silesian	fox	17.3333333333333
167	1988-03-15	1988	3	1	Poland	Lower Silesian	fox	17.3333333333333
168	1988-03-15	1988	3	1	Poland	Lower Silesian	fox	17.3333333333333
169	1988-03-15	1988	3	1	Poland	Lower Silesian	fox	17.3333333333333
170	1988-03-15	1988	3	1	Poland	Lower Silesian	fox	17.3333333333333
171	1988-03-15	1988	3	1	Poland	Lower Silesian	fox	17.3333333333333
172	1988-03-15	1988	3	1	Poland	Lower Silesian	fox	17.3333333333333
173	1988-03-15	1988	3	1	Poland	Lower Silesian	fox	17.3333333333333
174	1988-03-15	1988	3	1	Poland	Lower Silesian	fox	17.3333333333333
175	1988-03-15	1988	3	1	Poland	Lower Silesian	fox	17.3333333333333
176	1988-03-15	1988	3	1	Poland	Lower Silesian	fox	17.3333333333333
177	1988-03-15	1988	3	1	Poland	Lower Silesian	fox	17.3333333333333
178	1988-04-15	1988	4	2	Poland	Lower Silesian	fox	8.66666666666667
179	1988-04-15	1988	4	2	Poland	Lower Silesian	fox	8.66666666666667
180	1988-04-15	1988	4	2	Poland	Lower Silesian	fox	8.66666666666667
181	1988-04-15	1988	4	2	Poland	Lower Silesian	fox	8.66666666666667
182	1988-04-15	1988	4	2	Poland	Lower Silesian	fox	8.66666666666667
183	1988-04-15	1988	4	2	Poland	Lower Silesian	fox	8.66666666666667
184	1988-04-15	1988	4	2	Poland	Lower Silesian	fox	8.66666666666667
185	1988-04-15	1988	4	2	Poland	Lower Silesian	fox	8.66666666666667
186	1988-05-15	1988	5	2	Poland	Lower Silesian	fox	8.66666666666667
187	1988-05-15	1988	5	2	Poland	Lower Silesian	fox	8.66666666666667
188	1988-05-15	1988	5	2	Poland	Lower Silesian	fox	8.66666666666667
189	1988-05-15	1988	5	2	Poland	Lower Silesian	fox	8.66666666666667
190	1988-05-15	1988	5	2	Poland	Lower Silesian	fox	8.66666666666667
191	1988-05-15	1988	5	2	Poland	Lower Silesian	fox	8.66666666666667
192	1988-05-15	1988	5	2	Poland	Lower Silesian	fox	8.66666666666667
193	1988-05-15	1988	5	2	Poland	Lower Silesian	fox	8.66666666666667
194	1988-06-15	1988	6	2	Poland	Lower Silesian	fox	8.66666666666667
195	1988-06-15	1988	6	2	Poland	Lower Silesian	fox	8.66666666666667
196	1988-06-15	1988	6	2	Poland	Lower Silesian	fox	8.66666666666667
197	1988-06-15	1988	6	2	Poland	Lower Silesian	fox	8.66666666666667
198	1988-06-15	1988	6	2	Poland	Lower Silesian	fox	8.66666666666667
199	1988-06-15	1988	6	2	Poland	Lower Silesian	fox	8.66666666666667
200	1988-06-15	1988	6	2	Poland	Lower Silesian	fox	8.66666666666667
201	1988-06-15	1988	6	2	Poland	Lower Silesian	fox	8.66666666666667
202	1988-07-15	1988	7	3	Poland	Lower Silesian	fox	14
203	1988-07-15	1988	7	3	Poland	Lower Silesian	fox	14
204	1988-07-15	1988	7	3	Poland	Lower Silesian	fox	14
205	1988-07-15	1988	7	3	Poland	Lower Silesian	fox	14
206	1988-07-15	1988	7	3	Poland	Lower Silesian	fox	14
207	1988-07-15	1988	7	3	Poland	Lower Silesian	fox	14
208	1988-07-15	1988	7	3	Poland	Lower Silesian	fox	14
209	1988-07-15	1988	7	3	Poland	Lower Silesian	fox	14
210	1988-07-15	1988	7	3	Poland	Lower Silesian	fox	14
211	1988-07-15	1988	7	3	Poland	Lower Silesian	fox	14
212	1988-07-15	1988	7	3	Poland	Lower Silesian	fox	14
213	1988-07-15	1988	7	3	Poland	Lower Silesian	fox	14
214	1988-07-15	1988	7	3	Poland	Lower Silesian	fox	14
215	1988-08-15	1988	8	3	Poland	Lower Silesian	fox	14
216	1988-08-15	1988	8	3	Poland	Lower Silesian	fox	14
217	1988-08-15	1988	8	3	Poland	Lower Silesian	fox	14
218	1988-08-15	1988	8	3	Poland	Lower Silesian	fox	14
219	1988-08-15	1988	8	3	Poland	Lower Silesian	fox	14
220	1988-08-15	1988	8	3	Poland	Lower Silesian	fox	14
221	1988-08-15	1988	8	3	Poland	Lower Silesian	fox	14
222	1988-08-15	1988	8	3	Poland	Lower Silesian	fox	14
223	1988-08-15	1988	8	3	Poland	Lower Silesian	fox	14
224	1988-08-15	1988	8	3	Poland	Lower Silesian	fox	14
225	1988-08-15	1988	8	3	Poland	Lower Silesian	fox	14
226	1988-08-15	1988	8	3	Poland	Lower Silesian	fox	14
227	1988-08-15	1988	8	3	Poland	Lower Silesian	fox	14
228	1988-09-15	1988	9	3	Poland	Lower Silesian	fox	14
229	1988-09-15	1988	9	3	Poland	Lower Silesian	fox	14
230	1988-09-15	1988	9	3	Poland	Lower Silesian	fox	14
231	1988-09-15	1988	9	3	Poland	Lower Silesian	fox	14
232	1988-09-15	1988	9	3	Poland	Lower Silesian	fox	14
233	1988-09-15	1988	9	3	Poland	Lower Silesian	fox	14
234	1988-09-15	1988	9	3	Poland	Lower Silesian	fox	14
235	1988-09-15	1988	9	3	Poland	Lower Silesian	fox	14
236	1988-09-15	1988	9	3	Poland	Lower Silesian	fox	14
237	1988-09-15	1988	9	3	Poland	Lower Silesian	fox	14
238	1988-09-15	1988	9	3	Poland	Lower Silesian	fox	14
239	1988-09-15	1988	9	3	Poland	Lower Silesian	fox	14
240	1988-09-15	1988	9	3	Poland	Lower Silesian	fox	14
241	1988-10-15	1988	10	4	Poland	Lower Silesian	fox	17
242	1988-10-15	1988	10	4	Poland	Lower Silesian	fox	17
243	1988-10-15	1988	10	4	Poland	Lower Silesian	fox	17
244	1988-10-15	1988	10	4	Poland	Lower Silesian	fox	17
245	1988-10-15	1988	10	4	Poland	Lower Silesian	fox	17
246	1988-10-15	1988	10	4	Poland	Lower Silesian	fox	17
247	1988-10-15	1988	10	4	Poland	Lower Silesian	fox	17
248	1988-10-15	1988	10	4	Poland	Lower Silesian	fox	17
249	1988-10-15	1988	10	4	Poland	Lower Silesian	fox	17
250	1988-10-15	1988	10	4	Poland	Lower Silesian	fox	17
251	1988-10-15	1988	10	4	Poland	Lower Silesian	fox	17
252	1988-10-15	1988	10	4	Poland	Lower Silesian	fox	17
253	1988-10-15	1988	10	4	Poland	Lower Silesian	fox	17
254	1988-10-15	1988	10	4	Poland	Lower Silesian	fox	17
255	1988-10-15	1988	10	4	Poland	Lower Silesian	fox	17
256	1988-11-15	1988	11	4	Poland	Lower Silesian	fox	17
257	1988-11-15	1988	11	4	Poland	Lower Silesian	fox	17
258	1988-11-15	1988	11	4	Poland	Lower Silesian	fox	17
259	1988-11-15	1988	11	4	Poland	Lower Silesian	fox	17
260	1988-11-15	1988	11	4	Poland	Lower Silesian	fox	17
261	1988-11-15	1988	11	4	Poland	Lower Silesian	fox	17
262	1988-11-15	1988	11	4	Poland	Lower Silesian	fox	17
263	1988-11-15	1988	11	4	Poland	Lower Silesian	fox	17
264	1988-11-15	1988	11	4	Poland	Lower Silesian	fox	17
265	1988-11-15	1988	11	4	Poland	Lower Silesian	fox	17
266	1988-11-15	1988	11	4	Poland	Lower Silesian	fox	17
267	1988-11-15	1988	11	4	Poland	Lower Silesian	fox	17
268	1988-11-15	1988	11	4	Poland	Lower Silesian	fox	17
269	1988-11-15	1988	11	4	Poland	Lower Silesian	fox	17
270	1988-11-15	1988	11	4	Poland	Lower Silesian	fox	17
271	1988-12-15	1988	12	4	Poland	Lower Silesian	fox	17
272	1988-12-15	1988	12	4	Poland	Lower Silesian	fox	17
273	1988-12-15	1988	12	4	Poland	Lower Silesian	fox	17
274	1988-12-15	1988	12	4	Poland	Lower Silesian	fox	17
275	1988-12-15	1988	12	4	Poland	Lower Silesian	fox	17
276	1988-12-15	1988	12	4	Poland	Lower Silesian	fox	17
277	1988-12-15	1988	12	4	Poland	Lower Silesian	fox	17
278	1988-12-15	1988	12	4	Poland	Lower Silesian	fox	17
279	1988-12-15	1988	12	4	Poland	Lower Silesian	fox	17
280	1988-12-15	1988	12	4	Poland	Lower Silesian	fox	17
281	1988-12-15	1988	12	4	Poland	Lower Silesian	fox	17
282	1988-12-15	1988	12	4	Poland	Lower Silesian	fox	17
283	1988-12-15	1988	12	4	Poland	Lower Silesian	fox	17
284	1988-12-15	1988	12	4	Poland	Lower Silesian	fox	17
285	1988-12-15	1988	12	4	Poland	Lower Silesian	fox	17
286	1989-01-15	1989	1	1	Poland	Lower Silesian	fox	18.3333333333333
287	1989-01-15	1989	1	1	Poland	Lower Silesian	fox	18.3333333333333
288	1989-01-15	1989	1	1	Poland	Lower Silesian	fox	18.3333333333333
289	1989-01-15	1989	1	1	Poland	Lower Silesian	fox	18.3333333333333
290	1989-01-15	1989	1	1	Poland	Lower Silesian	fox	18.3333333333333
291	1989-01-15	1989	1	1	Poland	Lower Silesian	fox	18.3333333333333
292	1989-01-15	1989	1	1	Poland	Lower Silesian	fox	18.3333333333333
293	1989-01-15	1989	1	1	Poland	Lower Silesian	fox	18.3333333333333
294	1989-01-15	1989	1	1	Poland	Lower Silesian	fox	18.3333333333333
295	1989-01-15	1989	1	1	Poland	Lower Silesian	fox	18.3333333333333
296	1989-01-15	1989	1	1	Poland	Lower Silesian	fox	18.3333333333333
297	1989-01-15	1989	1	1	Poland	Lower Silesian	fox	18.3333333333333
298	1989-01-15	1989	1	1	Poland	Lower Silesian	fox	18.3333333333333
299	1989-01-15	1989	1	1	Poland	Lower Silesian	fox	18.3333333333333
300	1989-01-15	1989	1	1	Poland	Lower Silesian	fox	18.3333333333333
301	1989-01-15	1989	1	1	Poland	Lower Silesian	fox	18.3333333333333
302	1989-01-15	1989	1	1	Poland	Lower Silesian	fox	18.3333333333333
303	1989-01-15	1989	1	1	Poland	Lower Silesian	fox	18.3333333333333
304	1989-02-15	1989	2	1	Poland	Lower Silesian	fox	18.3333333333333
305	1989-02-15	1989	2	1	Poland	Lower Silesian	fox	18.3333333333333
306	1989-02-15	1989	2	1	Poland	Lower Silesian	fox	18.3333333333333
307	1989-02-15	1989	2	1	Poland	Lower Silesian	fox	18.3333333333333
308	1989-02-15	1989	2	1	Poland	Lower Silesian	fox	18.3333333333333
309	1989-02-15	1989	2	1	Poland	Lower Silesian	fox	18.3333333333333
310	1989-02-15	1989	2	1	Poland	Lower Silesian	fox	18.3333333333333
311	1989-02-15	1989	2	1	Poland	Lower Silesian	fox	18.3333333333333
312	1989-02-15	1989	2	1	Poland	Lower Silesian	fox	18.3333333333333
313	1989-02-15	1989	2	1	Poland	Lower Silesian	fox	18.3333333333333
314	1989-02-15	1989	2	1	Poland	Lower Silesian	fox	18.3333333333333
315	1989-02-15	1989	2	1	Poland	Lower Silesian	fox	18.3333333333333
316	1989-02-15	1989	2	1	Poland	Lower Silesian	fox	18.3333333333333
317	1989-02-15	1989	2	1	Poland	Lower Silesian	fox	18.3333333333333
318	1989-02-15	1989	2	1	Poland	Lower Silesian	fox	18.3333333333333
319	1989-02-15	1989	2	1	Poland	Lower Silesian	fox	18.3333333333333
320	1989-02-15	1989	2	1	Poland	Lower Silesian	fox	18.3333333333333
321	1989-02-15	1989	2	1	Poland	Lower Silesian	fox	18.3333333333333
322	1989-03-15	1989	3	1	Poland	Lower Silesian	fox	18.3333333333333
323	1989-03-15	1989	3	1	Poland	Lower Silesian	fox	18.3333333333333
324	1989-03-15	1989	3	1	Poland	Lower Silesian	fox	18.3333333333333
325	1989-03-15	1989	3	1	Poland	Lower Silesian	fox	18.3333333333333
326	1989-03-15	1989	3	1	Poland	Lower Silesian	fox	18.3333333333333
327	1989-03-15	1989	3	1	Poland	Lower Silesian	fox	18.3333333333333
328	1989-03-15	1989	3	1	Poland	Lower Silesian	fox	18.3333333333333
329	1989-03-15	1989	3	1	Poland	Lower Silesian	fox	18.3333333333333
330	1989-03-15	1989	3	1	Poland	Lower Silesian	fox	18.3333333333333
331	1989-03-15	1989	3	1	Poland	Lower Silesian	fox	18.3333333333333
332	1989-03-15	1989	3	1	Poland	Lower Silesian	fox	18.3333333333333
333	1989-03-15	1989	3	1	Poland	Lower Silesian	fox	18.3333333333333
334	1989-03-15	1989	3	1	Poland	Lower Silesian	fox	18.3333333333333
335	1989-03-15	1989	3	1	Poland	Lower Silesian	fox	18.3333333333333
336	1989-03-15	1989	3	1	Poland	Lower Silesian	fox	18.3333333333333
337	1989-03-15	1989	3	1	Poland	Lower Silesian	fox	18.3333333333333
338	1989-03-15	1989	3	1	Poland	Lower Silesian	fox	18.3333333333333
339	1989-03-15	1989	3	1	Poland	Lower Silesian	fox	18.3333333333333
340	1989-04-15	1989	4	2	Poland	Lower Silesian	fox	6.66666666666667
341	1989-04-15	1989	4	2	Poland	Lower Silesian	fox	6.66666666666667
342	1989-04-15	1989	4	2	Poland	Lower Silesian	fox	6.66666666666667
343	1989-04-15	1989	4	2	Poland	Lower Silesian	fox	6.66666666666667
344	1989-04-15	1989	4	2	Poland	Lower Silesian	fox	6.66666666666667
345	1989-04-15	1989	4	2	Poland	Lower Silesian	fox	6.66666666666667
346	1989-05-15	1989	5	2	Poland	Lower Silesian	fox	6.66666666666667
347	1989-05-15	1989	5	2	Poland	Lower Silesian	fox	6.66666666666667
348	1989-05-15	1989	5	2	Poland	Lower Silesian	fox	6.66666666666667
349	1989-05-15	1989	5	2	Poland	Lower Silesian	fox	6.66666666666667
350	1989-05-15	1989	5	2	Poland	Lower Silesian	fox	6.66666666666667
351	1989-05-15	1989	5	2	Poland	Lower Silesian	fox	6.66666666666667
352	1989-06-15	1989	6	2	Poland	Lower Silesian	fox	6.66666666666667
353	1989-06-15	1989	6	2	Poland	Lower Silesian	fox	6.66666666666667
354	1989-06-15	1989	6	2	Poland	Lower Silesian	fox	6.66666666666667
355	1989-06-15	1989	6	2	Poland	Lower Silesian	fox	6.66666666666667
356	1989-06-15	1989	6	2	Poland	Lower Silesian	fox	6.66666666666667
357	1989-06-15	1989	6	2	Poland	Lower Silesian	fox	6.66666666666667
358	1989-07-15	1989	7	3	Poland	Lower Silesian	fox	13.3333333333333
359	1989-07-15	1989	7	3	Poland	Lower Silesian	fox	14
360	1989-07-15	1989	7	3	Poland	Lower Silesian	fox	14
361	1989-07-15	1989	7	3	Poland	Lower Silesian	fox	14
362	1989-07-15	1989	7	3	Poland	Lower Silesian	fox	14
363	1989-07-15	1989	7	3	Poland	Lower Silesian	fox	14
364	1989-07-15	1989	7	3	Poland	Lower Silesian	fox	14
365	1989-07-15	1989	7	3	Poland	Lower Silesian	fox	14
366	1989-07-15	1989	7	3	Poland	Lower Silesian	fox	14
367	1989-07-15	1989	7	3	Poland	Lower Silesian	fox	14
368	1989-07-15	1989	7	3	Poland	Lower Silesian	fox	14
369	1989-07-15	1989	7	3	Poland	Lower Silesian	fox	14
370	1989-07-15	1989	7	3	Poland	Lower Silesian	fox	14
371	1989-07-15	1989	7	3	Poland	Lower Silesian	fox	14
372	1989-07-15	1989	7	3	Poland	Lower Silesian	fox	14
373	1989-07-15	1989	7	3	Poland	Lower Silesian	fox	6.66666666666667
374	1989-08-15	1989	8	3	Poland	Lower Silesian	fox	13.3333333333333
375	1989-08-15	1989	8	3	Poland	Lower Silesian	fox	14
376	1989-08-15	1989	8	3	Poland	Lower Silesian	fox	14
377	1989-08-15	1989	8	3	Poland	Lower Silesian	fox	14
378	1989-08-15	1989	8	3	Poland	Lower Silesian	fox	14
379	1989-08-15	1989	8	3	Poland	Lower Silesian	fox	14
380	1989-08-15	1989	8	3	Poland	Lower Silesian	fox	14
381	1989-08-15	1989	8	3	Poland	Lower Silesian	fox	14
382	1989-08-15	1989	8	3	Poland	Lower Silesian	fox	14
383	1989-08-15	1989	8	3	Poland	Lower Silesian	fox	14
384	1989-08-15	1989	8	3	Poland	Lower Silesian	fox	14
385	1989-08-15	1989	8	3	Poland	Lower Silesian	fox	14
386	1989-08-15	1989	8	3	Poland	Lower Silesian	fox	14
387	1989-08-15	1989	8	3	Poland	Lower Silesian	fox	14
388	1989-08-15	1989	8	3	Poland	Lower Silesian	fox	14
389	1989-08-15	1989	8	3	Poland	Lower Silesian	fox	6.66666666666667
390	1989-09-15	1989	9	3	Poland	Lower Silesian	fox	13.3333333333333
391	1989-09-15	1989	9	3	Poland	Lower Silesian	fox	14
392	1989-09-15	1989	9	3	Poland	Lower Silesian	fox	14
393	1989-09-15	1989	9	3	Poland	Lower Silesian	fox	14
394	1989-09-15	1989	9	3	Poland	Lower Silesian	fox	14
395	1989-09-15	1989	9	3	Poland	Lower Silesian	fox	14
396	1989-09-15	1989	9	3	Poland	Lower Silesian	fox	14
397	1989-09-15	1989	9	3	Poland	Lower Silesian	fox	14
398	1989-09-15	1989	9	3	Poland	Lower Silesian	fox	14
399	1989-09-15	1989	9	3	Poland	Lower Silesian	fox	14
400	1989-09-15	1989	9	3	Poland	Lower Silesian	fox	14
401	1989-09-15	1989	9	3	Poland	Lower Silesian	fox	14
402	1989-09-15	1989	9	3	Poland	Lower Silesian	fox	14
403	1989-09-15	1989	9	3	Poland	Lower Silesian	fox	14
404	1989-09-15	1989	9	3	Poland	Lower Silesian	fox	14
405	1989-09-15	1989	9	3	Poland	Lower Silesian	fox	6.66666666666667
406	1989-10-15	1989	10	4	Poland	Lower Silesian	fox	15.6666666666667
407	1989-10-15	1989	10	4	Poland	Lower Silesian	fox	15.6666666666667
408	1989-10-15	1989	10	4	Poland	Lower Silesian	fox	15.6666666666667
409	1989-10-15	1989	10	4	Poland	Lower Silesian	fox	15.6666666666667
410	1989-10-15	1989	10	4	Poland	Lower Silesian	fox	15.6666666666667
411	1989-10-15	1989	10	4	Poland	Lower Silesian	fox	15.6666666666667
412	1989-10-15	1989	10	4	Poland	Lower Silesian	fox	15.6666666666667
413	1989-10-15	1989	10	4	Poland	Lower Silesian	fox	15.6666666666667
414	1989-10-15	1989	10	4	Poland	Lower Silesian	fox	15.6666666666667
415	1989-10-15	1989	10	4	Poland	Lower Silesian	fox	15.6666666666667
416	1989-10-15	1989	10	4	Poland	Lower Silesian	fox	15.6666666666667
417	1989-10-15	1989	10	4	Poland	Lower Silesian	fox	15.6666666666667
418	1989-10-15	1989	10	4	Poland	Lower Silesian	fox	15.6666666666667
419	1989-10-15	1989	10	4	Poland	Lower Silesian	fox	15.6666666666667
420	1989-11-15	1989	11	4	Poland	Lower Silesian	fox	15.6666666666667
421	1989-11-15	1989	11	4	Poland	Lower Silesian	fox	15.6666666666667
422	1989-11-15	1989	11	4	Poland	Lower Silesian	fox	15.6666666666667
423	1989-11-15	1989	11	4	Poland	Lower Silesian	fox	15.6666666666667
424	1989-11-15	1989	11	4	Poland	Lower Silesian	fox	15.6666666666667
425	1989-11-15	1989	11	4	Poland	Lower Silesian	fox	15.6666666666667
426	1989-11-15	1989	11	4	Poland	Lower Silesian	fox	15.6666666666667
427	1989-11-15	1989	11	4	Poland	Lower Silesian	fox	15.6666666666667
428	1989-11-15	1989	11	4	Poland	Lower Silesian	fox	15.6666666666667
429	1989-11-15	1989	11	4	Poland	Lower Silesian	fox	15.6666666666667
430	1989-11-15	1989	11	4	Poland	Lower Silesian	fox	15.6666666666667
431	1989-11-15	1989	11	4	Poland	Lower Silesian	fox	15.6666666666667
432	1989-11-15	1989	11	4	Poland	Lower Silesian	fox	15.6666666666667
433	1989-11-15	1989	11	4	Poland	Lower Silesian	fox	15.6666666666667
434	1989-12-15	1989	12	4	Poland	Lower Silesian	fox	15.6666666666667
435	1989-12-15	1989	12	4	Poland	Lower Silesian	fox	15.6666666666667
436	1989-12-15	1989	12	4	Poland	Lower Silesian	fox	15.6666666666667
437	1989-12-15	1989	12	4	Poland	Lower Silesian	fox	15.6666666666667
438	1989-12-15	1989	12	4	Poland	Lower Silesian	fox	15.6666666666667
439	1989-12-15	1989	12	4	Poland	Lower Silesian	fox	15.6666666666667
440	1989-12-15	1989	12	4	Poland	Lower Silesian	fox	15.6666666666667
441	1989-12-15	1989	12	4	Poland	Lower Silesian	fox	15.6666666666667
442	1989-12-15	1989	12	4	Poland	Lower Silesian	fox	15.6666666666667
443	1989-12-15	1989	12	4	Poland	Lower Silesian	fox	15.6666666666667
444	1989-12-15	1989	12	4	Poland	Lower Silesian	fox	15.6666666666667
445	1989-12-15	1989	12	4	Poland	Lower Silesian	fox	15.6666666666667
446	1989-12-15	1989	12	4	Poland	Lower Silesian	fox	15.6666666666667
447	1989-12-15	1989	12	4	Poland	Lower Silesian	fox	15.6666666666667
448	1990-01-15	1990	1	1	Poland	Lower Silesian	fox	20
449	1990-01-15	1990	1	1	Poland	Lower Silesian	fox	20
450	1990-01-15	1990	1	1	Poland	Lower Silesian	fox	20
451	1990-01-15	1990	1	1	Poland	Lower Silesian	fox	20
452	1990-01-15	1990	1	1	Poland	Lower Silesian	fox	20
453	1990-01-15	1990	1	1	Poland	Lower Silesian	fox	20
454	1990-01-15	1990	1	1	Poland	Lower Silesian	fox	20
455	1990-01-15	1990	1	1	Poland	Lower Silesian	fox	20
456	1990-01-15	1990	1	1	Poland	Lower Silesian	fox	20
457	1990-01-15	1990	1	1	Poland	Lower Silesian	fox	20
458	1990-01-15	1990	1	1	Poland	Lower Silesian	fox	20
459	1990-01-15	1990	1	1	Poland	Lower Silesian	fox	20
460	1990-01-15	1990	1	1	Poland	Lower Silesian	fox	20
461	1990-01-15	1990	1	1	Poland	Lower Silesian	fox	20
462	1990-01-15	1990	1	1	Poland	Lower Silesian	fox	20
463	1990-01-15	1990	1	1	Poland	Lower Silesian	fox	20
464	1990-01-15	1990	1	1	Poland	Lower Silesian	fox	20
465	1990-01-15	1990	1	1	Poland	Lower Silesian	fox	20
466	1990-01-15	1990	1	1	Poland	Lower Silesian	fox	20
467	1990-02-15	1990	2	1	Poland	Lower Silesian	fox	20
468	1990-02-15	1990	2	1	Poland	Lower Silesian	fox	20
469	1990-02-15	1990	2	1	Poland	Lower Silesian	fox	20
470	1990-02-15	1990	2	1	Poland	Lower Silesian	fox	20
471	1990-02-15	1990	2	1	Poland	Lower Silesian	fox	20
472	1990-02-15	1990	2	1	Poland	Lower Silesian	fox	20
473	1990-02-15	1990	2	1	Poland	Lower Silesian	fox	20
474	1990-02-15	1990	2	1	Poland	Lower Silesian	fox	20
475	1990-02-15	1990	2	1	Poland	Lower Silesian	fox	20
476	1990-02-15	1990	2	1	Poland	Lower Silesian	fox	20
477	1990-02-15	1990	2	1	Poland	Lower Silesian	fox	20
478	1990-02-15	1990	2	1	Poland	Lower Silesian	fox	20
479	1990-02-15	1990	2	1	Poland	Lower Silesian	fox	20
480	1990-02-15	1990	2	1	Poland	Lower Silesian	fox	20
481	1990-02-15	1990	2	1	Poland	Lower Silesian	fox	20
482	1990-02-15	1990	2	1	Poland	Lower Silesian	fox	20
483	1990-02-15	1990	2	1	Poland	Lower Silesian	fox	20
484	1990-02-15	1990	2	1	Poland	Lower Silesian	fox	20
485	1990-02-15	1990	2	1	Poland	Lower Silesian	fox	20
486	1990-03-15	1990	3	1	Poland	Lower Silesian	fox	20
487	1990-03-15	1990	3	1	Poland	Lower Silesian	fox	20
488	1990-03-15	1990	3	1	Poland	Lower Silesian	fox	20
489	1990-03-15	1990	3	1	Poland	Lower Silesian	fox	20
490	1990-03-15	1990	3	1	Poland	Lower Silesian	fox	20
491	1990-03-15	1990	3	1	Poland	Lower Silesian	fox	20
492	1990-03-15	1990	3	1	Poland	Lower Silesian	fox	20
493	1990-03-15	1990	3	1	Poland	Lower Silesian	fox	20
494	1990-03-15	1990	3	1	Poland	Lower Silesian	fox	20
495	1990-03-15	1990	3	1	Poland	Lower Silesian	fox	20
496	1990-03-15	1990	3	1	Poland	Lower Silesian	fox	20
497	1990-03-15	1990	3	1	Poland	Lower Silesian	fox	20
498	1990-03-15	1990	3	1	Poland	Lower Silesian	fox	20
499	1990-03-15	1990	3	1	Poland	Lower Silesian	fox	20
500	1990-03-15	1990	3	1	Poland	Lower Silesian	fox	20
501	1990-03-15	1990	3	1	Poland	Lower Silesian	fox	20
502	1990-03-15	1990	3	1	Poland	Lower Silesian	fox	20
503	1990-03-15	1990	3	1	Poland	Lower Silesian	fox	20
504	1990-03-15	1990	3	1	Poland	Lower Silesian	fox	20
505	1990-04-15	1990	4	2	Poland	Lower Silesian	fox	8.33333333333333
506	1990-04-15	1990	4	2	Poland	Lower Silesian	fox	8.33333333333333
507	1990-04-15	1990	4	2	Poland	Lower Silesian	fox	8.33333333333333
508	1990-04-15	1990	4	2	Poland	Lower Silesian	fox	8.33333333333333
509	1990-04-15	1990	4	2	Poland	Lower Silesian	fox	8.33333333333333
510	1990-04-15	1990	4	2	Poland	Lower Silesian	fox	8.33333333333333
511	1990-04-15	1990	4	2	Poland	Lower Silesian	fox	8.33333333333333
512	1990-04-15	1990	4	2	Poland	Lower Silesian	fox	8.33333333333333
513	1990-04-15	1990	4	2	Poland	Lower Silesian	fox	8.33333333333333
514	1990-05-15	1990	5	2	Poland	Lower Silesian	fox	8.33333333333333
515	1990-05-15	1990	5	2	Poland	Lower Silesian	fox	8.33333333333333
516	1990-05-15	1990	5	2	Poland	Lower Silesian	fox	8.33333333333333
517	1990-05-15	1990	5	2	Poland	Lower Silesian	fox	8.33333333333333
518	1990-05-15	1990	5	2	Poland	Lower Silesian	fox	8.33333333333333
519	1990-05-15	1990	5	2	Poland	Lower Silesian	fox	8.33333333333333
520	1990-05-15	1990	5	2	Poland	Lower Silesian	fox	8.33333333333333
521	1990-05-15	1990	5	2	Poland	Lower Silesian	fox	8.33333333333333
522	1990-05-15	1990	5	2	Poland	Lower Silesian	fox	8.33333333333333
523	1990-06-15	1990	6	2	Poland	Lower Silesian	fox	8.33333333333333
524	1990-06-15	1990	6	2	Poland	Lower Silesian	fox	8.33333333333333
525	1990-06-15	1990	6	2	Poland	Lower Silesian	fox	8.33333333333333
526	1990-06-15	1990	6	2	Poland	Lower Silesian	fox	8.33333333333333
527	1990-06-15	1990	6	2	Poland	Lower Silesian	fox	8.33333333333333
528	1990-06-15	1990	6	2	Poland	Lower Silesian	fox	8.33333333333333
529	1990-06-15	1990	6	2	Poland	Lower Silesian	fox	8.33333333333333
530	1990-06-15	1990	6	2	Poland	Lower Silesian	fox	8.33333333333333
531	1990-06-15	1990	6	2	Poland	Lower Silesian	fox	8.33333333333333
532	1990-07-15	1990	7	3	Poland	Lower Silesian	fox	10
533	1990-07-15	1990	7	3	Poland	Lower Silesian	fox	10
534	1990-07-15	1990	7	3	Poland	Lower Silesian	fox	10
535	1990-07-15	1990	7	3	Poland	Lower Silesian	fox	10
536	1990-07-15	1990	7	3	Poland	Lower Silesian	fox	10
537	1990-07-15	1990	7	3	Poland	Lower Silesian	fox	10
538	1990-07-15	1990	7	3	Poland	Lower Silesian	fox	10
539	1990-07-15	1990	7	3	Poland	Lower Silesian	fox	10
540	1990-07-15	1990	7	3	Poland	Lower Silesian	fox	10
541	1990-07-15	1990	7	3	Poland	Lower Silesian	fox	10
542	1990-08-15	1990	8	3	Poland	Lower Silesian	fox	10
543	1990-08-15	1990	8	3	Poland	Lower Silesian	fox	10
544	1990-08-15	1990	8	3	Poland	Lower Silesian	fox	10
545	1990-08-15	1990	8	3	Poland	Lower Silesian	fox	10
546	1990-08-15	1990	8	3	Poland	Lower Silesian	fox	10
547	1990-08-15	1990	8	3	Poland	Lower Silesian	fox	10
548	1990-08-15	1990	8	3	Poland	Lower Silesian	fox	10
549	1990-08-15	1990	8	3	Poland	Lower Silesian	fox	10
550	1990-08-15	1990	8	3	Poland	Lower Silesian	fox	10
551	1990-08-15	1990	8	3	Poland	Lower Silesian	fox	10
552	1990-09-15	1990	9	3	Poland	Lower Silesian	fox	10
553	1990-09-15	1990	9	3	Poland	Lower Silesian	fox	10
554	1990-09-15	1990	9	3	Poland	Lower Silesian	fox	10
555	1990-09-15	1990	9	3	Poland	Lower Silesian	fox	10
556	1990-09-15	1990	9	3	Poland	Lower Silesian	fox	10
557	1990-09-15	1990	9	3	Poland	Lower Silesian	fox	10
558	1990-09-15	1990	9	3	Poland	Lower Silesian	fox	10
559	1990-09-15	1990	9	3	Poland	Lower Silesian	fox	10
560	1990-09-15	1990	9	3	Poland	Lower Silesian	fox	10
561	1990-09-15	1990	9	3	Poland	Lower Silesian	fox	10
562	1990-10-15	1990	10	4	Poland	Lower Silesian	fox	19.3333333333333
563	1990-10-15	1990	10	4	Poland	Lower Silesian	fox	19.3333333333333
564	1990-10-15	1990	10	4	Poland	Lower Silesian	fox	19.3333333333333
565	1990-10-15	1990	10	4	Poland	Lower Silesian	fox	19.3333333333333
566	1990-10-15	1990	10	4	Poland	Lower Silesian	fox	19.3333333333333
567	1990-10-15	1990	10	4	Poland	Lower Silesian	fox	19.3333333333333
568	1990-10-15	1990	10	4	Poland	Lower Silesian	fox	19.3333333333333
569	1990-10-15	1990	10	4	Poland	Lower Silesian	fox	19.3333333333333
570	1990-10-15	1990	10	4	Poland	Lower Silesian	fox	19.3333333333333
571	1990-10-15	1990	10	4	Poland	Lower Silesian	fox	19.3333333333333
572	1990-10-15	1990	10	4	Poland	Lower Silesian	fox	19.3333333333333
573	1990-10-15	1990	10	4	Poland	Lower Silesian	fox	19.3333333333333
574	1990-10-15	1990	10	4	Poland	Lower Silesian	fox	19.3333333333333
575	1990-10-15	1990	10	4	Poland	Lower Silesian	fox	19.3333333333333
576	1990-10-15	1990	10	4	Poland	Lower Silesian	fox	19.3333333333333
577	1990-10-15	1990	10	4	Poland	Lower Silesian	fox	19.3333333333333
578	1990-10-15	1990	10	4	Poland	Lower Silesian	fox	19.3333333333333
579	1990-10-15	1990	10	4	Poland	Lower Silesian	fox	19.3333333333333
580	1990-10-15	1990	10	4	Poland	Lower Silesian	fox	19.3333333333333
581	1990-10-15	1990	10	4	Poland	Lower Silesian	fox	19.3333333333333
582	1990-11-15	1990	11	4	Poland	Lower Silesian	fox	19.3333333333333
583	1990-11-15	1990	11	4	Poland	Lower Silesian	fox	19.3333333333333
584	1990-11-15	1990	11	4	Poland	Lower Silesian	fox	19.3333333333333
585	1990-11-15	1990	11	4	Poland	Lower Silesian	fox	19.3333333333333
586	1990-11-15	1990	11	4	Poland	Lower Silesian	fox	19.3333333333333
587	1990-11-15	1990	11	4	Poland	Lower Silesian	fox	19.3333333333333
588	1990-11-15	1990	11	4	Poland	Lower Silesian	fox	19.3333333333333
589	1990-11-15	1990	11	4	Poland	Lower Silesian	fox	19.3333333333333
590	1990-11-15	1990	11	4	Poland	Lower Silesian	fox	19.3333333333333
591	1990-11-15	1990	11	4	Poland	Lower Silesian	fox	19.3333333333333
592	1990-11-15	1990	11	4	Poland	Lower Silesian	fox	19.3333333333333
593	1990-11-15	1990	11	4	Poland	Lower Silesian	fox	19.3333333333333
594	1990-11-15	1990	11	4	Poland	Lower Silesian	fox	19.3333333333333
595	1990-11-15	1990	11	4	Poland	Lower Silesian	fox	19.3333333333333
596	1990-11-15	1990	11	4	Poland	Lower Silesian	fox	19.3333333333333
597	1990-11-15	1990	11	4	Poland	Lower Silesian	fox	19.3333333333333
598	1990-11-15	1990	11	4	Poland	Lower Silesian	fox	19.3333333333333
599	1990-11-15	1990	11	4	Poland	Lower Silesian	fox	19.3333333333333
600	1990-11-15	1990	11	4	Poland	Lower Silesian	fox	19.3333333333333
601	1990-11-15	1990	11	4	Poland	Lower Silesian	fox	19.3333333333333
602	1990-12-15	1990	12	4	Poland	Lower Silesian	fox	19.3333333333333
603	1990-12-15	1990	12	4	Poland	Lower Silesian	fox	19.3333333333333
604	1990-12-15	1990	12	4	Poland	Lower Silesian	fox	19.3333333333333
605	1990-12-15	1990	12	4	Poland	Lower Silesian	fox	19.3333333333333
606	1990-12-15	1990	12	4	Poland	Lower Silesian	fox	19.3333333333333
607	1990-12-15	1990	12	4	Poland	Lower Silesian	fox	19.3333333333333
608	1990-12-15	1990	12	4	Poland	Lower Silesian	fox	19.3333333333333
609	1990-12-15	1990	12	4	Poland	Lower Silesian	fox	19.3333333333333
610	1990-12-15	1990	12	4	Poland	Lower Silesian	fox	19.3333333333333
611	1990-12-15	1990	12	4	Poland	Lower Silesian	fox	19.3333333333333
612	1990-12-15	1990	12	4	Poland	Lower Silesian	fox	19.3333333333333
613	1990-12-15	1990	12	4	Poland	Lower Silesian	fox	19.3333333333333
614	1990-12-15	1990	12	4	Poland	Lower Silesian	fox	19.3333333333333
615	1990-12-15	1990	12	4	Poland	Lower Silesian	fox	19.3333333333333
616	1990-12-15	1990	12	4	Poland	Lower Silesian	fox	19.3333333333333
617	1990-12-15	1990	12	4	Poland	Lower Silesian	fox	19.3333333333333
618	1990-12-15	1990	12	4	Poland	Lower Silesian	fox	19.3333333333333
619	1990-12-15	1990	12	4	Poland	Lower Silesian	fox	19.3333333333333
620	1990-12-15	1990	12	4	Poland	Lower Silesian	fox	19.3333333333333
621	1990-12-15	1990	12	4	Poland	Lower Silesian	fox	19.3333333333333
622	1991-01-15	1991	1	1	Poland	Lower Silesian	fox	16
623	1991-01-15	1991	1	1	Poland	Lower Silesian	fox	16
624	1991-01-15	1991	1	1	Poland	Lower Silesian	fox	16
625	1991-01-15	1991	1	1	Poland	Lower Silesian	fox	16
626	1991-01-15	1991	1	1	Poland	Lower Silesian	fox	16
627	1991-01-15	1991	1	1	Poland	Lower Silesian	fox	16
628	1991-01-15	1991	1	1	Poland	Lower Silesian	fox	16
629	1991-01-15	1991	1	1	Poland	Lower Silesian	fox	16
630	1991-01-15	1991	1	1	Poland	Lower Silesian	fox	16
631	1991-01-15	1991	1	1	Poland	Lower Silesian	fox	16
632	1991-01-15	1991	1	1	Poland	Lower Silesian	fox	16
633	1991-01-15	1991	1	1	Poland	Lower Silesian	fox	16
634	1991-01-15	1991	1	1	Poland	Lower Silesian	fox	16
635	1991-01-15	1991	1	1	Poland	Lower Silesian	fox	16
636	1991-01-15	1991	1	1	Poland	Lower Silesian	fox	16
637	1991-02-15	1991	2	1	Poland	Lower Silesian	fox	16
638	1991-02-15	1991	2	1	Poland	Lower Silesian	fox	16
639	1991-02-15	1991	2	1	Poland	Lower Silesian	fox	16
640	1991-02-15	1991	2	1	Poland	Lower Silesian	fox	16
641	1991-02-15	1991	2	1	Poland	Lower Silesian	fox	16
642	1991-02-15	1991	2	1	Poland	Lower Silesian	fox	16
643	1991-02-15	1991	2	1	Poland	Lower Silesian	fox	16
644	1991-02-15	1991	2	1	Poland	Lower Silesian	fox	16
645	1991-02-15	1991	2	1	Poland	Lower Silesian	fox	16
646	1991-02-15	1991	2	1	Poland	Lower Silesian	fox	16
647	1991-02-15	1991	2	1	Poland	Lower Silesian	fox	16
648	1991-02-15	1991	2	1	Poland	Lower Silesian	fox	16
649	1991-02-15	1991	2	1	Poland	Lower Silesian	fox	16
650	1991-02-15	1991	2	1	Poland	Lower Silesian	fox	16
651	1991-02-15	1991	2	1	Poland	Lower Silesian	fox	16
652	1991-03-15	1991	3	1	Poland	Lower Silesian	fox	16
653	1991-03-15	1991	3	1	Poland	Lower Silesian	fox	16
654	1991-03-15	1991	3	1	Poland	Lower Silesian	fox	16
655	1991-03-15	1991	3	1	Poland	Lower Silesian	fox	16
656	1991-03-15	1991	3	1	Poland	Lower Silesian	fox	16
657	1991-03-15	1991	3	1	Poland	Lower Silesian	fox	16
658	1991-03-15	1991	3	1	Poland	Lower Silesian	fox	16
659	1991-03-15	1991	3	1	Poland	Lower Silesian	fox	16
660	1991-03-15	1991	3	1	Poland	Lower Silesian	fox	16
661	1991-03-15	1991	3	1	Poland	Lower Silesian	fox	16
662	1991-03-15	1991	3	1	Poland	Lower Silesian	fox	16
663	1991-03-15	1991	3	1	Poland	Lower Silesian	fox	16
664	1991-03-15	1991	3	1	Poland	Lower Silesian	fox	16
665	1991-03-15	1991	3	1	Poland	Lower Silesian	fox	16
666	1991-03-15	1991	3	1	Poland	Lower Silesian	fox	16
667	1991-04-15	1991	4	2	Poland	Lower Silesian	fox	13
668	1991-04-15	1991	4	2	Poland	Lower Silesian	fox	13
669	1991-04-15	1991	4	2	Poland	Lower Silesian	fox	13
670	1991-04-15	1991	4	2	Poland	Lower Silesian	fox	13
671	1991-04-15	1991	4	2	Poland	Lower Silesian	fox	13
672	1991-04-15	1991	4	2	Poland	Lower Silesian	fox	13
673	1991-04-15	1991	4	2	Poland	Lower Silesian	fox	13
674	1991-04-15	1991	4	2	Poland	Lower Silesian	fox	13
675	1991-04-15	1991	4	2	Poland	Lower Silesian	fox	13
676	1991-04-15	1991	4	2	Poland	Lower Silesian	fox	13
677	1991-04-15	1991	4	2	Poland	Lower Silesian	fox	13
678	1991-04-15	1991	4	2	Poland	Lower Silesian	fox	13
679	1991-04-15	1991	4	2	Poland	Lower Silesian	fox	13
680	1991-05-15	1991	5	2	Poland	Lower Silesian	fox	13
681	1991-05-15	1991	5	2	Poland	Lower Silesian	fox	13
682	1991-05-15	1991	5	2	Poland	Lower Silesian	fox	13
683	1991-05-15	1991	5	2	Poland	Lower Silesian	fox	13
684	1991-05-15	1991	5	2	Poland	Lower Silesian	fox	13
685	1991-05-15	1991	5	2	Poland	Lower Silesian	fox	13
686	1991-05-15	1991	5	2	Poland	Lower Silesian	fox	13
687	1991-05-15	1991	5	2	Poland	Lower Silesian	fox	13
688	1991-05-15	1991	5	2	Poland	Lower Silesian	fox	13
689	1991-05-15	1991	5	2	Poland	Lower Silesian	fox	13
690	1991-05-15	1991	5	2	Poland	Lower Silesian	fox	13
691	1991-05-15	1991	5	2	Poland	Lower Silesian	fox	13
692	1991-05-15	1991	5	2	Poland	Lower Silesian	fox	13
693	1991-06-15	1991	6	2	Poland	Lower Silesian	fox	13
694	1991-06-15	1991	6	2	Poland	Lower Silesian	fox	13
695	1991-06-15	1991	6	2	Poland	Lower Silesian	fox	13
696	1991-06-15	1991	6	2	Poland	Lower Silesian	fox	13
697	1991-06-15	1991	6	2	Poland	Lower Silesian	fox	13
698	1991-06-15	1991	6	2	Poland	Lower Silesian	fox	13
699	1991-06-15	1991	6	2	Poland	Lower Silesian	fox	13
700	1991-06-15	1991	6	2	Poland	Lower Silesian	fox	13
701	1991-06-15	1991	6	2	Poland	Lower Silesian	fox	13
702	1991-06-15	1991	6	2	Poland	Lower Silesian	fox	13
703	1991-06-15	1991	6	2	Poland	Lower Silesian	fox	13
704	1991-06-15	1991	6	2	Poland	Lower Silesian	fox	13
705	1991-06-15	1991	6	2	Poland	Lower Silesian	fox	13
706	1991-07-15	1991	7	3	Poland	Lower Silesian	fox	29.6666666666667
707	1991-07-15	1991	7	3	Poland	Lower Silesian	fox	29.6666666666667
708	1991-07-15	1991	7	3	Poland	Lower Silesian	fox	29.6666666666667
709	1991-07-15	1991	7	3	Poland	Lower Silesian	fox	29.6666666666667
710	1991-07-15	1991	7	3	Poland	Lower Silesian	fox	29.6666666666667
711	1991-07-15	1991	7	3	Poland	Lower Silesian	fox	29.6666666666667
712	1991-07-15	1991	7	3	Poland	Lower Silesian	fox	29.6666666666667
713	1991-07-15	1991	7	3	Poland	Lower Silesian	fox	29.6666666666667
714	1991-07-15	1991	7	3	Poland	Lower Silesian	fox	29.6666666666667
715	1991-07-15	1991	7	3	Poland	Lower Silesian	fox	29.6666666666667
716	1991-07-15	1991	7	3	Poland	Lower Silesian	fox	29.6666666666667
717	1991-07-15	1991	7	3	Poland	Lower Silesian	fox	29.6666666666667
718	1991-07-15	1991	7	3	Poland	Lower Silesian	fox	29.6666666666667
719	1991-07-15	1991	7	3	Poland	Lower Silesian	fox	29.6666666666667
720	1991-07-15	1991	7	3	Poland	Lower Silesian	fox	29.6666666666667
721	1991-07-15	1991	7	3	Poland	Lower Silesian	fox	29.6666666666667
722	1991-07-15	1991	7	3	Poland	Lower Silesian	fox	29.6666666666667
723	1991-07-15	1991	7	3	Poland	Lower Silesian	fox	29.6666666666667
724	1991-07-15	1991	7	3	Poland	Lower Silesian	fox	29.6666666666667
725	1991-07-15	1991	7	3	Poland	Lower Silesian	fox	29.6666666666667
726	1991-07-15	1991	7	3	Poland	Lower Silesian	fox	29.6666666666667
727	1991-07-15	1991	7	3	Poland	Lower Silesian	fox	29.6666666666667
728	1991-07-15	1991	7	3	Poland	Lower Silesian	fox	29.6666666666667
729	1991-07-15	1991	7	3	Poland	Lower Silesian	fox	29.6666666666667
730	1991-07-15	1991	7	3	Poland	Lower Silesian	fox	29.6666666666667
731	1991-07-15	1991	7	3	Poland	Lower Silesian	fox	29.6666666666667
732	1991-07-15	1991	7	3	Poland	Lower Silesian	fox	29.6666666666667
733	1991-07-15	1991	7	3	Poland	Lower Silesian	fox	29.6666666666667
734	1991-07-15	1991	7	3	Poland	Lower Silesian	fox	29.6666666666667
735	1991-08-15	1991	8	3	Poland	Lower Silesian	fox	29.6666666666667
736	1991-08-15	1991	8	3	Poland	Lower Silesian	fox	29.6666666666667
737	1991-08-15	1991	8	3	Poland	Lower Silesian	fox	29.6666666666667
738	1991-08-15	1991	8	3	Poland	Lower Silesian	fox	29.6666666666667
739	1991-08-15	1991	8	3	Poland	Lower Silesian	fox	29.6666666666667
740	1991-08-15	1991	8	3	Poland	Lower Silesian	fox	29.6666666666667
741	1991-08-15	1991	8	3	Poland	Lower Silesian	fox	29.6666666666667
742	1991-08-15	1991	8	3	Poland	Lower Silesian	fox	29.6666666666667
743	1991-08-15	1991	8	3	Poland	Lower Silesian	fox	29.6666666666667
744	1991-08-15	1991	8	3	Poland	Lower Silesian	fox	29.6666666666667
745	1991-08-15	1991	8	3	Poland	Lower Silesian	fox	29.6666666666667
746	1991-08-15	1991	8	3	Poland	Lower Silesian	fox	29.6666666666667
747	1991-08-15	1991	8	3	Poland	Lower Silesian	fox	29.6666666666667
748	1991-08-15	1991	8	3	Poland	Lower Silesian	fox	29.6666666666667
749	1991-08-15	1991	8	3	Poland	Lower Silesian	fox	29.6666666666667
750	1991-08-15	1991	8	3	Poland	Lower Silesian	fox	29.6666666666667
751	1991-08-15	1991	8	3	Poland	Lower Silesian	fox	29.6666666666667
752	1991-08-15	1991	8	3	Poland	Lower Silesian	fox	29.6666666666667
753	1991-08-15	1991	8	3	Poland	Lower Silesian	fox	29.6666666666667
754	1991-08-15	1991	8	3	Poland	Lower Silesian	fox	29.6666666666667
755	1991-08-15	1991	8	3	Poland	Lower Silesian	fox	29.6666666666667
756	1991-08-15	1991	8	3	Poland	Lower Silesian	fox	29.6666666666667
757	1991-08-15	1991	8	3	Poland	Lower Silesian	fox	29.6666666666667
758	1991-08-15	1991	8	3	Poland	Lower Silesian	fox	29.6666666666667
759	1991-08-15	1991	8	3	Poland	Lower Silesian	fox	29.6666666666667
760	1991-08-15	1991	8	3	Poland	Lower Silesian	fox	29.6666666666667
761	1991-08-15	1991	8	3	Poland	Lower Silesian	fox	29.6666666666667
762	1991-08-15	1991	8	3	Poland	Lower Silesian	fox	29.6666666666667
763	1991-08-15	1991	8	3	Poland	Lower Silesian	fox	29.6666666666667
764	1991-09-15	1991	9	3	Poland	Lower Silesian	fox	29.6666666666667
765	1991-09-15	1991	9	3	Poland	Lower Silesian	fox	29.6666666666667
766	1991-09-15	1991	9	3	Poland	Lower Silesian	fox	29.6666666666667
767	1991-09-15	1991	9	3	Poland	Lower Silesian	fox	29.6666666666667
768	1991-09-15	1991	9	3	Poland	Lower Silesian	fox	29.6666666666667
769	1991-09-15	1991	9	3	Poland	Lower Silesian	fox	29.6666666666667
770	1991-09-15	1991	9	3	Poland	Lower Silesian	fox	29.6666666666667
771	1991-09-15	1991	9	3	Poland	Lower Silesian	fox	29.6666666666667
772	1991-09-15	1991	9	3	Poland	Lower Silesian	fox	29.6666666666667
773	1991-09-15	1991	9	3	Poland	Lower Silesian	fox	29.6666666666667
774	1991-09-15	1991	9	3	Poland	Lower Silesian	fox	29.6666666666667
775	1991-09-15	1991	9	3	Poland	Lower Silesian	fox	29.6666666666667
776	1991-09-15	1991	9	3	Poland	Lower Silesian	fox	29.6666666666667
777	1991-09-15	1991	9	3	Poland	Lower Silesian	fox	29.6666666666667
778	1991-09-15	1991	9	3	Poland	Lower Silesian	fox	29.6666666666667
779	1991-09-15	1991	9	3	Poland	Lower Silesian	fox	29.6666666666667
780	1991-09-15	1991	9	3	Poland	Lower Silesian	fox	29.6666666666667
781	1991-09-15	1991	9	3	Poland	Lower Silesian	fox	29.6666666666667
782	1991-09-15	1991	9	3	Poland	Lower Silesian	fox	29.6666666666667
783	1991-09-15	1991	9	3	Poland	Lower Silesian	fox	29.6666666666667
784	1991-09-15	1991	9	3	Poland	Lower Silesian	fox	29.6666666666667
785	1991-09-15	1991	9	3	Poland	Lower Silesian	fox	29.6666666666667
786	1991-09-15	1991	9	3	Poland	Lower Silesian	fox	29.6666666666667
787	1991-09-15	1991	9	3	Poland	Lower Silesian	fox	29.6666666666667
788	1991-09-15	1991	9	3	Poland	Lower Silesian	fox	29.6666666666667
789	1991-09-15	1991	9	3	Poland	Lower Silesian	fox	29.6666666666667
790	1991-09-15	1991	9	3	Poland	Lower Silesian	fox	29.6666666666667
791	1991-09-15	1991	9	3	Poland	Lower Silesian	fox	29.6666666666667
792	1991-09-15	1991	9	3	Poland	Lower Silesian	fox	29.6666666666667
793	1991-10-15	1991	10	4	Poland	Lower Silesian	fox	16.3333333333333
794	1991-10-15	1991	10	4	Poland	Lower Silesian	fox	16.3333333333333
795	1991-10-15	1991	10	4	Poland	Lower Silesian	fox	16.3333333333333
796	1991-10-15	1991	10	4	Poland	Lower Silesian	fox	16.3333333333333
797	1991-10-15	1991	10	4	Poland	Lower Silesian	fox	16.3333333333333
798	1991-10-15	1991	10	4	Poland	Lower Silesian	fox	16.3333333333333
799	1991-10-15	1991	10	4	Poland	Lower Silesian	fox	16.3333333333333
800	1991-10-15	1991	10	4	Poland	Lower Silesian	fox	16.3333333333333
801	1991-10-15	1991	10	4	Poland	Lower Silesian	fox	16.3333333333333
802	1991-10-15	1991	10	4	Poland	Lower Silesian	fox	16.3333333333333
803	1991-10-15	1991	10	4	Poland	Lower Silesian	fox	16.3333333333333
804	1991-10-15	1991	10	4	Poland	Lower Silesian	fox	16.3333333333333
805	1991-10-15	1991	10	4	Poland	Lower Silesian	fox	16.3333333333333
806	1991-10-15	1991	10	4	Poland	Lower Silesian	fox	16.3333333333333
807	1991-10-15	1991	10	4	Poland	Lower Silesian	fox	16.3333333333333
808	1991-10-15	1991	10	4	Poland	Lower Silesian	fox	16.3333333333333
809	1991-10-15	1991	10	4	Poland	Lower Silesian	fox	6.33333333333333
810	1991-11-15	1991	11	4	Poland	Lower Silesian	fox	16.3333333333333
811	1991-11-15	1991	11	4	Poland	Lower Silesian	fox	16.3333333333333
812	1991-11-15	1991	11	4	Poland	Lower Silesian	fox	16.3333333333333
813	1991-11-15	1991	11	4	Poland	Lower Silesian	fox	16.3333333333333
814	1991-11-15	1991	11	4	Poland	Lower Silesian	fox	16.3333333333333
815	1991-11-15	1991	11	4	Poland	Lower Silesian	fox	16.3333333333333
816	1991-11-15	1991	11	4	Poland	Lower Silesian	fox	16.3333333333333
817	1991-11-15	1991	11	4	Poland	Lower Silesian	fox	16.3333333333333
818	1991-11-15	1991	11	4	Poland	Lower Silesian	fox	16.3333333333333
819	1991-11-15	1991	11	4	Poland	Lower Silesian	fox	16.3333333333333
820	1991-11-15	1991	11	4	Poland	Lower Silesian	fox	16.3333333333333
821	1991-11-15	1991	11	4	Poland	Lower Silesian	fox	16.3333333333333
822	1991-11-15	1991	11	4	Poland	Lower Silesian	fox	16.3333333333333
823	1991-11-15	1991	11	4	Poland	Lower Silesian	fox	16.3333333333333
824	1991-11-15	1991	11	4	Poland	Lower Silesian	fox	16.3333333333333
825	1991-11-15	1991	11	4	Poland	Lower Silesian	fox	16.3333333333333
826	1991-11-15	1991	11	4	Poland	Lower Silesian	fox	6.33333333333333
827	1991-12-15	1991	12	4	Poland	Lower Silesian	fox	16.3333333333333
828	1991-12-15	1991	12	4	Poland	Lower Silesian	fox	16.3333333333333
829	1991-12-15	1991	12	4	Poland	Lower Silesian	fox	16.3333333333333
830	1991-12-15	1991	12	4	Poland	Lower Silesian	fox	16.3333333333333
831	1991-12-15	1991	12	4	Poland	Lower Silesian	fox	16.3333333333333
832	1991-12-15	1991	12	4	Poland	Lower Silesian	fox	16.3333333333333
833	1991-12-15	1991	12	4	Poland	Lower Silesian	fox	16.3333333333333
834	1991-12-15	1991	12	4	Poland	Lower Silesian	fox	16.3333333333333
835	1991-12-15	1991	12	4	Poland	Lower Silesian	fox	16.3333333333333
836	1991-12-15	1991	12	4	Poland	Lower Silesian	fox	16.3333333333333
837	1991-12-15	1991	12	4	Poland	Lower Silesian	fox	16.3333333333333
838	1991-12-15	1991	12	4	Poland	Lower Silesian	fox	16.3333333333333
839	1991-12-15	1991	12	4	Poland	Lower Silesian	fox	16.3333333333333
840	1991-12-15	1991	12	4	Poland	Lower Silesian	fox	16.3333333333333
841	1991-12-15	1991	12	4	Poland	Lower Silesian	fox	16.3333333333333
842	1991-12-15	1991	12	4	Poland	Lower Silesian	fox	16.3333333333333
843	1991-12-15	1991	12	4	Poland	Lower Silesian	fox	6.33333333333333
844	1992-01-15	1992	1	1	Poland	Lower Silesian	fox	16.3333333333333
845	1992-01-15	1992	1	1	Poland	Lower Silesian	fox	16.3333333333333
846	1992-01-15	1992	1	1	Poland	Lower Silesian	fox	16.3333333333333
847	1992-01-15	1992	1	1	Poland	Lower Silesian	fox	16.3333333333333
848	1992-01-15	1992	1	1	Poland	Lower Silesian	fox	16.3333333333333
849	1992-01-15	1992	1	1	Poland	Lower Silesian	fox	16.3333333333333
850	1992-01-15	1992	1	1	Poland	Lower Silesian	fox	16.3333333333333
851	1992-01-15	1992	1	1	Poland	Lower Silesian	fox	16.3333333333333
852	1992-01-15	1992	1	1	Poland	Lower Silesian	fox	16.3333333333333
853	1992-01-15	1992	1	1	Poland	Lower Silesian	fox	16.3333333333333
854	1992-01-15	1992	1	1	Poland	Lower Silesian	fox	16.3333333333333
855	1992-01-15	1992	1	1	Poland	Lower Silesian	fox	16.3333333333333
856	1992-01-15	1992	1	1	Poland	Lower Silesian	fox	16.3333333333333
857	1992-01-15	1992	1	1	Poland	Lower Silesian	fox	16.3333333333333
858	1992-01-15	1992	1	1	Poland	Lower Silesian	fox	16.3333333333333
859	1992-01-15	1992	1	1	Poland	Lower Silesian	fox	16.3333333333333
860	1992-02-15	1992	2	1	Poland	Lower Silesian	fox	16.3333333333333
861	1992-02-15	1992	2	1	Poland	Lower Silesian	fox	16.3333333333333
862	1992-02-15	1992	2	1	Poland	Lower Silesian	fox	16.3333333333333
863	1992-02-15	1992	2	1	Poland	Lower Silesian	fox	16.3333333333333
864	1992-02-15	1992	2	1	Poland	Lower Silesian	fox	16.3333333333333
865	1992-02-15	1992	2	1	Poland	Lower Silesian	fox	16.3333333333333
866	1992-02-15	1992	2	1	Poland	Lower Silesian	fox	16.3333333333333
867	1992-02-15	1992	2	1	Poland	Lower Silesian	fox	16.3333333333333
868	1992-02-15	1992	2	1	Poland	Lower Silesian	fox	16.3333333333333
869	1992-02-15	1992	2	1	Poland	Lower Silesian	fox	16.3333333333333
870	1992-02-15	1992	2	1	Poland	Lower Silesian	fox	16.3333333333333
871	1992-02-15	1992	2	1	Poland	Lower Silesian	fox	16.3333333333333
872	1992-02-15	1992	2	1	Poland	Lower Silesian	fox	16.3333333333333
873	1992-02-15	1992	2	1	Poland	Lower Silesian	fox	16.3333333333333
874	1992-02-15	1992	2	1	Poland	Lower Silesian	fox	16.3333333333333
875	1992-02-15	1992	2	1	Poland	Lower Silesian	fox	16.3333333333333
876	1992-03-15	1992	3	1	Poland	Lower Silesian	fox	16.3333333333333
877	1992-03-15	1992	3	1	Poland	Lower Silesian	fox	16.3333333333333
878	1992-03-15	1992	3	1	Poland	Lower Silesian	fox	16.3333333333333
879	1992-03-15	1992	3	1	Poland	Lower Silesian	fox	16.3333333333333
880	1992-03-15	1992	3	1	Poland	Lower Silesian	fox	16.3333333333333
881	1992-03-15	1992	3	1	Poland	Lower Silesian	fox	16.3333333333333
882	1992-03-15	1992	3	1	Poland	Lower Silesian	fox	16.3333333333333
883	1992-03-15	1992	3	1	Poland	Lower Silesian	fox	16.3333333333333
884	1992-03-15	1992	3	1	Poland	Lower Silesian	fox	16.3333333333333
885	1992-03-15	1992	3	1	Poland	Lower Silesian	fox	16.3333333333333
886	1992-03-15	1992	3	1	Poland	Lower Silesian	fox	16.3333333333333
887	1992-03-15	1992	3	1	Poland	Lower Silesian	fox	16.3333333333333
888	1992-03-15	1992	3	1	Poland	Lower Silesian	fox	16.3333333333333
889	1992-03-15	1992	3	1	Poland	Lower Silesian	fox	16.3333333333333
890	1992-03-15	1992	3	1	Poland	Lower Silesian	fox	16.3333333333333
891	1992-03-15	1992	3	1	Poland	Lower Silesian	fox	16.3333333333333
892	1992-04-15	1992	4	2	Poland	Lower Silesian	fox	8.66666666666667
893	1992-04-15	1992	4	2	Poland	Lower Silesian	fox	8.66666666666667
894	1992-04-15	1992	4	2	Poland	Lower Silesian	fox	8.66666666666667
895	1992-04-15	1992	4	2	Poland	Lower Silesian	fox	8.66666666666667
896	1992-04-15	1992	4	2	Poland	Lower Silesian	fox	8.66666666666667
897	1992-04-15	1992	4	2	Poland	Lower Silesian	fox	8.66666666666667
898	1992-04-15	1992	4	2	Poland	Lower Silesian	fox	8.66666666666667
899	1992-04-15	1992	4	2	Poland	Lower Silesian	fox	8.66666666666667
900	1992-04-15	1992	4	2	Poland	Lower Silesian	fox	8.66666666666667
901	1992-05-15	1992	5	2	Poland	Lower Silesian	fox	8.66666666666667
902	1992-05-15	1992	5	2	Poland	Lower Silesian	fox	8.66666666666667
903	1992-05-15	1992	5	2	Poland	Lower Silesian	fox	8.66666666666667
904	1992-05-15	1992	5	2	Poland	Lower Silesian	fox	8.66666666666667
905	1992-05-15	1992	5	2	Poland	Lower Silesian	fox	8.66666666666667
906	1992-05-15	1992	5	2	Poland	Lower Silesian	fox	8.66666666666667
907	1992-05-15	1992	5	2	Poland	Lower Silesian	fox	8.66666666666667
908	1992-05-15	1992	5	2	Poland	Lower Silesian	fox	8.66666666666667
909	1992-05-15	1992	5	2	Poland	Lower Silesian	fox	8.66666666666667
910	1992-06-15	1992	6	2	Poland	Lower Silesian	fox	8.66666666666667
911	1992-06-15	1992	6	2	Poland	Lower Silesian	fox	8.66666666666667
912	1992-06-15	1992	6	2	Poland	Lower Silesian	fox	8.66666666666667
913	1992-06-15	1992	6	2	Poland	Lower Silesian	fox	8.66666666666667
914	1992-06-15	1992	6	2	Poland	Lower Silesian	fox	8.66666666666667
915	1992-06-15	1992	6	2	Poland	Lower Silesian	fox	8.66666666666667
916	1992-06-15	1992	6	2	Poland	Lower Silesian	fox	8.66666666666667
917	1992-06-15	1992	6	2	Poland	Lower Silesian	fox	8.66666666666667
918	1992-06-15	1992	6	2	Poland	Lower Silesian	fox	8.66666666666667
919	1992-07-15	1992	7	3	Poland	Lower Silesian	fox	37.3333333333333
920	1992-07-15	1992	7	3	Poland	Lower Silesian	fox	37.3333333333333
921	1992-07-15	1992	7	3	Poland	Lower Silesian	fox	37.3333333333333
922	1992-07-15	1992	7	3	Poland	Lower Silesian	fox	37.3333333333333
923	1992-07-15	1992	7	3	Poland	Lower Silesian	fox	37.3333333333333
924	1992-07-15	1992	7	3	Poland	Lower Silesian	fox	37.3333333333333
925	1992-07-15	1992	7	3	Poland	Lower Silesian	fox	37.3333333333333
926	1992-07-15	1992	7	3	Poland	Lower Silesian	fox	37.3333333333333
927	1992-07-15	1992	7	3	Poland	Lower Silesian	fox	37.3333333333333
928	1992-07-15	1992	7	3	Poland	Lower Silesian	fox	37.3333333333333
929	1992-07-15	1992	7	3	Poland	Lower Silesian	fox	37.3333333333333
930	1992-07-15	1992	7	3	Poland	Lower Silesian	fox	37.3333333333333
931	1992-07-15	1992	7	3	Poland	Lower Silesian	fox	37.3333333333333
932	1992-07-15	1992	7	3	Poland	Lower Silesian	fox	37.3333333333333
933	1992-07-15	1992	7	3	Poland	Lower Silesian	fox	37.3333333333333
934	1992-07-15	1992	7	3	Poland	Lower Silesian	fox	37.3333333333333
935	1992-07-15	1992	7	3	Poland	Lower Silesian	fox	37.3333333333333
936	1992-07-15	1992	7	3	Poland	Lower Silesian	fox	37.3333333333333
937	1992-07-15	1992	7	3	Poland	Lower Silesian	fox	37.3333333333333
938	1992-07-15	1992	7	3	Poland	Lower Silesian	fox	37.3333333333333
939	1992-07-15	1992	7	3	Poland	Lower Silesian	fox	37.3333333333333
940	1992-07-15	1992	7	3	Poland	Lower Silesian	fox	37.3333333333333
941	1992-07-15	1992	7	3	Poland	Lower Silesian	fox	37.3333333333333
942	1992-07-15	1992	7	3	Poland	Lower Silesian	fox	37.3333333333333
943	1992-07-15	1992	7	3	Poland	Lower Silesian	fox	37.3333333333333
944	1992-07-15	1992	7	3	Poland	Lower Silesian	fox	37.3333333333333
945	1992-07-15	1992	7	3	Poland	Lower Silesian	fox	37.3333333333333
946	1992-07-15	1992	7	3	Poland	Lower Silesian	fox	37.3333333333333
947	1992-07-15	1992	7	3	Poland	Lower Silesian	fox	37.3333333333333
948	1992-07-15	1992	7	3	Poland	Lower Silesian	fox	37.3333333333333
949	1992-07-15	1992	7	3	Poland	Lower Silesian	fox	37.3333333333333
950	1992-07-15	1992	7	3	Poland	Lower Silesian	fox	37.3333333333333
951	1992-07-15	1992	7	3	Poland	Lower Silesian	fox	37.3333333333333
952	1992-07-15	1992	7	3	Poland	Lower Silesian	fox	37.3333333333333
953	1992-08-15	1992	8	3	Poland	Lower Silesian	fox	37.3333333333333
954	1992-08-15	1992	8	3	Poland	Lower Silesian	fox	37.3333333333333
955	1992-08-15	1992	8	3	Poland	Lower Silesian	fox	37.3333333333333
956	1992-08-15	1992	8	3	Poland	Lower Silesian	fox	37.3333333333333
957	1992-08-15	1992	8	3	Poland	Lower Silesian	fox	37.3333333333333
958	1992-08-15	1992	8	3	Poland	Lower Silesian	fox	37.3333333333333
959	1992-08-15	1992	8	3	Poland	Lower Silesian	fox	37.3333333333333
960	1992-08-15	1992	8	3	Poland	Lower Silesian	fox	37.3333333333333
961	1992-08-15	1992	8	3	Poland	Lower Silesian	fox	37.3333333333333
962	1992-08-15	1992	8	3	Poland	Lower Silesian	fox	37.3333333333333
963	1992-08-15	1992	8	3	Poland	Lower Silesian	fox	37.3333333333333
964	1992-08-15	1992	8	3	Poland	Lower Silesian	fox	37.3333333333333
965	1992-08-15	1992	8	3	Poland	Lower Silesian	fox	37.3333333333333
966	1992-08-15	1992	8	3	Poland	Lower Silesian	fox	37.3333333333333
967	1992-08-15	1992	8	3	Poland	Lower Silesian	fox	37.3333333333333
968	1992-08-15	1992	8	3	Poland	Lower Silesian	fox	37.3333333333333
969	1992-08-15	1992	8	3	Poland	Lower Silesian	fox	37.3333333333333
970	1992-08-15	1992	8	3	Poland	Lower Silesian	fox	37.3333333333333
971	1992-08-15	1992	8	3	Poland	Lower Silesian	fox	37.3333333333333
972	1992-08-15	1992	8	3	Poland	Lower Silesian	fox	37.3333333333333
973	1992-08-15	1992	8	3	Poland	Lower Silesian	fox	37.3333333333333
974	1992-08-15	1992	8	3	Poland	Lower Silesian	fox	37.3333333333333
975	1992-08-15	1992	8	3	Poland	Lower Silesian	fox	37.3333333333333
976	1992-08-15	1992	8	3	Poland	Lower Silesian	fox	37.3333333333333
977	1992-08-15	1992	8	3	Poland	Lower Silesian	fox	37.3333333333333
978	1992-08-15	1992	8	3	Poland	Lower Silesian	fox	37.3333333333333
979	1992-08-15	1992	8	3	Poland	Lower Silesian	fox	37.3333333333333
980	1992-08-15	1992	8	3	Poland	Lower Silesian	fox	37.3333333333333
981	1992-08-15	1992	8	3	Poland	Lower Silesian	fox	37.3333333333333
982	1992-08-15	1992	8	3	Poland	Lower Silesian	fox	37.3333333333333
983	1992-08-15	1992	8	3	Poland	Lower Silesian	fox	37.3333333333333
984	1992-08-15	1992	8	3	Poland	Lower Silesian	fox	37.3333333333333
985	1992-08-15	1992	8	3	Poland	Lower Silesian	fox	37.3333333333333
986	1992-08-15	1992	8	3	Poland	Lower Silesian	fox	37.3333333333333
987	1992-09-15	1992	9	3	Poland	Lower Silesian	fox	37.3333333333333
988	1992-09-15	1992	9	3	Poland	Lower Silesian	fox	37.3333333333333
989	1992-09-15	1992	9	3	Poland	Lower Silesian	fox	37.3333333333333
990	1992-09-15	1992	9	3	Poland	Lower Silesian	fox	37.3333333333333
991	1992-09-15	1992	9	3	Poland	Lower Silesian	fox	37.3333333333333
992	1992-09-15	1992	9	3	Poland	Lower Silesian	fox	37.3333333333333
993	1992-09-15	1992	9	3	Poland	Lower Silesian	fox	37.3333333333333
994	1992-09-15	1992	9	3	Poland	Lower Silesian	fox	37.3333333333333
995	1992-09-15	1992	9	3	Poland	Lower Silesian	fox	37.3333333333333
996	1992-09-15	1992	9	3	Poland	Lower Silesian	fox	37.3333333333333
997	1992-09-15	1992	9	3	Poland	Lower Silesian	fox	37.3333333333333
998	1992-09-15	1992	9	3	Poland	Lower Silesian	fox	37.3333333333333
999	1992-09-15	1992	9	3	Poland	Lower Silesian	fox	37.3333333333333
1000	1992-09-15	1992	9	3	Poland	Lower Silesian	fox	37.3333333333333
1001	1992-09-15	1992	9	3	Poland	Lower Silesian	fox	37.3333333333333
1002	1992-09-15	1992	9	3	Poland	Lower Silesian	fox	37.3333333333333
1003	1992-09-15	1992	9	3	Poland	Lower Silesian	fox	37.3333333333333
1004	1992-09-15	1992	9	3	Poland	Lower Silesian	fox	37.3333333333333
1005	1992-09-15	1992	9	3	Poland	Lower Silesian	fox	37.3333333333333
1006	1992-09-15	1992	9	3	Poland	Lower Silesian	fox	37.3333333333333
1007	1992-09-15	1992	9	3	Poland	Lower Silesian	fox	37.3333333333333
1008	1992-09-15	1992	9	3	Poland	Lower Silesian	fox	37.3333333333333
1009	1992-09-15	1992	9	3	Poland	Lower Silesian	fox	37.3333333333333
1010	1992-09-15	1992	9	3	Poland	Lower Silesian	fox	37.3333333333333
1011	1992-09-15	1992	9	3	Poland	Lower Silesian	fox	37.3333333333333
1012	1992-09-15	1992	9	3	Poland	Lower Silesian	fox	37.3333333333333
1013	1992-09-15	1992	9	3	Poland	Lower Silesian	fox	37.3333333333333
1014	1992-09-15	1992	9	3	Poland	Lower Silesian	fox	37.3333333333333
1015	1992-09-15	1992	9	3	Poland	Lower Silesian	fox	37.3333333333333
1016	1992-09-15	1992	9	3	Poland	Lower Silesian	fox	37.3333333333333
1017	1992-09-15	1992	9	3	Poland	Lower Silesian	fox	37.3333333333333
1018	1992-09-15	1992	9	3	Poland	Lower Silesian	fox	37.3333333333333
1019	1992-09-15	1992	9	3	Poland	Lower Silesian	fox	37.3333333333333
1020	1992-09-15	1992	9	3	Poland	Lower Silesian	fox	37.3333333333333
1021	1992-10-15	1992	10	4	Poland	Lower Silesian	fox	43.6666666666667
1022	1992-10-15	1992	10	4	Poland	Lower Silesian	fox	43.6666666666667
1023	1992-10-15	1992	10	4	Poland	Lower Silesian	fox	43.6666666666667
1024	1992-10-15	1992	10	4	Poland	Lower Silesian	fox	43.6666666666667
1025	1992-10-15	1992	10	4	Poland	Lower Silesian	fox	43.6666666666667
1026	1992-10-15	1992	10	4	Poland	Lower Silesian	fox	43.6666666666667
1027	1992-10-15	1992	10	4	Poland	Lower Silesian	fox	43.6666666666667
1028	1992-10-15	1992	10	4	Poland	Lower Silesian	fox	43.6666666666667
1029	1992-10-15	1992	10	4	Poland	Lower Silesian	fox	43.6666666666667
1030	1992-10-15	1992	10	4	Poland	Lower Silesian	fox	43.6666666666667
1031	1992-10-15	1992	10	4	Poland	Lower Silesian	fox	43.6666666666667
1032	1992-10-15	1992	10	4	Poland	Lower Silesian	fox	43.6666666666667
1033	1992-10-15	1992	10	4	Poland	Lower Silesian	fox	43.6666666666667
1034	1992-10-15	1992	10	4	Poland	Lower Silesian	fox	43.6666666666667
1035	1992-10-15	1992	10	4	Poland	Lower Silesian	fox	43.6666666666667
1036	1992-10-15	1992	10	4	Poland	Lower Silesian	fox	43.6666666666667
1037	1992-10-15	1992	10	4	Poland	Lower Silesian	fox	43.6666666666667
1038	1992-10-15	1992	10	4	Poland	Lower Silesian	fox	43.6666666666667
1039	1992-10-15	1992	10	4	Poland	Lower Silesian	fox	43.6666666666667
1040	1992-10-15	1992	10	4	Poland	Lower Silesian	fox	43.6666666666667
1041	1992-10-15	1992	10	4	Poland	Lower Silesian	fox	43.6666666666667
1042	1992-10-15	1992	10	4	Poland	Lower Silesian	fox	43.6666666666667
1043	1992-10-15	1992	10	4	Poland	Lower Silesian	fox	43.6666666666667
1044	1992-10-15	1992	10	4	Poland	Lower Silesian	fox	43.6666666666667
1045	1992-10-15	1992	10	4	Poland	Lower Silesian	fox	43.6666666666667
1046	1992-10-15	1992	10	4	Poland	Lower Silesian	fox	43.6666666666667
1047	1992-10-15	1992	10	4	Poland	Lower Silesian	fox	43.6666666666667
1048	1992-10-15	1992	10	4	Poland	Lower Silesian	fox	43.6666666666667
1049	1992-10-15	1992	10	4	Poland	Lower Silesian	fox	43.6666666666667
1050	1992-10-15	1992	10	4	Poland	Lower Silesian	fox	43.6666666666667
1051	1992-10-15	1992	10	4	Poland	Lower Silesian	fox	43.6666666666667
1052	1992-10-15	1992	10	4	Poland	Lower Silesian	fox	43.6666666666667
1053	1992-10-15	1992	10	4	Poland	Lower Silesian	fox	43.6666666666667
1054	1992-10-15	1992	10	4	Poland	Lower Silesian	fox	43.6666666666667
1055	1992-10-15	1992	10	4	Poland	Lower Silesian	fox	43.6666666666667
1056	1992-10-15	1992	10	4	Poland	Lower Silesian	fox	43.6666666666667
1057	1992-10-15	1992	10	4	Poland	Lower Silesian	fox	43.6666666666667
1058	1992-10-15	1992	10	4	Poland	Lower Silesian	fox	43.6666666666667
1059	1992-10-15	1992	10	4	Poland	Lower Silesian	fox	43.6666666666667
1060	1992-10-15	1992	10	4	Poland	Lower Silesian	fox	43.6666666666667
1061	1992-10-15	1992	10	4	Poland	Lower Silesian	fox	43.6666666666667
1062	1992-11-15	1992	11	4	Poland	Lower Silesian	fox	43.6666666666667
1063	1992-11-15	1992	11	4	Poland	Lower Silesian	fox	43.6666666666667
1064	1992-11-15	1992	11	4	Poland	Lower Silesian	fox	43.6666666666667
1065	1992-11-15	1992	11	4	Poland	Lower Silesian	fox	43.6666666666667
1066	1992-11-15	1992	11	4	Poland	Lower Silesian	fox	43.6666666666667
1067	1992-11-15	1992	11	4	Poland	Lower Silesian	fox	43.6666666666667
1068	1992-11-15	1992	11	4	Poland	Lower Silesian	fox	43.6666666666667
1069	1992-11-15	1992	11	4	Poland	Lower Silesian	fox	43.6666666666667
1070	1992-11-15	1992	11	4	Poland	Lower Silesian	fox	43.6666666666667
1071	1992-11-15	1992	11	4	Poland	Lower Silesian	fox	43.6666666666667
1072	1992-11-15	1992	11	4	Poland	Lower Silesian	fox	43.6666666666667
1073	1992-11-15	1992	11	4	Poland	Lower Silesian	fox	43.6666666666667
1074	1992-11-15	1992	11	4	Poland	Lower Silesian	fox	43.6666666666667
1075	1992-11-15	1992	11	4	Poland	Lower Silesian	fox	43.6666666666667
1076	1992-11-15	1992	11	4	Poland	Lower Silesian	fox	43.6666666666667
1077	1992-11-15	1992	11	4	Poland	Lower Silesian	fox	43.6666666666667
1078	1992-11-15	1992	11	4	Poland	Lower Silesian	fox	43.6666666666667
1079	1992-11-15	1992	11	4	Poland	Lower Silesian	fox	43.6666666666667
1080	1992-11-15	1992	11	4	Poland	Lower Silesian	fox	43.6666666666667
1081	1992-11-15	1992	11	4	Poland	Lower Silesian	fox	43.6666666666667
1082	1992-11-15	1992	11	4	Poland	Lower Silesian	fox	43.6666666666667
1083	1992-11-15	1992	11	4	Poland	Lower Silesian	fox	43.6666666666667
1084	1992-11-15	1992	11	4	Poland	Lower Silesian	fox	43.6666666666667
1085	1992-11-15	1992	11	4	Poland	Lower Silesian	fox	43.6666666666667
1086	1992-11-15	1992	11	4	Poland	Lower Silesian	fox	43.6666666666667
1087	1992-11-15	1992	11	4	Poland	Lower Silesian	fox	43.6666666666667
1088	1992-11-15	1992	11	4	Poland	Lower Silesian	fox	43.6666666666667
1089	1992-11-15	1992	11	4	Poland	Lower Silesian	fox	43.6666666666667
1090	1992-11-15	1992	11	4	Poland	Lower Silesian	fox	43.6666666666667
1091	1992-11-15	1992	11	4	Poland	Lower Silesian	fox	43.6666666666667
1092	1992-11-15	1992	11	4	Poland	Lower Silesian	fox	43.6666666666667
1093	1992-11-15	1992	11	4	Poland	Lower Silesian	fox	43.6666666666667
1094	1992-11-15	1992	11	4	Poland	Lower Silesian	fox	43.6666666666667
1095	1992-11-15	1992	11	4	Poland	Lower Silesian	fox	43.6666666666667
1096	1992-11-15	1992	11	4	Poland	Lower Silesian	fox	43.6666666666667
1097	1992-11-15	1992	11	4	Poland	Lower Silesian	fox	43.6666666666667
1098	1992-11-15	1992	11	4	Poland	Lower Silesian	fox	43.6666666666667
1099	1992-11-15	1992	11	4	Poland	Lower Silesian	fox	43.6666666666667
1100	1992-11-15	1992	11	4	Poland	Lower Silesian	fox	43.6666666666667
1101	1992-11-15	1992	11	4	Poland	Lower Silesian	fox	43.6666666666667
1102	1992-11-15	1992	11	4	Poland	Lower Silesian	fox	43.6666666666667
1103	1992-12-15	1992	12	4	Poland	Lower Silesian	fox	43.6666666666667
1104	1992-12-15	1992	12	4	Poland	Lower Silesian	fox	43.6666666666667
1105	1992-12-15	1992	12	4	Poland	Lower Silesian	fox	43.6666666666667
1106	1992-12-15	1992	12	4	Poland	Lower Silesian	fox	43.6666666666667
1107	1992-12-15	1992	12	4	Poland	Lower Silesian	fox	43.6666666666667
1108	1992-12-15	1992	12	4	Poland	Lower Silesian	fox	43.6666666666667
1109	1992-12-15	1992	12	4	Poland	Lower Silesian	fox	43.6666666666667
1110	1992-12-15	1992	12	4	Poland	Lower Silesian	fox	43.6666666666667
1111	1992-12-15	1992	12	4	Poland	Lower Silesian	fox	43.6666666666667
1112	1992-12-15	1992	12	4	Poland	Lower Silesian	fox	43.6666666666667
1113	1992-12-15	1992	12	4	Poland	Lower Silesian	fox	43.6666666666667
1114	1992-12-15	1992	12	4	Poland	Lower Silesian	fox	43.6666666666667
1115	1992-12-15	1992	12	4	Poland	Lower Silesian	fox	43.6666666666667
1116	1992-12-15	1992	12	4	Poland	Lower Silesian	fox	43.6666666666667
1117	1992-12-15	1992	12	4	Poland	Lower Silesian	fox	43.6666666666667
1118	1992-12-15	1992	12	4	Poland	Lower Silesian	fox	43.6666666666667
1119	1992-12-15	1992	12	4	Poland	Lower Silesian	fox	43.6666666666667
1120	1992-12-15	1992	12	4	Poland	Lower Silesian	fox	43.6666666666667
1121	1992-12-15	1992	12	4	Poland	Lower Silesian	fox	43.6666666666667
1122	1992-12-15	1992	12	4	Poland	Lower Silesian	fox	43.6666666666667
1123	1992-12-15	1992	12	4	Poland	Lower Silesian	fox	43.6666666666667
1124	1992-12-15	1992	12	4	Poland	Lower Silesian	fox	43.6666666666667
1125	1992-12-15	1992	12	4	Poland	Lower Silesian	fox	43.6666666666667
1126	1992-12-15	1992	12	4	Poland	Lower Silesian	fox	43.6666666666667
1127	1992-12-15	1992	12	4	Poland	Lower Silesian	fox	43.6666666666667
1128	1992-12-15	1992	12	4	Poland	Lower Silesian	fox	43.6666666666667
1129	1992-12-15	1992	12	4	Poland	Lower Silesian	fox	43.6666666666667
1130	1992-12-15	1992	12	4	Poland	Lower Silesian	fox	43.6666666666667
1131	1992-12-15	1992	12	4	Poland	Lower Silesian	fox	43.6666666666667
1132	1992-12-15	1992	12	4	Poland	Lower Silesian	fox	43.6666666666667
1133	1992-12-15	1992	12	4	Poland	Lower Silesian	fox	43.6666666666667
1134	1992-12-15	1992	12	4	Poland	Lower Silesian	fox	43.6666666666667
1135	1992-12-15	1992	12	4	Poland	Lower Silesian	fox	43.6666666666667
1136	1992-12-15	1992	12	4	Poland	Lower Silesian	fox	43.6666666666667
1137	1992-12-15	1992	12	4	Poland	Lower Silesian	fox	43.6666666666667
1138	1992-12-15	1992	12	4	Poland	Lower Silesian	fox	43.6666666666667
1139	1992-12-15	1992	12	4	Poland	Lower Silesian	fox	43.6666666666667
1140	1992-12-15	1992	12	4	Poland	Lower Silesian	fox	43.6666666666667
1141	1992-12-15	1992	12	4	Poland	Lower Silesian	fox	43.6666666666667
1142	1992-12-15	1992	12	4	Poland	Lower Silesian	fox	43.6666666666667
1143	1992-12-15	1992	12	4	Poland	Lower Silesian	fox	43.6666666666667
1144	1993-01-15	1993	1	1	Poland	Lower Silesian	fox	28
1145	1993-01-15	1993	1	1	Poland	Lower Silesian	fox	28
1146	1993-01-15	1993	1	1	Poland	Lower Silesian	fox	28
1147	1993-01-15	1993	1	1	Poland	Lower Silesian	fox	28
1148	1993-01-15	1993	1	1	Poland	Lower Silesian	fox	28
1149	1993-01-15	1993	1	1	Poland	Lower Silesian	fox	28
1150	1993-01-15	1993	1	1	Poland	Lower Silesian	fox	28
1151	1993-01-15	1993	1	1	Poland	Lower Silesian	fox	28
1152	1993-01-15	1993	1	1	Poland	Lower Silesian	fox	28
1153	1993-01-15	1993	1	1	Poland	Lower Silesian	fox	28
1154	1993-01-15	1993	1	1	Poland	Lower Silesian	fox	28
1155	1993-01-15	1993	1	1	Poland	Lower Silesian	fox	28
1156	1993-01-15	1993	1	1	Poland	Lower Silesian	fox	28
1157	1993-01-15	1993	1	1	Poland	Lower Silesian	fox	28
1158	1993-01-15	1993	1	1	Poland	Lower Silesian	fox	28
1159	1993-01-15	1993	1	1	Poland	Lower Silesian	fox	28
1160	1993-01-15	1993	1	1	Poland	Lower Silesian	fox	28
1161	1993-01-15	1993	1	1	Poland	Lower Silesian	fox	28
1162	1993-01-15	1993	1	1	Poland	Lower Silesian	fox	28
1163	1993-01-15	1993	1	1	Poland	Lower Silesian	fox	28
1164	1993-01-15	1993	1	1	Poland	Lower Silesian	fox	28
1165	1993-01-15	1993	1	1	Poland	Lower Silesian	fox	28
1166	1993-01-15	1993	1	1	Poland	Lower Silesian	fox	28
1167	1993-01-15	1993	1	1	Poland	Lower Silesian	fox	28
1168	1993-01-15	1993	1	1	Poland	Lower Silesian	fox	28
1169	1993-01-15	1993	1	1	Poland	Lower Silesian	fox	28
1170	1993-02-15	1993	2	1	Poland	Lower Silesian	fox	28
1171	1993-02-15	1993	2	1	Poland	Lower Silesian	fox	28
1172	1993-02-15	1993	2	1	Poland	Lower Silesian	fox	28
1173	1993-02-15	1993	2	1	Poland	Lower Silesian	fox	28
1174	1993-02-15	1993	2	1	Poland	Lower Silesian	fox	28
1175	1993-02-15	1993	2	1	Poland	Lower Silesian	fox	28
1176	1993-02-15	1993	2	1	Poland	Lower Silesian	fox	28
1177	1993-02-15	1993	2	1	Poland	Lower Silesian	fox	28
1178	1993-02-15	1993	2	1	Poland	Lower Silesian	fox	28
1179	1993-02-15	1993	2	1	Poland	Lower Silesian	fox	28
1180	1993-02-15	1993	2	1	Poland	Lower Silesian	fox	28
1181	1993-02-15	1993	2	1	Poland	Lower Silesian	fox	28
1182	1993-02-15	1993	2	1	Poland	Lower Silesian	fox	28
1183	1993-02-15	1993	2	1	Poland	Lower Silesian	fox	28
1184	1993-02-15	1993	2	1	Poland	Lower Silesian	fox	28
1185	1993-02-15	1993	2	1	Poland	Lower Silesian	fox	28
1186	1993-02-15	1993	2	1	Poland	Lower Silesian	fox	28
1187	1993-02-15	1993	2	1	Poland	Lower Silesian	fox	28
1188	1993-02-15	1993	2	1	Poland	Lower Silesian	fox	28
1189	1993-02-15	1993	2	1	Poland	Lower Silesian	fox	28
1190	1993-02-15	1993	2	1	Poland	Lower Silesian	fox	28
1191	1993-02-15	1993	2	1	Poland	Lower Silesian	fox	28
1192	1993-02-15	1993	2	1	Poland	Lower Silesian	fox	28
1193	1993-02-15	1993	2	1	Poland	Lower Silesian	fox	28
1194	1993-02-15	1993	2	1	Poland	Lower Silesian	fox	28
1195	1993-02-15	1993	2	1	Poland	Lower Silesian	fox	28
1196	1993-03-15	1993	3	1	Poland	Lower Silesian	fox	28
1197	1993-03-15	1993	3	1	Poland	Lower Silesian	fox	28
1198	1993-03-15	1993	3	1	Poland	Lower Silesian	fox	28
1199	1993-03-15	1993	3	1	Poland	Lower Silesian	fox	28
1200	1993-03-15	1993	3	1	Poland	Lower Silesian	fox	28
1201	1993-03-15	1993	3	1	Poland	Lower Silesian	fox	28
1202	1993-03-15	1993	3	1	Poland	Lower Silesian	fox	28
1203	1993-03-15	1993	3	1	Poland	Lower Silesian	fox	28
1204	1993-03-15	1993	3	1	Poland	Lower Silesian	fox	28
1205	1993-03-15	1993	3	1	Poland	Lower Silesian	fox	28
1206	1993-03-15	1993	3	1	Poland	Lower Silesian	fox	28
1207	1993-03-15	1993	3	1	Poland	Lower Silesian	fox	28
1208	1993-03-15	1993	3	1	Poland	Lower Silesian	fox	28
1209	1993-03-15	1993	3	1	Poland	Lower Silesian	fox	28
1210	1993-03-15	1993	3	1	Poland	Lower Silesian	fox	28
1211	1993-03-15	1993	3	1	Poland	Lower Silesian	fox	28
1212	1993-03-15	1993	3	1	Poland	Lower Silesian	fox	28
1213	1993-03-15	1993	3	1	Poland	Lower Silesian	fox	28
1214	1993-03-15	1993	3	1	Poland	Lower Silesian	fox	28
1215	1993-03-15	1993	3	1	Poland	Lower Silesian	fox	28
1216	1993-03-15	1993	3	1	Poland	Lower Silesian	fox	28
1217	1993-03-15	1993	3	1	Poland	Lower Silesian	fox	28
1218	1993-03-15	1993	3	1	Poland	Lower Silesian	fox	28
1219	1993-03-15	1993	3	1	Poland	Lower Silesian	fox	28
1220	1993-03-15	1993	3	1	Poland	Lower Silesian	fox	28
1221	1993-03-15	1993	3	1	Poland	Lower Silesian	fox	28
1222	1993-04-15	1993	4	2	Poland	Lower Silesian	fox	15.3333333333333
1223	1993-04-15	1993	4	2	Poland	Lower Silesian	fox	15.3333333333333
1224	1993-04-15	1993	4	2	Poland	Lower Silesian	fox	15.3333333333333
1225	1993-04-15	1993	4	2	Poland	Lower Silesian	fox	15.3333333333333
1226	1993-04-15	1993	4	2	Poland	Lower Silesian	fox	15.3333333333333
1227	1993-04-15	1993	4	2	Poland	Lower Silesian	fox	15.3333333333333
1228	1993-04-15	1993	4	2	Poland	Lower Silesian	fox	15.3333333333333
1229	1993-04-15	1993	4	2	Poland	Lower Silesian	fox	15.3333333333333
1230	1993-04-15	1993	4	2	Poland	Lower Silesian	fox	15.3333333333333
1231	1993-04-15	1993	4	2	Poland	Lower Silesian	fox	15.3333333333333
1232	1993-04-15	1993	4	2	Poland	Lower Silesian	fox	15.3333333333333
1233	1993-04-15	1993	4	2	Poland	Lower Silesian	fox	15.3333333333333
1234	1993-04-15	1993	4	2	Poland	Lower Silesian	fox	15.3333333333333
1235	1993-04-15	1993	4	2	Poland	Lower Silesian	fox	15.3333333333333
1236	1993-05-15	1993	5	2	Poland	Lower Silesian	fox	15.3333333333333
1237	1993-05-15	1993	5	2	Poland	Lower Silesian	fox	15.3333333333333
1238	1993-05-15	1993	5	2	Poland	Lower Silesian	fox	15.3333333333333
1239	1993-05-15	1993	5	2	Poland	Lower Silesian	fox	15.3333333333333
1240	1993-05-15	1993	5	2	Poland	Lower Silesian	fox	15.3333333333333
1241	1993-05-15	1993	5	2	Poland	Lower Silesian	fox	15.3333333333333
1242	1993-05-15	1993	5	2	Poland	Lower Silesian	fox	15.3333333333333
1243	1993-05-15	1993	5	2	Poland	Lower Silesian	fox	15.3333333333333
1244	1993-05-15	1993	5	2	Poland	Lower Silesian	fox	15.3333333333333
1245	1993-05-15	1993	5	2	Poland	Lower Silesian	fox	15.3333333333333
1246	1993-05-15	1993	5	2	Poland	Lower Silesian	fox	15.3333333333333
1247	1993-05-15	1993	5	2	Poland	Lower Silesian	fox	15.3333333333333
1248	1993-05-15	1993	5	2	Poland	Lower Silesian	fox	15.3333333333333
1249	1993-05-15	1993	5	2	Poland	Lower Silesian	fox	15.3333333333333
1250	1993-06-15	1993	6	2	Poland	Lower Silesian	fox	15.3333333333333
1251	1993-06-15	1993	6	2	Poland	Lower Silesian	fox	15.3333333333333
1252	1993-06-15	1993	6	2	Poland	Lower Silesian	fox	15.3333333333333
1253	1993-06-15	1993	6	2	Poland	Lower Silesian	fox	15.3333333333333
1254	1993-06-15	1993	6	2	Poland	Lower Silesian	fox	15.3333333333333
1255	1993-06-15	1993	6	2	Poland	Lower Silesian	fox	15.3333333333333
1256	1993-06-15	1993	6	2	Poland	Lower Silesian	fox	15.3333333333333
1257	1993-06-15	1993	6	2	Poland	Lower Silesian	fox	15.3333333333333
1258	1993-06-15	1993	6	2	Poland	Lower Silesian	fox	15.3333333333333
1259	1993-06-15	1993	6	2	Poland	Lower Silesian	fox	15.3333333333333
1260	1993-06-15	1993	6	2	Poland	Lower Silesian	fox	15.3333333333333
1261	1993-06-15	1993	6	2	Poland	Lower Silesian	fox	15.3333333333333
1262	1993-06-15	1993	6	2	Poland	Lower Silesian	fox	15.3333333333333
1263	1993-06-15	1993	6	2	Poland	Lower Silesian	fox	15.3333333333333
1264	1993-07-15	1993	7	3	Poland	Lower Silesian	fox	21.6666666666667
1265	1993-07-15	1993	7	3	Poland	Lower Silesian	fox	21.6666666666667
1266	1993-07-15	1993	7	3	Poland	Lower Silesian	fox	21.6666666666667
1267	1993-07-15	1993	7	3	Poland	Lower Silesian	fox	21.6666666666667
1268	1993-07-15	1993	7	3	Poland	Lower Silesian	fox	21.6666666666667
1269	1993-07-15	1993	7	3	Poland	Lower Silesian	fox	21.6666666666667
1270	1993-07-15	1993	7	3	Poland	Lower Silesian	fox	21.6666666666667
1271	1993-07-15	1993	7	3	Poland	Lower Silesian	fox	21.6666666666667
1272	1993-07-15	1993	7	3	Poland	Lower Silesian	fox	21.6666666666667
1273	1993-07-15	1993	7	3	Poland	Lower Silesian	fox	21.6666666666667
1274	1993-07-15	1993	7	3	Poland	Lower Silesian	fox	21.6666666666667
1275	1993-07-15	1993	7	3	Poland	Lower Silesian	fox	21.6666666666667
1276	1993-07-15	1993	7	3	Poland	Lower Silesian	fox	21.6666666666667
1277	1993-07-15	1993	7	3	Poland	Lower Silesian	fox	21.6666666666667
1278	1993-07-15	1993	7	3	Poland	Lower Silesian	fox	21.6666666666667
1279	1993-07-15	1993	7	3	Poland	Lower Silesian	fox	21.6666666666667
1280	1993-07-15	1993	7	3	Poland	Lower Silesian	fox	21.6666666666667
1281	1993-07-15	1993	7	3	Poland	Lower Silesian	fox	21.6666666666667
1282	1993-07-15	1993	7	3	Poland	Lower Silesian	fox	21.6666666666667
1283	1993-07-15	1993	7	3	Poland	Lower Silesian	fox	21.6666666666667
1284	1993-07-15	1993	7	3	Poland	Lower Silesian	fox	21.6666666666667
1285	1993-08-15	1993	8	3	Poland	Lower Silesian	fox	21.6666666666667
1286	1993-08-15	1993	8	3	Poland	Lower Silesian	fox	21.6666666666667
1287	1993-08-15	1993	8	3	Poland	Lower Silesian	fox	21.6666666666667
1288	1993-08-15	1993	8	3	Poland	Lower Silesian	fox	21.6666666666667
1289	1993-08-15	1993	8	3	Poland	Lower Silesian	fox	21.6666666666667
1290	1993-08-15	1993	8	3	Poland	Lower Silesian	fox	21.6666666666667
1291	1993-08-15	1993	8	3	Poland	Lower Silesian	fox	21.6666666666667
1292	1993-08-15	1993	8	3	Poland	Lower Silesian	fox	21.6666666666667
1293	1993-08-15	1993	8	3	Poland	Lower Silesian	fox	21.6666666666667
1294	1993-08-15	1993	8	3	Poland	Lower Silesian	fox	21.6666666666667
1295	1993-08-15	1993	8	3	Poland	Lower Silesian	fox	21.6666666666667
1296	1993-08-15	1993	8	3	Poland	Lower Silesian	fox	21.6666666666667
1297	1993-08-15	1993	8	3	Poland	Lower Silesian	fox	21.6666666666667
1298	1993-08-15	1993	8	3	Poland	Lower Silesian	fox	21.6666666666667
1299	1993-08-15	1993	8	3	Poland	Lower Silesian	fox	21.6666666666667
1300	1993-08-15	1993	8	3	Poland	Lower Silesian	fox	21.6666666666667
1301	1993-08-15	1993	8	3	Poland	Lower Silesian	fox	21.6666666666667
1302	1993-08-15	1993	8	3	Poland	Lower Silesian	fox	21.6666666666667
1303	1993-08-15	1993	8	3	Poland	Lower Silesian	fox	21.6666666666667
1304	1993-08-15	1993	8	3	Poland	Lower Silesian	fox	21.6666666666667
1305	1993-08-15	1993	8	3	Poland	Lower Silesian	fox	21.6666666666667
1306	1993-09-15	1993	9	3	Poland	Lower Silesian	fox	21.6666666666667
1307	1993-09-15	1993	9	3	Poland	Lower Silesian	fox	21.6666666666667
1308	1993-09-15	1993	9	3	Poland	Lower Silesian	fox	21.6666666666667
1309	1993-09-15	1993	9	3	Poland	Lower Silesian	fox	21.6666666666667
1310	1993-09-15	1993	9	3	Poland	Lower Silesian	fox	21.6666666666667
1311	1993-09-15	1993	9	3	Poland	Lower Silesian	fox	21.6666666666667
1312	1993-09-15	1993	9	3	Poland	Lower Silesian	fox	21.6666666666667
1313	1993-09-15	1993	9	3	Poland	Lower Silesian	fox	21.6666666666667
1314	1993-09-15	1993	9	3	Poland	Lower Silesian	fox	21.6666666666667
1315	1993-09-15	1993	9	3	Poland	Lower Silesian	fox	21.6666666666667
1316	1993-09-15	1993	9	3	Poland	Lower Silesian	fox	21.6666666666667
1317	1993-09-15	1993	9	3	Poland	Lower Silesian	fox	21.6666666666667
1318	1993-09-15	1993	9	3	Poland	Lower Silesian	fox	21.6666666666667
1319	1993-09-15	1993	9	3	Poland	Lower Silesian	fox	21.6666666666667
1320	1993-09-15	1993	9	3	Poland	Lower Silesian	fox	21.6666666666667
1321	1993-09-15	1993	9	3	Poland	Lower Silesian	fox	21.6666666666667
1322	1993-09-15	1993	9	3	Poland	Lower Silesian	fox	21.6666666666667
1323	1993-09-15	1993	9	3	Poland	Lower Silesian	fox	21.6666666666667
1324	1993-09-15	1993	9	3	Poland	Lower Silesian	fox	21.6666666666667
1325	1993-09-15	1993	9	3	Poland	Lower Silesian	fox	21.6666666666667
1326	1993-09-15	1993	9	3	Poland	Lower Silesian	fox	21.6666666666667
1327	1993-10-15	1993	10	4	Poland	Lower Silesian	fox	13.3333333333333
1328	1993-10-15	1993	10	4	Poland	Lower Silesian	fox	13.3333333333333
1329	1993-10-15	1993	10	4	Poland	Lower Silesian	fox	13.3333333333333
1330	1993-10-15	1993	10	4	Poland	Lower Silesian	fox	13.3333333333333
1331	1993-10-15	1993	10	4	Poland	Lower Silesian	fox	13.3333333333333
1332	1993-10-15	1993	10	4	Poland	Lower Silesian	fox	13.3333333333333
1333	1993-10-15	1993	10	4	Poland	Lower Silesian	fox	13.3333333333333
1334	1993-10-15	1993	10	4	Poland	Lower Silesian	fox	13.3333333333333
1335	1993-10-15	1993	10	4	Poland	Lower Silesian	fox	13.3333333333333
1336	1993-10-15	1993	10	4	Poland	Lower Silesian	fox	13.3333333333333
1337	1993-10-15	1993	10	4	Poland	Lower Silesian	fox	13.3333333333333
1338	1993-10-15	1993	10	4	Poland	Lower Silesian	fox	13.3333333333333
1339	1993-10-15	1993	10	4	Poland	Lower Silesian	fox	13.3333333333333
1340	1993-10-15	1993	10	4	Poland	Lower Silesian	fox	13.3333333333333
1341	1993-10-15	1993	10	4	Poland	Lower Silesian	fox	5.66666666666667
1342	1993-11-15	1993	11	4	Poland	Lower Silesian	fox	13.3333333333333
1343	1993-11-15	1993	11	4	Poland	Lower Silesian	fox	13.3333333333333
1344	1993-11-15	1993	11	4	Poland	Lower Silesian	fox	13.3333333333333
1345	1993-11-15	1993	11	4	Poland	Lower Silesian	fox	13.3333333333333
1346	1993-11-15	1993	11	4	Poland	Lower Silesian	fox	13.3333333333333
1347	1993-11-15	1993	11	4	Poland	Lower Silesian	fox	13.3333333333333
1348	1993-11-15	1993	11	4	Poland	Lower Silesian	fox	13.3333333333333
1349	1993-11-15	1993	11	4	Poland	Lower Silesian	fox	13.3333333333333
1350	1993-11-15	1993	11	4	Poland	Lower Silesian	fox	13.3333333333333
1351	1993-11-15	1993	11	4	Poland	Lower Silesian	fox	13.3333333333333
1352	1993-11-15	1993	11	4	Poland	Lower Silesian	fox	13.3333333333333
1353	1993-11-15	1993	11	4	Poland	Lower Silesian	fox	13.3333333333333
1354	1993-11-15	1993	11	4	Poland	Lower Silesian	fox	13.3333333333333
1355	1993-11-15	1993	11	4	Poland	Lower Silesian	fox	13.3333333333333
1356	1993-11-15	1993	11	4	Poland	Lower Silesian	fox	5.66666666666667
1357	1993-12-15	1993	12	4	Poland	Lower Silesian	fox	13.3333333333333
1358	1993-12-15	1993	12	4	Poland	Lower Silesian	fox	13.3333333333333
1359	1993-12-15	1993	12	4	Poland	Lower Silesian	fox	13.3333333333333
1360	1993-12-15	1993	12	4	Poland	Lower Silesian	fox	13.3333333333333
1361	1993-12-15	1993	12	4	Poland	Lower Silesian	fox	13.3333333333333
1362	1993-12-15	1993	12	4	Poland	Lower Silesian	fox	13.3333333333333
1363	1993-12-15	1993	12	4	Poland	Lower Silesian	fox	13.3333333333333
1364	1993-12-15	1993	12	4	Poland	Lower Silesian	fox	13.3333333333333
1365	1993-12-15	1993	12	4	Poland	Lower Silesian	fox	13.3333333333333
1366	1993-12-15	1993	12	4	Poland	Lower Silesian	fox	13.3333333333333
1367	1993-12-15	1993	12	4	Poland	Lower Silesian	fox	13.3333333333333
1368	1993-12-15	1993	12	4	Poland	Lower Silesian	fox	13.3333333333333
1369	1993-12-15	1993	12	4	Poland	Lower Silesian	fox	13.3333333333333
1370	1993-12-15	1993	12	4	Poland	Lower Silesian	fox	13.3333333333333
1371	1993-12-15	1993	12	4	Poland	Lower Silesian	fox	5.66666666666667
1372	1994-01-15	1994	1	1	Poland	Lower Silesian	fox	19.6666666666667
1373	1994-01-15	1994	1	1	Poland	Lower Silesian	fox	19.6666666666667
1374	1994-01-15	1994	1	1	Poland	Lower Silesian	fox	19.6666666666667
1375	1994-01-15	1994	1	1	Poland	Lower Silesian	fox	19.6666666666667
1376	1994-01-15	1994	1	1	Poland	Lower Silesian	fox	19.6666666666667
1377	1994-01-15	1994	1	1	Poland	Lower Silesian	fox	19.6666666666667
1378	1994-01-15	1994	1	1	Poland	Lower Silesian	fox	19.6666666666667
1379	1994-01-15	1994	1	1	Poland	Lower Silesian	fox	19.6666666666667
1380	1994-01-15	1994	1	1	Poland	Lower Silesian	fox	19.6666666666667
1381	1994-01-15	1994	1	1	Poland	Lower Silesian	fox	19.6666666666667
1382	1994-01-15	1994	1	1	Poland	Lower Silesian	fox	19.6666666666667
1383	1994-01-15	1994	1	1	Poland	Lower Silesian	fox	19.6666666666667
1384	1994-01-15	1994	1	1	Poland	Lower Silesian	fox	19.6666666666667
1385	1994-01-15	1994	1	1	Poland	Lower Silesian	fox	19.6666666666667
1386	1994-01-15	1994	1	1	Poland	Lower Silesian	fox	19.6666666666667
1387	1994-01-15	1994	1	1	Poland	Lower Silesian	fox	19.6666666666667
1388	1994-01-15	1994	1	1	Poland	Lower Silesian	fox	19.6666666666667
1389	1994-01-15	1994	1	1	Poland	Lower Silesian	fox	19.6666666666667
1390	1994-01-15	1994	1	1	Poland	Lower Silesian	fox	19.6666666666667
1391	1994-01-15	1994	1	1	Poland	Lower Silesian	fox	19.6666666666667
1392	1994-02-15	1994	2	1	Poland	Lower Silesian	fox	19.6666666666667
1393	1994-02-15	1994	2	1	Poland	Lower Silesian	fox	19.6666666666667
1394	1994-02-15	1994	2	1	Poland	Lower Silesian	fox	19.6666666666667
1395	1994-02-15	1994	2	1	Poland	Lower Silesian	fox	19.6666666666667
1396	1994-02-15	1994	2	1	Poland	Lower Silesian	fox	19.6666666666667
1397	1994-02-15	1994	2	1	Poland	Lower Silesian	fox	19.6666666666667
1398	1994-02-15	1994	2	1	Poland	Lower Silesian	fox	19.6666666666667
1399	1994-02-15	1994	2	1	Poland	Lower Silesian	fox	19.6666666666667
1400	1994-02-15	1994	2	1	Poland	Lower Silesian	fox	19.6666666666667
1401	1994-02-15	1994	2	1	Poland	Lower Silesian	fox	19.6666666666667
1402	1994-02-15	1994	2	1	Poland	Lower Silesian	fox	19.6666666666667
1403	1994-02-15	1994	2	1	Poland	Lower Silesian	fox	19.6666666666667
1404	1994-02-15	1994	2	1	Poland	Lower Silesian	fox	19.6666666666667
1405	1994-02-15	1994	2	1	Poland	Lower Silesian	fox	19.6666666666667
1406	1994-02-15	1994	2	1	Poland	Lower Silesian	fox	19.6666666666667
1407	1994-02-15	1994	2	1	Poland	Lower Silesian	fox	19.6666666666667
1408	1994-02-15	1994	2	1	Poland	Lower Silesian	fox	19.6666666666667
1409	1994-02-15	1994	2	1	Poland	Lower Silesian	fox	19.6666666666667
1410	1994-02-15	1994	2	1	Poland	Lower Silesian	fox	19.6666666666667
1411	1994-02-15	1994	2	1	Poland	Lower Silesian	fox	19.6666666666667
1412	1994-03-15	1994	3	1	Poland	Lower Silesian	fox	19.6666666666667
1413	1994-03-15	1994	3	1	Poland	Lower Silesian	fox	19.6666666666667
1414	1994-03-15	1994	3	1	Poland	Lower Silesian	fox	19.6666666666667
1415	1994-03-15	1994	3	1	Poland	Lower Silesian	fox	19.6666666666667
1416	1994-03-15	1994	3	1	Poland	Lower Silesian	fox	19.6666666666667
1417	1994-03-15	1994	3	1	Poland	Lower Silesian	fox	19.6666666666667
1418	1994-03-15	1994	3	1	Poland	Lower Silesian	fox	19.6666666666667
1419	1994-03-15	1994	3	1	Poland	Lower Silesian	fox	19.6666666666667
1420	1994-03-15	1994	3	1	Poland	Lower Silesian	fox	19.6666666666667
1421	1994-03-15	1994	3	1	Poland	Lower Silesian	fox	19.6666666666667
1422	1994-03-15	1994	3	1	Poland	Lower Silesian	fox	19.6666666666667
1423	1994-03-15	1994	3	1	Poland	Lower Silesian	fox	19.6666666666667
1424	1994-03-15	1994	3	1	Poland	Lower Silesian	fox	19.6666666666667
1425	1994-03-15	1994	3	1	Poland	Lower Silesian	fox	19.6666666666667
1426	1994-03-15	1994	3	1	Poland	Lower Silesian	fox	19.6666666666667
1427	1994-03-15	1994	3	1	Poland	Lower Silesian	fox	19.6666666666667
1428	1994-03-15	1994	3	1	Poland	Lower Silesian	fox	19.6666666666667
1429	1994-03-15	1994	3	1	Poland	Lower Silesian	fox	19.6666666666667
1430	1994-03-15	1994	3	1	Poland	Lower Silesian	fox	19.6666666666667
1431	1994-03-15	1994	3	1	Poland	Lower Silesian	fox	19.6666666666667
1432	1994-04-15	1994	4	2	Poland	Lower Silesian	fox	9.33333333333333
1433	1994-04-15	1994	4	2	Poland	Lower Silesian	fox	9.33333333333333
1434	1994-04-15	1994	4	2	Poland	Lower Silesian	fox	9.33333333333333
1435	1994-04-15	1994	4	2	Poland	Lower Silesian	fox	9.33333333333333
1436	1994-04-15	1994	4	2	Poland	Lower Silesian	fox	9.33333333333333
1437	1994-04-15	1994	4	2	Poland	Lower Silesian	fox	9.33333333333333
1438	1994-04-15	1994	4	2	Poland	Lower Silesian	fox	9.33333333333333
1439	1994-04-15	1994	4	2	Poland	Lower Silesian	fox	9.33333333333333
1440	1994-04-15	1994	4	2	Poland	Lower Silesian	fox	9.33333333333333
1441	1994-05-15	1994	5	2	Poland	Lower Silesian	fox	9.33333333333333
1442	1994-05-15	1994	5	2	Poland	Lower Silesian	fox	9.33333333333333
1443	1994-05-15	1994	5	2	Poland	Lower Silesian	fox	9.33333333333333
1444	1994-05-15	1994	5	2	Poland	Lower Silesian	fox	9.33333333333333
1445	1994-05-15	1994	5	2	Poland	Lower Silesian	fox	9.33333333333333
1446	1994-05-15	1994	5	2	Poland	Lower Silesian	fox	9.33333333333333
1447	1994-05-15	1994	5	2	Poland	Lower Silesian	fox	9.33333333333333
1448	1994-05-15	1994	5	2	Poland	Lower Silesian	fox	9.33333333333333
1449	1994-05-15	1994	5	2	Poland	Lower Silesian	fox	9.33333333333333
1450	1994-06-15	1994	6	2	Poland	Lower Silesian	fox	9.33333333333333
1451	1994-06-15	1994	6	2	Poland	Lower Silesian	fox	9.33333333333333
1452	1994-06-15	1994	6	2	Poland	Lower Silesian	fox	9.33333333333333
1453	1994-06-15	1994	6	2	Poland	Lower Silesian	fox	9.33333333333333
1454	1994-06-15	1994	6	2	Poland	Lower Silesian	fox	9.33333333333333
1455	1994-06-15	1994	6	2	Poland	Lower Silesian	fox	9.33333333333333
1456	1994-06-15	1994	6	2	Poland	Lower Silesian	fox	9.33333333333333
1457	1994-06-15	1994	6	2	Poland	Lower Silesian	fox	9.33333333333333
1458	1994-06-15	1994	6	2	Poland	Lower Silesian	fox	9.33333333333333
1459	1994-07-15	1994	7	3	Poland	Lower Silesian	fox	28.6666666666667
1460	1994-07-15	1994	7	3	Poland	Lower Silesian	fox	28.6666666666667
1461	1994-07-15	1994	7	3	Poland	Lower Silesian	fox	28.6666666666667
1462	1994-07-15	1994	7	3	Poland	Lower Silesian	fox	28.6666666666667
1463	1994-07-15	1994	7	3	Poland	Lower Silesian	fox	28.6666666666667
1464	1994-07-15	1994	7	3	Poland	Lower Silesian	fox	28.6666666666667
1465	1994-07-15	1994	7	3	Poland	Lower Silesian	fox	28.6666666666667
1466	1994-07-15	1994	7	3	Poland	Lower Silesian	fox	28.6666666666667
1467	1994-07-15	1994	7	3	Poland	Lower Silesian	fox	28.6666666666667
1468	1994-07-15	1994	7	3	Poland	Lower Silesian	fox	28.6666666666667
1469	1994-07-15	1994	7	3	Poland	Lower Silesian	fox	28.6666666666667
1470	1994-07-15	1994	7	3	Poland	Lower Silesian	fox	28.6666666666667
1471	1994-07-15	1994	7	3	Poland	Lower Silesian	fox	28.6666666666667
1472	1994-07-15	1994	7	3	Poland	Lower Silesian	fox	28.6666666666667
1473	1994-07-15	1994	7	3	Poland	Lower Silesian	fox	28.6666666666667
1474	1994-07-15	1994	7	3	Poland	Lower Silesian	fox	28.6666666666667
1475	1994-07-15	1994	7	3	Poland	Lower Silesian	fox	28.6666666666667
1476	1994-07-15	1994	7	3	Poland	Lower Silesian	fox	28.6666666666667
1477	1994-07-15	1994	7	3	Poland	Lower Silesian	fox	28.6666666666667
1478	1994-07-15	1994	7	3	Poland	Lower Silesian	fox	28.6666666666667
1479	1994-07-15	1994	7	3	Poland	Lower Silesian	fox	28.6666666666667
1480	1994-07-15	1994	7	3	Poland	Lower Silesian	fox	28.6666666666667
1481	1994-07-15	1994	7	3	Poland	Lower Silesian	fox	28.6666666666667
1482	1994-07-15	1994	7	3	Poland	Lower Silesian	fox	28.6666666666667
1483	1994-07-15	1994	7	3	Poland	Lower Silesian	fox	28.6666666666667
1484	1994-07-15	1994	7	3	Poland	Lower Silesian	fox	28.6666666666667
1485	1994-07-15	1994	7	3	Poland	Lower Silesian	fox	28.6666666666667
1486	1994-07-15	1994	7	3	Poland	Lower Silesian	fox	28.6666666666667
1487	1994-08-15	1994	8	3	Poland	Lower Silesian	fox	28.6666666666667
1488	1994-08-15	1994	8	3	Poland	Lower Silesian	fox	28.6666666666667
1489	1994-08-15	1994	8	3	Poland	Lower Silesian	fox	28.6666666666667
1490	1994-08-15	1994	8	3	Poland	Lower Silesian	fox	28.6666666666667
1491	1994-08-15	1994	8	3	Poland	Lower Silesian	fox	28.6666666666667
1492	1994-08-15	1994	8	3	Poland	Lower Silesian	fox	28.6666666666667
1493	1994-08-15	1994	8	3	Poland	Lower Silesian	fox	28.6666666666667
1494	1994-08-15	1994	8	3	Poland	Lower Silesian	fox	28.6666666666667
1495	1994-08-15	1994	8	3	Poland	Lower Silesian	fox	28.6666666666667
1496	1994-08-15	1994	8	3	Poland	Lower Silesian	fox	28.6666666666667
1497	1994-08-15	1994	8	3	Poland	Lower Silesian	fox	28.6666666666667
1498	1994-08-15	1994	8	3	Poland	Lower Silesian	fox	28.6666666666667
1499	1994-08-15	1994	8	3	Poland	Lower Silesian	fox	28.6666666666667
1500	1994-08-15	1994	8	3	Poland	Lower Silesian	fox	28.6666666666667
1501	1994-08-15	1994	8	3	Poland	Lower Silesian	fox	28.6666666666667
1502	1994-08-15	1994	8	3	Poland	Lower Silesian	fox	28.6666666666667
1503	1994-08-15	1994	8	3	Poland	Lower Silesian	fox	28.6666666666667
1504	1994-08-15	1994	8	3	Poland	Lower Silesian	fox	28.6666666666667
1505	1994-08-15	1994	8	3	Poland	Lower Silesian	fox	28.6666666666667
1506	1994-08-15	1994	8	3	Poland	Lower Silesian	fox	28.6666666666667
1507	1994-08-15	1994	8	3	Poland	Lower Silesian	fox	28.6666666666667
1508	1994-08-15	1994	8	3	Poland	Lower Silesian	fox	28.6666666666667
1509	1994-08-15	1994	8	3	Poland	Lower Silesian	fox	28.6666666666667
1510	1994-08-15	1994	8	3	Poland	Lower Silesian	fox	28.6666666666667
1511	1994-08-15	1994	8	3	Poland	Lower Silesian	fox	28.6666666666667
1512	1994-08-15	1994	8	3	Poland	Lower Silesian	fox	28.6666666666667
1513	1994-08-15	1994	8	3	Poland	Lower Silesian	fox	28.6666666666667
1514	1994-08-15	1994	8	3	Poland	Lower Silesian	fox	28.6666666666667
1515	1994-09-15	1994	9	3	Poland	Lower Silesian	fox	28.6666666666667
1516	1994-09-15	1994	9	3	Poland	Lower Silesian	fox	28.6666666666667
1517	1994-09-15	1994	9	3	Poland	Lower Silesian	fox	28.6666666666667
1518	1994-09-15	1994	9	3	Poland	Lower Silesian	fox	28.6666666666667
1519	1994-09-15	1994	9	3	Poland	Lower Silesian	fox	28.6666666666667
1520	1994-09-15	1994	9	3	Poland	Lower Silesian	fox	28.6666666666667
1521	1994-09-15	1994	9	3	Poland	Lower Silesian	fox	28.6666666666667
1522	1994-09-15	1994	9	3	Poland	Lower Silesian	fox	28.6666666666667
1523	1994-09-15	1994	9	3	Poland	Lower Silesian	fox	28.6666666666667
1524	1994-09-15	1994	9	3	Poland	Lower Silesian	fox	28.6666666666667
1525	1994-09-15	1994	9	3	Poland	Lower Silesian	fox	28.6666666666667
1526	1994-09-15	1994	9	3	Poland	Lower Silesian	fox	28.6666666666667
1527	1994-09-15	1994	9	3	Poland	Lower Silesian	fox	28.6666666666667
1528	1994-09-15	1994	9	3	Poland	Lower Silesian	fox	28.6666666666667
1529	1994-09-15	1994	9	3	Poland	Lower Silesian	fox	28.6666666666667
1530	1994-09-15	1994	9	3	Poland	Lower Silesian	fox	28.6666666666667
1531	1994-09-15	1994	9	3	Poland	Lower Silesian	fox	28.6666666666667
1532	1994-09-15	1994	9	3	Poland	Lower Silesian	fox	28.6666666666667
1533	1994-09-15	1994	9	3	Poland	Lower Silesian	fox	28.6666666666667
1534	1994-09-15	1994	9	3	Poland	Lower Silesian	fox	28.6666666666667
1535	1994-09-15	1994	9	3	Poland	Lower Silesian	fox	28.6666666666667
1536	1994-09-15	1994	9	3	Poland	Lower Silesian	fox	28.6666666666667
1537	1994-09-15	1994	9	3	Poland	Lower Silesian	fox	28.6666666666667
1538	1994-09-15	1994	9	3	Poland	Lower Silesian	fox	28.6666666666667
1539	1994-09-15	1994	9	3	Poland	Lower Silesian	fox	28.6666666666667
1540	1994-09-15	1994	9	3	Poland	Lower Silesian	fox	28.6666666666667
1541	1994-09-15	1994	9	3	Poland	Lower Silesian	fox	28.6666666666667
1542	1994-09-15	1994	9	3	Poland	Lower Silesian	fox	28.6666666666667
1543	1994-10-15	1994	10	4	Poland	Lower Silesian	fox	28.6666666666667
1544	1994-10-15	1994	10	4	Poland	Lower Silesian	fox	28.6666666666667
1545	1994-10-15	1994	10	4	Poland	Lower Silesian	fox	28.6666666666667
1546	1994-10-15	1994	10	4	Poland	Lower Silesian	fox	28.6666666666667
1547	1994-10-15	1994	10	4	Poland	Lower Silesian	fox	28.6666666666667
1548	1994-10-15	1994	10	4	Poland	Lower Silesian	fox	28.6666666666667
1549	1994-10-15	1994	10	4	Poland	Lower Silesian	fox	28.6666666666667
1550	1994-10-15	1994	10	4	Poland	Lower Silesian	fox	28.6666666666667
1551	1994-10-15	1994	10	4	Poland	Lower Silesian	fox	28.6666666666667
1552	1994-10-15	1994	10	4	Poland	Lower Silesian	fox	28.6666666666667
1553	1994-10-15	1994	10	4	Poland	Lower Silesian	fox	28.6666666666667
1554	1994-10-15	1994	10	4	Poland	Lower Silesian	fox	28.6666666666667
1555	1994-10-15	1994	10	4	Poland	Lower Silesian	fox	28.6666666666667
1556	1994-10-15	1994	10	4	Poland	Lower Silesian	fox	28.6666666666667
1557	1994-10-15	1994	10	4	Poland	Lower Silesian	fox	28.6666666666667
1558	1994-10-15	1994	10	4	Poland	Lower Silesian	fox	28.6666666666667
1559	1994-10-15	1994	10	4	Poland	Lower Silesian	fox	28.6666666666667
1560	1994-10-15	1994	10	4	Poland	Lower Silesian	fox	28.6666666666667
1561	1994-10-15	1994	10	4	Poland	Lower Silesian	fox	28.6666666666667
1562	1994-10-15	1994	10	4	Poland	Lower Silesian	fox	28.6666666666667
1563	1994-10-15	1994	10	4	Poland	Lower Silesian	fox	28.6666666666667
1564	1994-10-15	1994	10	4	Poland	Lower Silesian	fox	28.6666666666667
1565	1994-10-15	1994	10	4	Poland	Lower Silesian	fox	28.6666666666667
1566	1994-10-15	1994	10	4	Poland	Lower Silesian	fox	28.6666666666667
1567	1994-10-15	1994	10	4	Poland	Lower Silesian	fox	28.6666666666667
1568	1994-10-15	1994	10	4	Poland	Lower Silesian	fox	28.6666666666667
1569	1994-11-15	1994	11	4	Poland	Lower Silesian	fox	28.6666666666667
1570	1994-11-15	1994	11	4	Poland	Lower Silesian	fox	28.6666666666667
1571	1994-11-15	1994	11	4	Poland	Lower Silesian	fox	28.6666666666667
1572	1994-11-15	1994	11	4	Poland	Lower Silesian	fox	28.6666666666667
1573	1994-11-15	1994	11	4	Poland	Lower Silesian	fox	28.6666666666667
1574	1994-11-15	1994	11	4	Poland	Lower Silesian	fox	28.6666666666667
1575	1994-11-15	1994	11	4	Poland	Lower Silesian	fox	28.6666666666667
1576	1994-11-15	1994	11	4	Poland	Lower Silesian	fox	28.6666666666667
1577	1994-11-15	1994	11	4	Poland	Lower Silesian	fox	28.6666666666667
1578	1994-11-15	1994	11	4	Poland	Lower Silesian	fox	28.6666666666667
1579	1994-11-15	1994	11	4	Poland	Lower Silesian	fox	28.6666666666667
1580	1994-11-15	1994	11	4	Poland	Lower Silesian	fox	28.6666666666667
1581	1994-11-15	1994	11	4	Poland	Lower Silesian	fox	28.6666666666667
1582	1994-11-15	1994	11	4	Poland	Lower Silesian	fox	28.6666666666667
1583	1994-11-15	1994	11	4	Poland	Lower Silesian	fox	28.6666666666667
1584	1994-11-15	1994	11	4	Poland	Lower Silesian	fox	28.6666666666667
1585	1994-11-15	1994	11	4	Poland	Lower Silesian	fox	28.6666666666667
1586	1994-11-15	1994	11	4	Poland	Lower Silesian	fox	28.6666666666667
1587	1994-11-15	1994	11	4	Poland	Lower Silesian	fox	28.6666666666667
1588	1994-11-15	1994	11	4	Poland	Lower Silesian	fox	28.6666666666667
1589	1994-11-15	1994	11	4	Poland	Lower Silesian	fox	28.6666666666667
1590	1994-11-15	1994	11	4	Poland	Lower Silesian	fox	28.6666666666667
1591	1994-11-15	1994	11	4	Poland	Lower Silesian	fox	28.6666666666667
1592	1994-11-15	1994	11	4	Poland	Lower Silesian	fox	28.6666666666667
1593	1994-11-15	1994	11	4	Poland	Lower Silesian	fox	28.6666666666667
1594	1994-11-15	1994	11	4	Poland	Lower Silesian	fox	28.6666666666667
1595	1994-12-15	1994	12	4	Poland	Lower Silesian	fox	28.6666666666667
1596	1994-12-15	1994	12	4	Poland	Lower Silesian	fox	28.6666666666667
1597	1994-12-15	1994	12	4	Poland	Lower Silesian	fox	28.6666666666667
1598	1994-12-15	1994	12	4	Poland	Lower Silesian	fox	28.6666666666667
1599	1994-12-15	1994	12	4	Poland	Lower Silesian	fox	28.6666666666667
1600	1994-12-15	1994	12	4	Poland	Lower Silesian	fox	28.6666666666667
1601	1994-12-15	1994	12	4	Poland	Lower Silesian	fox	28.6666666666667
1602	1994-12-15	1994	12	4	Poland	Lower Silesian	fox	28.6666666666667
1603	1994-12-15	1994	12	4	Poland	Lower Silesian	fox	28.6666666666667
1604	1994-12-15	1994	12	4	Poland	Lower Silesian	fox	28.6666666666667
1605	1994-12-15	1994	12	4	Poland	Lower Silesian	fox	28.6666666666667
1606	1994-12-15	1994	12	4	Poland	Lower Silesian	fox	28.6666666666667
1607	1994-12-15	1994	12	4	Poland	Lower Silesian	fox	28.6666666666667
1608	1994-12-15	1994	12	4	Poland	Lower Silesian	fox	28.6666666666667
1609	1994-12-15	1994	12	4	Poland	Lower Silesian	fox	28.6666666666667
1610	1994-12-15	1994	12	4	Poland	Lower Silesian	fox	28.6666666666667
1611	1994-12-15	1994	12	4	Poland	Lower Silesian	fox	28.6666666666667
1612	1994-12-15	1994	12	4	Poland	Lower Silesian	fox	28.6666666666667
1613	1994-12-15	1994	12	4	Poland	Lower Silesian	fox	28.6666666666667
1614	1994-12-15	1994	12	4	Poland	Lower Silesian	fox	28.6666666666667
1615	1994-12-15	1994	12	4	Poland	Lower Silesian	fox	28.6666666666667
1616	1994-12-15	1994	12	4	Poland	Lower Silesian	fox	28.6666666666667
1617	1994-12-15	1994	12	4	Poland	Lower Silesian	fox	28.6666666666667
1618	1994-12-15	1994	12	4	Poland	Lower Silesian	fox	28.6666666666667
1619	1994-12-15	1994	12	4	Poland	Lower Silesian	fox	28.6666666666667
1620	1994-12-15	1994	12	4	Poland	Lower Silesian	fox	28.6666666666667
1621	1995-01-15	1995	1	1	Poland	Lower Silesian	fox	21.3333333333333
1622	1995-01-15	1995	1	1	Poland	Lower Silesian	fox	21.3333333333333
1623	1995-01-15	1995	1	1	Poland	Lower Silesian	fox	21.3333333333333
1624	1995-01-15	1995	1	1	Poland	Lower Silesian	fox	21.3333333333333
1625	1995-01-15	1995	1	1	Poland	Lower Silesian	fox	21.3333333333333
1626	1995-01-15	1995	1	1	Poland	Lower Silesian	fox	21.3333333333333
1627	1995-01-15	1995	1	1	Poland	Lower Silesian	fox	21.3333333333333
1628	1995-01-15	1995	1	1	Poland	Lower Silesian	fox	21.3333333333333
1629	1995-01-15	1995	1	1	Poland	Lower Silesian	fox	21.3333333333333
1630	1995-01-15	1995	1	1	Poland	Lower Silesian	fox	21.3333333333333
1631	1995-01-15	1995	1	1	Poland	Lower Silesian	fox	21.3333333333333
1632	1995-01-15	1995	1	1	Poland	Lower Silesian	fox	21.3333333333333
1633	1995-01-15	1995	1	1	Poland	Lower Silesian	fox	21.3333333333333
1634	1995-01-15	1995	1	1	Poland	Lower Silesian	fox	21.3333333333333
1635	1995-01-15	1995	1	1	Poland	Lower Silesian	fox	21.3333333333333
1636	1995-01-15	1995	1	1	Poland	Lower Silesian	fox	21.3333333333333
1637	1995-01-15	1995	1	1	Poland	Lower Silesian	fox	21.3333333333333
1638	1995-01-15	1995	1	1	Poland	Lower Silesian	fox	21.3333333333333
1639	1995-01-15	1995	1	1	Poland	Lower Silesian	fox	21.3333333333333
1640	1995-01-15	1995	1	1	Poland	Lower Silesian	fox	21.3333333333333
1641	1995-01-15	1995	1	1	Poland	Lower Silesian	fox	21.3333333333333
1642	1995-01-15	1995	1	1	Poland	Lower Silesian	fox	21.3333333333333
1643	1995-01-15	1995	1	1	Poland	Lower Silesian	fox	12
1644	1995-02-15	1995	2	1	Poland	Lower Silesian	fox	21.3333333333333
1645	1995-02-15	1995	2	1	Poland	Lower Silesian	fox	21.3333333333333
1646	1995-02-15	1995	2	1	Poland	Lower Silesian	fox	21.3333333333333
1647	1995-02-15	1995	2	1	Poland	Lower Silesian	fox	21.3333333333333
1648	1995-02-15	1995	2	1	Poland	Lower Silesian	fox	21.3333333333333
1649	1995-02-15	1995	2	1	Poland	Lower Silesian	fox	21.3333333333333
1650	1995-02-15	1995	2	1	Poland	Lower Silesian	fox	21.3333333333333
1651	1995-02-15	1995	2	1	Poland	Lower Silesian	fox	21.3333333333333
1652	1995-02-15	1995	2	1	Poland	Lower Silesian	fox	21.3333333333333
1653	1995-02-15	1995	2	1	Poland	Lower Silesian	fox	21.3333333333333
1654	1995-02-15	1995	2	1	Poland	Lower Silesian	fox	21.3333333333333
1655	1995-02-15	1995	2	1	Poland	Lower Silesian	fox	21.3333333333333
1656	1995-02-15	1995	2	1	Poland	Lower Silesian	fox	21.3333333333333
1657	1995-02-15	1995	2	1	Poland	Lower Silesian	fox	21.3333333333333
1658	1995-02-15	1995	2	1	Poland	Lower Silesian	fox	21.3333333333333
1659	1995-02-15	1995	2	1	Poland	Lower Silesian	fox	21.3333333333333
1660	1995-02-15	1995	2	1	Poland	Lower Silesian	fox	21.3333333333333
1661	1995-02-15	1995	2	1	Poland	Lower Silesian	fox	21.3333333333333
1662	1995-02-15	1995	2	1	Poland	Lower Silesian	fox	21.3333333333333
1663	1995-02-15	1995	2	1	Poland	Lower Silesian	fox	21.3333333333333
1664	1995-02-15	1995	2	1	Poland	Lower Silesian	fox	21.3333333333333
1665	1995-02-15	1995	2	1	Poland	Lower Silesian	fox	21.3333333333333
1666	1995-02-15	1995	2	1	Poland	Lower Silesian	fox	12
1667	1995-03-15	1995	3	1	Poland	Lower Silesian	fox	21.3333333333333
1668	1995-03-15	1995	3	1	Poland	Lower Silesian	fox	21.3333333333333
1669	1995-03-15	1995	3	1	Poland	Lower Silesian	fox	21.3333333333333
1670	1995-03-15	1995	3	1	Poland	Lower Silesian	fox	21.3333333333333
1671	1995-03-15	1995	3	1	Poland	Lower Silesian	fox	21.3333333333333
1672	1995-03-15	1995	3	1	Poland	Lower Silesian	fox	21.3333333333333
1673	1995-03-15	1995	3	1	Poland	Lower Silesian	fox	21.3333333333333
1674	1995-03-15	1995	3	1	Poland	Lower Silesian	fox	21.3333333333333
1675	1995-03-15	1995	3	1	Poland	Lower Silesian	fox	21.3333333333333
1676	1995-03-15	1995	3	1	Poland	Lower Silesian	fox	21.3333333333333
1677	1995-03-15	1995	3	1	Poland	Lower Silesian	fox	21.3333333333333
1678	1995-03-15	1995	3	1	Poland	Lower Silesian	fox	21.3333333333333
1679	1995-03-15	1995	3	1	Poland	Lower Silesian	fox	21.3333333333333
1680	1995-03-15	1995	3	1	Poland	Lower Silesian	fox	21.3333333333333
1681	1995-03-15	1995	3	1	Poland	Lower Silesian	fox	21.3333333333333
1682	1995-03-15	1995	3	1	Poland	Lower Silesian	fox	21.3333333333333
1683	1995-03-15	1995	3	1	Poland	Lower Silesian	fox	21.3333333333333
1684	1995-03-15	1995	3	1	Poland	Lower Silesian	fox	21.3333333333333
1685	1995-03-15	1995	3	1	Poland	Lower Silesian	fox	21.3333333333333
1686	1995-03-15	1995	3	1	Poland	Lower Silesian	fox	21.3333333333333
1687	1995-03-15	1995	3	1	Poland	Lower Silesian	fox	21.3333333333333
1688	1995-03-15	1995	3	1	Poland	Lower Silesian	fox	21.3333333333333
1689	1995-03-15	1995	3	1	Poland	Lower Silesian	fox	12
1690	1995-04-15	1995	4	2	Poland	Lower Silesian	fox	2.33333333333333
1691	1995-04-15	1995	4	2	Poland	Lower Silesian	fox	2.33333333333333
1692	1995-04-15	1995	4	2	Poland	Lower Silesian	fox	11
1693	1995-05-15	1995	5	2	Poland	Lower Silesian	fox	2.33333333333333
1694	1995-05-15	1995	5	2	Poland	Lower Silesian	fox	2.33333333333333
1695	1995-05-15	1995	5	2	Poland	Lower Silesian	fox	11
1696	1995-06-15	1995	6	2	Poland	Lower Silesian	fox	2.33333333333333
1697	1995-06-15	1995	6	2	Poland	Lower Silesian	fox	2.33333333333333
1698	1995-06-15	1995	6	2	Poland	Lower Silesian	fox	11
1699	1995-07-15	1995	7	3	Poland	Lower Silesian	fox	3.33333333333333
1700	1995-07-15	1995	7	3	Poland	Lower Silesian	fox	3.33333333333333
1701	1995-07-15	1995	7	3	Poland	Lower Silesian	fox	3.33333333333333
1702	1995-08-15	1995	8	3	Poland	Lower Silesian	fox	3.33333333333333
1703	1995-08-15	1995	8	3	Poland	Lower Silesian	fox	3.33333333333333
1704	1995-08-15	1995	8	3	Poland	Lower Silesian	fox	3.33333333333333
1705	1995-09-15	1995	9	3	Poland	Lower Silesian	fox	3.33333333333333
1706	1995-09-15	1995	9	3	Poland	Lower Silesian	fox	3.33333333333333
1707	1995-09-15	1995	9	3	Poland	Lower Silesian	fox	3.33333333333333
1708	1995-10-15	1995	10	4	Poland	Lower Silesian	fox	7.33333333333333
1709	1995-10-15	1995	10	4	Poland	Lower Silesian	fox	7.33333333333333
1710	1995-10-15	1995	10	4	Poland	Lower Silesian	fox	7.33333333333333
1711	1995-10-15	1995	10	4	Poland	Lower Silesian	fox	7.33333333333333
1712	1995-10-15	1995	10	4	Poland	Lower Silesian	fox	7.33333333333333
1713	1995-10-15	1995	10	4	Poland	Lower Silesian	fox	7.33333333333333
1714	1995-11-15	1995	11	4	Poland	Lower Silesian	fox	7.33333333333333
1715	1995-11-15	1995	11	4	Poland	Lower Silesian	fox	7.33333333333333
1716	1995-11-15	1995	11	4	Poland	Lower Silesian	fox	7.33333333333333
1717	1995-11-15	1995	11	4	Poland	Lower Silesian	fox	7.33333333333333
1718	1995-11-15	1995	11	4	Poland	Lower Silesian	fox	7.33333333333333
1719	1995-11-15	1995	11	4	Poland	Lower Silesian	fox	7.33333333333333
1720	1995-12-15	1995	12	4	Poland	Lower Silesian	fox	7.33333333333333
1721	1995-12-15	1995	12	4	Poland	Lower Silesian	fox	7.33333333333333
1722	1995-12-15	1995	12	4	Poland	Lower Silesian	fox	7.33333333333333
1723	1995-12-15	1995	12	4	Poland	Lower Silesian	fox	7.33333333333333
1724	1995-12-15	1995	12	4	Poland	Lower Silesian	fox	7.33333333333333
1725	1995-12-15	1995	12	4	Poland	Lower Silesian	fox	7.33333333333333
1726	1996-01-15	1996	1	1	Poland	Lower Silesian	fox	7.66666666666667
1727	1996-01-15	1996	1	1	Poland	Lower Silesian	fox	7.66666666666667
1728	1996-01-15	1996	1	1	Poland	Lower Silesian	fox	7.66666666666667
1729	1996-01-15	1996	1	1	Poland	Lower Silesian	fox	7.66666666666667
1730	1996-01-15	1996	1	1	Poland	Lower Silesian	fox	7.66666666666667
1731	1996-01-15	1996	1	1	Poland	Lower Silesian	fox	7.66666666666667
1732	1996-01-15	1996	1	1	Poland	Lower Silesian	fox	7.66666666666667
1733	1996-02-15	1996	2	1	Poland	Lower Silesian	fox	7.66666666666667
1734	1996-02-15	1996	2	1	Poland	Lower Silesian	fox	7.66666666666667
1735	1996-02-15	1996	2	1	Poland	Lower Silesian	fox	7.66666666666667
1736	1996-02-15	1996	2	1	Poland	Lower Silesian	fox	7.66666666666667
1737	1996-02-15	1996	2	1	Poland	Lower Silesian	fox	7.66666666666667
1738	1996-02-15	1996	2	1	Poland	Lower Silesian	fox	7.66666666666667
1739	1996-02-15	1996	2	1	Poland	Lower Silesian	fox	7.66666666666667
1740	1996-03-15	1996	3	1	Poland	Lower Silesian	fox	7.66666666666667
1741	1996-03-15	1996	3	1	Poland	Lower Silesian	fox	7.66666666666667
1742	1996-03-15	1996	3	1	Poland	Lower Silesian	fox	7.66666666666667
1743	1996-03-15	1996	3	1	Poland	Lower Silesian	fox	7.66666666666667
1744	1996-03-15	1996	3	1	Poland	Lower Silesian	fox	7.66666666666667
1745	1996-03-15	1996	3	1	Poland	Lower Silesian	fox	7.66666666666667
1746	1996-03-15	1996	3	1	Poland	Lower Silesian	fox	7.66666666666667
1747	1996-04-15	1996	4	2	Poland	Lower Silesian	fox	2.33333333333333
1748	1996-04-15	1996	4	2	Poland	Lower Silesian	fox	2.33333333333333
1749	1996-05-15	1996	5	2	Poland	Lower Silesian	fox	2.33333333333333
1750	1996-05-15	1996	5	2	Poland	Lower Silesian	fox	2.33333333333333
1751	1996-06-15	1996	6	2	Poland	Lower Silesian	fox	2.33333333333333
1752	1996-06-15	1996	6	2	Poland	Lower Silesian	fox	2.33333333333333
1753	1996-07-15	1996	7	3	Poland	Lower Silesian	fox	1.66666666666667
1754	1996-08-15	1996	8	3	Poland	Lower Silesian	fox	1.66666666666667
1755	1996-09-15	1996	9	3	Poland	Lower Silesian	fox	1.66666666666667
1756	1996-10-15	1996	10	4	Poland	Lower Silesian	fox	0.666666666666667
1757	1996-11-15	1996	11	4	Poland	Lower Silesian	fox	0.666666666666667
1758	1996-12-15	1996	12	4	Poland	Lower Silesian	fox	0.666666666666667
1759	1997-01-15	1997	1	1	Poland	Lower Silesian	fox	0
1760	1997-02-15	1997	2	1	Poland	Lower Silesian	fox	0
1761	1997-03-15	1997	3	1	Poland	Lower Silesian	fox	0
1762	1997-04-15	1997	4	2	Poland	Lower Silesian	fox	0
1763	1997-05-15	1997	5	2	Poland	Lower Silesian	fox	0
1764	1997-06-15	1997	6	2	Poland	Lower Silesian	fox	0
1765	1997-07-15	1997	7	3	Poland	Lower Silesian	fox	0
1766	1997-08-15	1997	8	3	Poland	Lower Silesian	fox	0
1767	1997-09-15	1997	9	3	Poland	Lower Silesian	fox	0
1768	1997-10-15	1997	10	4	Poland	Lower Silesian	fox	0
1769	1997-11-15	1997	11	4	Poland	Lower Silesian	fox	0
1770	1997-12-15	1997	12	4	Poland	Lower Silesian	fox	0
1771	1998-01-15	1998	1	1	Poland	Lower Silesian	fox	0
1772	1998-02-15	1998	2	1	Poland	Lower Silesian	fox	0
1773	1998-03-15	1998	3	1	Poland	Lower Silesian	fox	0
1774	1998-04-15	1998	4	2	Poland	Lower Silesian	fox	0
1775	1998-05-15	1998	5	2	Poland	Lower Silesian	fox	0
1776	1998-06-15	1998	6	2	Poland	Lower Silesian	fox	0
1777	1998-07-15	1998	7	3	Poland	Lower Silesian	fox	0
1778	1998-08-15	1998	8	3	Poland	Lower Silesian	fox	0
1779	1998-09-15	1998	9	3	Poland	Lower Silesian	fox	0
1780	1998-10-15	1998	10	4	Poland	Lower Silesian	fox	0
1781	1998-11-15	1998	11	4	Poland	Lower Silesian	fox	0
1782	1998-12-15	1998	12	4	Poland	Lower Silesian	fox	0
1783	1999-01-15	1999	1	1	Poland	Lower Silesian	fox	0
1784	1999-02-15	1999	2	1	Poland	Lower Silesian	fox	0
1785	1999-03-15	1999	3	1	Poland	Lower Silesian	fox	0
1786	1999-04-15	1999	4	2	Poland	Lower Silesian	fox	0
1787	1999-05-15	1999	5	2	Poland	Lower Silesian	fox	0
1788	1999-06-15	1999	6	2	Poland	Lower Silesian	fox	0
1789	1999-07-15	1999	7	3	Poland	Lower Silesian	fox	0
1790	1999-08-15	1999	8	3	Poland	Lower Silesian	fox	0
1791	1999-09-15	1999	9	3	Poland	Lower Silesian	fox	0
1792	1999-10-15	1999	10	4	Poland	Lower Silesian	fox	0
1793	1999-11-15	1999	11	4	Poland	Lower Silesian	fox	0
1794	1999-12-15	1999	12	4	Poland	Lower Silesian	fox	0
1795	2000-01-15	2000	1	1	Poland	Lower Silesian	fox	0
1796	2000-02-15	2000	2	1	Poland	Lower Silesian	fox	0
1797	2000-03-15	2000	3	1	Poland	Lower Silesian	fox	0
1798	2000-04-15	2000	4	2	Poland	Lower Silesian	fox	0
1799	2000-05-15	2000	5	2	Poland	Lower Silesian	fox	0
1800	2000-06-15	2000	6	2	Poland	Lower Silesian	fox	0
1801	2000-07-15	2000	7	3	Poland	Lower Silesian	fox	1
1802	2000-08-15	2000	8	3	Poland	Lower Silesian	fox	1
1803	2000-09-15	2000	9	3	Poland	Lower Silesian	fox	1
1804	2000-10-15	2000	10	4	Poland	Lower Silesian	fox	1.33333333333333
1805	2000-11-15	2000	11	4	Poland	Lower Silesian	fox	1.33333333333333
1806	2000-12-15	2000	12	4	Poland	Lower Silesian	fox	1.33333333333333
1807	2001-01-15	2001	1	1	Poland	Lower Silesian	fox	2.66666666666667
1808	2001-01-15	2001	1	1	Poland	Lower Silesian	fox	2.66666666666667
1809	2001-01-15	2001	1	1	Poland	Lower Silesian	fox	2.66666666666667
1810	2001-02-15	2001	2	1	Poland	Lower Silesian	fox	2.66666666666667
1811	2001-02-15	2001	2	1	Poland	Lower Silesian	fox	2.66666666666667
1812	2001-02-15	2001	2	1	Poland	Lower Silesian	fox	2.66666666666667
1813	2001-03-15	2001	3	1	Poland	Lower Silesian	fox	2.66666666666667
1814	2001-03-15	2001	3	1	Poland	Lower Silesian	fox	2.66666666666667
1815	2001-03-15	2001	3	1	Poland	Lower Silesian	fox	2.66666666666667
1816	2001-04-15	2001	4	2	Poland	Lower Silesian	fox	3
1817	2001-04-15	2001	4	2	Poland	Lower Silesian	fox	3
1818	2001-04-15	2001	4	2	Poland	Lower Silesian	fox	3
1819	2001-05-15	2001	5	2	Poland	Lower Silesian	fox	3
1820	2001-05-15	2001	5	2	Poland	Lower Silesian	fox	3
1821	2001-05-15	2001	5	2	Poland	Lower Silesian	fox	3
1822	2001-06-15	2001	6	2	Poland	Lower Silesian	fox	3
1823	2001-06-15	2001	6	2	Poland	Lower Silesian	fox	3
1824	2001-06-15	2001	6	2	Poland	Lower Silesian	fox	3
1825	2001-07-15	2001	7	3	Poland	Lower Silesian	fox	0.666666666666667
1826	2001-08-15	2001	8	3	Poland	Lower Silesian	fox	0.666666666666667
1827	2001-09-15	2001	9	3	Poland	Lower Silesian	fox	0.666666666666667
1828	2001-10-15	2001	10	4	Poland	Lower Silesian	fox	1
1829	2001-11-15	2001	11	4	Poland	Lower Silesian	fox	1
1830	2001-12-15	2001	12	4	Poland	Lower Silesian	fox	1
1831	2002-01-15	2002	1	1	Poland	Lower Silesian	fox	1.66666666666667
1832	2002-01-15	2002	1	1	Poland	Lower Silesian	fox	1.66666666666667
1833	2002-02-15	2002	2	1	Poland	Lower Silesian	fox	1.66666666666667
1834	2002-02-15	2002	2	1	Poland	Lower Silesian	fox	1.66666666666667
1835	2002-03-15	2002	3	1	Poland	Lower Silesian	fox	1.66666666666667
1836	2002-03-15	2002	3	1	Poland	Lower Silesian	fox	1.66666666666667
1837	2002-04-15	2002	4	2	Poland	Lower Silesian	fox	0
1838	2002-05-15	2002	5	2	Poland	Lower Silesian	fox	0
1839	2002-06-15	2002	6	2	Poland	Lower Silesian	fox	0
1840	2002-07-15	2002	7	3	Poland	Lower Silesian	fox	1.66666666666667
1841	2002-08-15	2002	8	3	Poland	Lower Silesian	fox	1.66666666666667
1842	2002-09-15	2002	9	3	Poland	Lower Silesian	fox	1.66666666666667
1843	2002-10-15	2002	10	4	Poland	Lower Silesian	fox	1.66666666666667
1844	2002-10-15	2002	10	4	Poland	Lower Silesian	fox	1.66666666666667
1845	2002-11-15	2002	11	4	Poland	Lower Silesian	fox	1.66666666666667
1846	2002-11-15	2002	11	4	Poland	Lower Silesian	fox	1.66666666666667
1847	2002-12-15	2002	12	4	Poland	Lower Silesian	fox	1.66666666666667
1848	2002-12-15	2002	12	4	Poland	Lower Silesian	fox	1.66666666666667
1849	2003-01-15	2003	1	1	Poland	Lower Silesian	fox	2.66666666666667
1850	2003-01-15	2003	1	1	Poland	Lower Silesian	fox	2.66666666666667
1851	2003-02-15	2003	2	1	Poland	Lower Silesian	fox	2.66666666666667
1852	2003-02-15	2003	2	1	Poland	Lower Silesian	fox	2.66666666666667
1853	2003-03-15	2003	3	1	Poland	Lower Silesian	fox	2.66666666666667
1854	2003-03-15	2003	3	1	Poland	Lower Silesian	fox	2.66666666666667
1855	2003-04-15	2003	4	2	Poland	Lower Silesian	fox	1
1856	2003-05-15	2003	5	2	Poland	Lower Silesian	fox	1
1857	2003-06-15	2003	6	2	Poland	Lower Silesian	fox	1
1858	2003-07-15	2003	7	3	Poland	Lower Silesian	fox	0
1859	2003-08-15	2003	8	3	Poland	Lower Silesian	fox	0
1860	2003-09-15	2003	9	3	Poland	Lower Silesian	fox	0
1861	2003-10-15	2003	10	4	Poland	Lower Silesian	fox	0.333333333333333
1862	2003-11-15	2003	11	4	Poland	Lower Silesian	fox	0.333333333333333
1863	2003-12-15	2003	12	4	Poland	Lower Silesian	fox	0.333333333333333
1864	2004-01-15	2004	1	1	Poland	Lower Silesian	fox	0
1865	2004-02-15	2004	2	1	Poland	Lower Silesian	fox	0
1866	2004-03-15	2004	3	1	Poland	Lower Silesian	fox	0
1867	2004-04-15	2004	4	2	Poland	Lower Silesian	fox	0
1868	2004-05-15	2004	5	2	Poland	Lower Silesian	fox	0
1869	2004-06-15	2004	6	2	Poland	Lower Silesian	fox	0
1870	2004-07-15	2004	7	3	Poland	Lower Silesian	fox	0
1871	2004-08-15	2004	8	3	Poland	Lower Silesian	fox	0
1872	2004-09-15	2004	9	3	Poland	Lower Silesian	fox	0
1873	2004-10-15	2004	10	4	Poland	Lower Silesian	fox	0
1874	2004-11-15	2004	11	4	Poland	Lower Silesian	fox	0
1875	2004-12-15	2004	12	4	Poland	Lower Silesian	fox	0
1876	2005-01-15	2005	1	1	Poland	Lower Silesian	fox	0
1877	2005-02-15	2005	2	1	Poland	Lower Silesian	fox	0
1878	2005-03-15	2005	3	1	Poland	Lower Silesian	fox	0
1879	2005-04-15	2005	4	2	Poland	Lower Silesian	fox	0
1880	2005-05-15	2005	5	2	Poland	Lower Silesian	fox	0
1881	2005-06-15	2005	6	2	Poland	Lower Silesian	fox	0
1882	2005-07-15	2005	7	3	Poland	Lower Silesian	fox	0
1883	2005-08-15	2005	8	3	Poland	Lower Silesian	fox	0
1884	2005-09-15	2005	9	3	Poland	Lower Silesian	fox	0
1885	2005-10-15	2005	10	4	Poland	Lower Silesian	fox	0
1886	2005-11-15	2005	11	4	Poland	Lower Silesian	fox	0
1887	2005-12-15	2005	12	4	Poland	Lower Silesian	fox	0
1888	2006-01-15	2006	1	1	Poland	Lower Silesian	fox	0
1889	2006-02-15	2006	2	1	Poland	Lower Silesian	fox	0
1890	2006-03-15	2006	3	1	Poland	Lower Silesian	fox	0
1891	2006-04-15	2006	4	2	Poland	Lower Silesian	fox	0
1892	2006-05-15	2006	5	2	Poland	Lower Silesian	fox	0
1893	2006-06-15	2006	6	2	Poland	Lower Silesian	fox	0
1894	2006-07-15	2006	7	3	Poland	Lower Silesian	fox	0
1895	2006-08-15	2006	8	3	Poland	Lower Silesian	fox	0
1896	2006-09-15	2006	9	3	Poland	Lower Silesian	fox	0
1897	2006-10-15	2006	10	4	Poland	Lower Silesian	fox	0
1898	2006-11-15	2006	11	4	Poland	Lower Silesian	fox	0
1899	2006-12-15	2006	12	4	Poland	Lower Silesian	fox	0
1900	2007-01-15	2007	1	1	Poland	Lower Silesian	fox	0
1901	2007-02-15	2007	2	1	Poland	Lower Silesian	fox	0
1902	2007-03-15	2007	3	1	Poland	Lower Silesian	fox	0
1903	2007-04-15	2007	4	2	Poland	Lower Silesian	fox	0
1904	2007-05-15	2007	5	2	Poland	Lower Silesian	fox	0
1905	2007-06-15	2007	6	2	Poland	Lower Silesian	fox	0
1906	2007-07-15	2007	7	3	Poland	Lower Silesian	fox	0
1907	2007-08-15	2007	8	3	Poland	Lower Silesian	fox	0
1908	2007-09-15	2007	9	3	Poland	Lower Silesian	fox	0
1909	2007-10-15	2007	10	4	Poland	Lower Silesian	fox	0
1910	2007-11-15	2007	11	4	Poland	Lower Silesian	fox	0
1911	2007-12-15	2007	12	4	Poland	Lower Silesian	fox	0
1912	2008-01-15	2008	1	1	Poland	Lower Silesian	fox	0
1913	2008-02-15	2008	2	1	Poland	Lower Silesian	fox	0
1914	2008-03-15	2008	3	1	Poland	Lower Silesian	fox	0
1915	2008-04-15	2008	4	2	Poland	Lower Silesian	fox	0
1916	2008-05-15	2008	5	2	Poland	Lower Silesian	fox	0
1917	2008-06-15	2008	6	2	Poland	Lower Silesian	fox	0
1918	2008-07-15	2008	7	3	Poland	Lower Silesian	fox	0
1919	2008-08-15	2008	8	3	Poland	Lower Silesian	fox	0
1920	2008-09-15	2008	9	3	Poland	Lower Silesian	fox	0
1921	2008-10-15	2008	10	4	Poland	Lower Silesian	fox	0
1922	2008-11-15	2008	11	4	Poland	Lower Silesian	fox	0
1923	2008-12-15	2008	12	4	Poland	Lower Silesian	fox	0
1924	2009-01-15	2009	1	1	Poland	Lower Silesian	fox	0
1925	2009-02-15	2009	2	1	Poland	Lower Silesian	fox	0
1926	2009-03-15	2009	3	1	Poland	Lower Silesian	fox	0
1927	2009-04-15	2009	4	2	Poland	Lower Silesian	fox	0
1928	2009-05-15	2009	5	2	Poland	Lower Silesian	fox	0
1929	2009-06-15	2009	6	2	Poland	Lower Silesian	fox	0
1930	2009-07-15	2009	7	3	Poland	Lower Silesian	fox	0
1931	2009-08-15	2009	8	3	Poland	Lower Silesian	fox	0
1932	2009-09-15	2009	9	3	Poland	Lower Silesian	fox	0
1933	2009-10-15	2009	10	4	Poland	Lower Silesian	fox	0
1934	2009-11-15	2009	11	4	Poland	Lower Silesian	fox	0
1935	2009-12-15	2009	12	4	Poland	Lower Silesian	fox	0
1936	2010-01-15	2010	1	1	Poland	Lower Silesian	fox	0
1937	2010-02-15	2010	2	1	Poland	Lower Silesian	fox	0
1938	2010-03-15	2010	3	1	Poland	Lower Silesian	fox	0
1939	2010-04-15	2010	4	2	Poland	Lower Silesian	fox	0
1940	2010-05-15	2010	5	2	Poland	Lower Silesian	fox	0
1941	2010-06-15	2010	6	2	Poland	Lower Silesian	fox	0
