# Supplementary material for: Local rabies transmission and regional spatial coupling in European foxes
Source: PLoS One. 2020 May 29;15(5):e0220592. doi: 10.1371/journal.pone.0220592 (PMC7259497; doi:10.1371/journal.pone.0220592)
Supplement: S1 Datasets — This zip file contains the data files and R Scripts used to carry out the analysis. Details of the files can be found in file_guide.txt. (ZIP) [file pone.0220592.s003.zip › S3_Data/poland_lubusz_df.csv]

	DATE	YEAR	MONTH	QUARTER	COUNTRY	REGION	SPECIES	NUMBER
1	1982-01-15	1982	1	1	Poland	Lubusz	fox	0
2	1982-02-15	1982	2	1	Poland	Lubusz	fox	0
3	1982-03-15	1982	3	1	Poland	Lubusz	fox	0
4	1982-04-15	1982	4	2	Poland	Lubusz	fox	0
5	1982-05-15	1982	5	2	Poland	Lubusz	fox	0
6	1982-06-15	1982	6	2	Poland	Lubusz	fox	0
7	1982-07-15	1982	7	3	Poland	Lubusz	fox	0
8	1982-08-15	1982	8	3	Poland	Lubusz	fox	0
9	1982-09-15	1982	9	3	Poland	Lubusz	fox	0
10	1982-10-15	1982	10	4	Poland	Lubusz	fox	0
11	1982-11-15	1982	11	4	Poland	Lubusz	fox	0
12	1982-12-15	1982	12	4	Poland	Lubusz	fox	0
13	1983-01-15	1983	1	1	Poland	Lubusz	fox	0
14	1983-02-15	1983	2	1	Poland	Lubusz	fox	0
15	1983-03-15	1983	3	1	Poland	Lubusz	fox	0
16	1983-04-15	1983	4	2	Poland	Lubusz	fox	0
17	1983-05-15	1983	5	2	Poland	Lubusz	fox	0
18	1983-06-15	1983	6	2	Poland	Lubusz	fox	0
19	1983-07-15	1983	7	3	Poland	Lubusz	fox	0
20	1983-08-15	1983	8	3	Poland	Lubusz	fox	0
21	1983-09-15	1983	9	3	Poland	Lubusz	fox	0
22	1983-10-15	1983	10	4	Poland	Lubusz	fox	0
23	1983-11-15	1983	11	4	Poland	Lubusz	fox	0
24	1983-12-15	1983	12	4	Poland	Lubusz	fox	0
25	1984-01-15	1984	1	1	Poland	Lubusz	fox	0
26	1984-02-15	1984	2	1	Poland	Lubusz	fox	0
27	1984-03-15	1984	3	1	Poland	Lubusz	fox	0
28	1984-04-15	1984	4	2	Poland	Lubusz	fox	0
29	1984-05-15	1984	5	2	Poland	Lubusz	fox	0
30	1984-06-15	1984	6	2	Poland	Lubusz	fox	0
31	1984-07-15	1984	7	3	Poland	Lubusz	fox	0
32	1984-08-15	1984	8	3	Poland	Lubusz	fox	0
33	1984-09-15	1984	9	3	Poland	Lubusz	fox	0
34	1984-10-15	1984	10	4	Poland	Lubusz	fox	0
35	1984-11-15	1984	11	4	Poland	Lubusz	fox	0
36	1984-12-15	1984	12	4	Poland	Lubusz	fox	0
37	1985-01-15	1985	1	1	Poland	Lubusz	fox	0
38	1985-02-15	1985	2	1	Poland	Lubusz	fox	0
39	1985-03-15	1985	3	1	Poland	Lubusz	fox	0
40	1985-04-15	1985	4	2	Poland	Lubusz	fox	0
41	1985-05-15	1985	5	2	Poland	Lubusz	fox	0
42	1985-06-15	1985	6	2	Poland	Lubusz	fox	0
43	1985-07-15	1985	7	3	Poland	Lubusz	fox	0
44	1985-08-15	1985	8	3	Poland	Lubusz	fox	0
45	1985-09-15	1985	9	3	Poland	Lubusz	fox	0
46	1985-10-15	1985	10	4	Poland	Lubusz	fox	0
47	1985-11-15	1985	11	4	Poland	Lubusz	fox	0
48	1985-12-15	1985	12	4	Poland	Lubusz	fox	0
49	1986-01-15	1986	1	1	Poland	Lubusz	fox	0
50	1986-02-15	1986	2	1	Poland	Lubusz	fox	0
51	1986-03-15	1986	3	1	Poland	Lubusz	fox	0
52	1986-04-15	1986	4	2	Poland	Lubusz	fox	0
53	1986-05-15	1986	5	2	Poland	Lubusz	fox	0
54	1986-06-15	1986	6	2	Poland	Lubusz	fox	0
55	1986-07-15	1986	7	3	Poland	Lubusz	fox	0
56	1986-08-15	1986	8	3	Poland	Lubusz	fox	0
57	1986-09-15	1986	9	3	Poland	Lubusz	fox	0
58	1986-10-15	1986	10	4	Poland	Lubusz	fox	0
59	1986-11-15	1986	11	4	Poland	Lubusz	fox	0
60	1986-12-15	1986	12	4	Poland	Lubusz	fox	0
61	1987-01-15	1987	1	1	Poland	Lubusz	fox	7.66666666666667
62	1987-01-15	1987	1	1	Poland	Lubusz	fox	7.66666666666667
63	1987-01-15	1987	1	1	Poland	Lubusz	fox	7.66666666666667
64	1987-01-15	1987	1	1	Poland	Lubusz	fox	7.66666666666667
65	1987-01-15	1987	1	1	Poland	Lubusz	fox	7.66666666666667
66	1987-01-15	1987	1	1	Poland	Lubusz	fox	7.66666666666667
67	1987-01-15	1987	1	1	Poland	Lubusz	fox	7.66666666666667
68	1987-01-15	1987	1	1	Poland	Lubusz	fox	7.66666666666667
69	1987-02-15	1987	2	1	Poland	Lubusz	fox	7.66666666666667
70	1987-02-15	1987	2	1	Poland	Lubusz	fox	7.66666666666667
71	1987-02-15	1987	2	1	Poland	Lubusz	fox	7.66666666666667
72	1987-02-15	1987	2	1	Poland	Lubusz	fox	7.66666666666667
73	1987-02-15	1987	2	1	Poland	Lubusz	fox	7.66666666666667
74	1987-02-15	1987	2	1	Poland	Lubusz	fox	7.66666666666667
75	1987-02-15	1987	2	1	Poland	Lubusz	fox	7.66666666666667
76	1987-02-15	1987	2	1	Poland	Lubusz	fox	7.66666666666667
77	1987-03-15	1987	3	1	Poland	Lubusz	fox	7.66666666666667
78	1987-03-15	1987	3	1	Poland	Lubusz	fox	7.66666666666667
79	1987-03-15	1987	3	1	Poland	Lubusz	fox	7.66666666666667
80	1987-03-15	1987	3	1	Poland	Lubusz	fox	7.66666666666667
81	1987-03-15	1987	3	1	Poland	Lubusz	fox	7.66666666666667
82	1987-03-15	1987	3	1	Poland	Lubusz	fox	7.66666666666667
83	1987-03-15	1987	3	1	Poland	Lubusz	fox	7.66666666666667
84	1987-03-15	1987	3	1	Poland	Lubusz	fox	7.66666666666667
85	1987-04-15	1987	4	2	Poland	Lubusz	fox	0
86	1987-05-15	1987	5	2	Poland	Lubusz	fox	0
87	1987-06-15	1987	6	2	Poland	Lubusz	fox	0
88	1987-07-15	1987	7	3	Poland	Lubusz	fox	0
89	1987-08-15	1987	8	3	Poland	Lubusz	fox	0
90	1987-09-15	1987	9	3	Poland	Lubusz	fox	0
91	1987-10-15	1987	10	4	Poland	Lubusz	fox	0
92	1987-11-15	1987	11	4	Poland	Lubusz	fox	0
93	1987-12-15	1987	12	4	Poland	Lubusz	fox	0
94	1988-01-15	1988	1	1	Poland	Lubusz	fox	9
95	1988-01-15	1988	1	1	Poland	Lubusz	fox	9
96	1988-01-15	1988	1	1	Poland	Lubusz	fox	9
97	1988-01-15	1988	1	1	Poland	Lubusz	fox	9
98	1988-01-15	1988	1	1	Poland	Lubusz	fox	9
99	1988-01-15	1988	1	1	Poland	Lubusz	fox	9
100	1988-01-15	1988	1	1	Poland	Lubusz	fox	9
101	1988-01-15	1988	1	1	Poland	Lubusz	fox	9
102	1988-02-15	1988	2	1	Poland	Lubusz	fox	9
103	1988-02-15	1988	2	1	Poland	Lubusz	fox	9
104	1988-02-15	1988	2	1	Poland	Lubusz	fox	9
105	1988-02-15	1988	2	1	Poland	Lubusz	fox	9
106	1988-02-15	1988	2	1	Poland	Lubusz	fox	9
107	1988-02-15	1988	2	1	Poland	Lubusz	fox	9
108	1988-02-15	1988	2	1	Poland	Lubusz	fox	9
109	1988-02-15	1988	2	1	Poland	Lubusz	fox	9
110	1988-03-15	1988	3	1	Poland	Lubusz	fox	9
111	1988-03-15	1988	3	1	Poland	Lubusz	fox	9
112	1988-03-15	1988	3	1	Poland	Lubusz	fox	9
113	1988-03-15	1988	3	1	Poland	Lubusz	fox	9
114	1988-03-15	1988	3	1	Poland	Lubusz	fox	9
115	1988-03-15	1988	3	1	Poland	Lubusz	fox	9
116	1988-03-15	1988	3	1	Poland	Lubusz	fox	9
117	1988-03-15	1988	3	1	Poland	Lubusz	fox	9
118	1988-04-15	1988	4	2	Poland	Lubusz	fox	5.66666666666667
119	1988-04-15	1988	4	2	Poland	Lubusz	fox	5.66666666666667
120	1988-04-15	1988	4	2	Poland	Lubusz	fox	5.66666666666667
121	1988-04-15	1988	4	2	Poland	Lubusz	fox	5.66666666666667
122	1988-04-15	1988	4	2	Poland	Lubusz	fox	5.66666666666667
123	1988-04-15	1988	4	2	Poland	Lubusz	fox	5.66666666666667
124	1988-05-15	1988	5	2	Poland	Lubusz	fox	5.66666666666667
125	1988-05-15	1988	5	2	Poland	Lubusz	fox	5.66666666666667
126	1988-05-15	1988	5	2	Poland	Lubusz	fox	5.66666666666667
127	1988-05-15	1988	5	2	Poland	Lubusz	fox	5.66666666666667
128	1988-05-15	1988	5	2	Poland	Lubusz	fox	5.66666666666667
129	1988-05-15	1988	5	2	Poland	Lubusz	fox	5.66666666666667
130	1988-06-15	1988	6	2	Poland	Lubusz	fox	5.66666666666667
131	1988-06-15	1988	6	2	Poland	Lubusz	fox	5.66666666666667
132	1988-06-15	1988	6	2	Poland	Lubusz	fox	5.66666666666667
133	1988-06-15	1988	6	2	Poland	Lubusz	fox	5.66666666666667
134	1988-06-15	1988	6	2	Poland	Lubusz	fox	5.66666666666667
135	1988-06-15	1988	6	2	Poland	Lubusz	fox	5.66666666666667
136	1988-07-15	1988	7	3	Poland	Lubusz	fox	6.66666666666667
137	1988-07-15	1988	7	3	Poland	Lubusz	fox	6.66666666666667
138	1988-07-15	1988	7	3	Poland	Lubusz	fox	6.66666666666667
139	1988-07-15	1988	7	3	Poland	Lubusz	fox	6.66666666666667
140	1988-07-15	1988	7	3	Poland	Lubusz	fox	6.66666666666667
141	1988-07-15	1988	7	3	Poland	Lubusz	fox	6.66666666666667
142	1988-08-15	1988	8	3	Poland	Lubusz	fox	6.66666666666667
143	1988-08-15	1988	8	3	Poland	Lubusz	fox	6.66666666666667
144	1988-08-15	1988	8	3	Poland	Lubusz	fox	6.66666666666667
145	1988-08-15	1988	8	3	Poland	Lubusz	fox	6.66666666666667
146	1988-08-15	1988	8	3	Poland	Lubusz	fox	6.66666666666667
147	1988-08-15	1988	8	3	Poland	Lubusz	fox	6.66666666666667
148	1988-09-15	1988	9	3	Poland	Lubusz	fox	6.66666666666667
149	1988-09-15	1988	9	3	Poland	Lubusz	fox	6.66666666666667
150	1988-09-15	1988	9	3	Poland	Lubusz	fox	6.66666666666667
151	1988-09-15	1988	9	3	Poland	Lubusz	fox	6.66666666666667
152	1988-09-15	1988	9	3	Poland	Lubusz	fox	6.66666666666667
153	1988-09-15	1988	9	3	Poland	Lubusz	fox	6.66666666666667
154	1988-10-15	1988	10	4	Poland	Lubusz	fox	5
155	1988-10-15	1988	10	4	Poland	Lubusz	fox	5
156	1988-10-15	1988	10	4	Poland	Lubusz	fox	5
157	1988-10-15	1988	10	4	Poland	Lubusz	fox	5
158	1988-10-15	1988	10	4	Poland	Lubusz	fox	5
159	1988-10-15	1988	10	4	Poland	Lubusz	fox	10
160	1988-11-15	1988	11	4	Poland	Lubusz	fox	5
161	1988-11-15	1988	11	4	Poland	Lubusz	fox	5
162	1988-11-15	1988	11	4	Poland	Lubusz	fox	5
163	1988-11-15	1988	11	4	Poland	Lubusz	fox	5
164	1988-11-15	1988	11	4	Poland	Lubusz	fox	5
165	1988-11-15	1988	11	4	Poland	Lubusz	fox	10
166	1988-12-15	1988	12	4	Poland	Lubusz	fox	5
167	1988-12-15	1988	12	4	Poland	Lubusz	fox	5
168	1988-12-15	1988	12	4	Poland	Lubusz	fox	5
169	1988-12-15	1988	12	4	Poland	Lubusz	fox	5
170	1988-12-15	1988	12	4	Poland	Lubusz	fox	5
171	1988-12-15	1988	12	4	Poland	Lubusz	fox	10
172	1989-01-15	1989	1	1	Poland	Lubusz	fox	5.66666666666667
173	1989-01-15	1989	1	1	Poland	Lubusz	fox	5.66666666666667
174	1989-01-15	1989	1	1	Poland	Lubusz	fox	5.66666666666667
175	1989-01-15	1989	1	1	Poland	Lubusz	fox	5.66666666666667
176	1989-01-15	1989	1	1	Poland	Lubusz	fox	5.66666666666667
177	1989-01-15	1989	1	1	Poland	Lubusz	fox	18.3333333333333
178	1989-02-15	1989	2	1	Poland	Lubusz	fox	5.66666666666667
179	1989-02-15	1989	2	1	Poland	Lubusz	fox	5.66666666666667
180	1989-02-15	1989	2	1	Poland	Lubusz	fox	5.66666666666667
181	1989-02-15	1989	2	1	Poland	Lubusz	fox	5.66666666666667
182	1989-02-15	1989	2	1	Poland	Lubusz	fox	5.66666666666667
183	1989-02-15	1989	2	1	Poland	Lubusz	fox	18.3333333333333
184	1989-03-15	1989	3	1	Poland	Lubusz	fox	5.66666666666667
185	1989-03-15	1989	3	1	Poland	Lubusz	fox	5.66666666666667
186	1989-03-15	1989	3	1	Poland	Lubusz	fox	5.66666666666667
187	1989-03-15	1989	3	1	Poland	Lubusz	fox	5.66666666666667
188	1989-03-15	1989	3	1	Poland	Lubusz	fox	5.66666666666667
189	1989-03-15	1989	3	1	Poland	Lubusz	fox	18.3333333333333
190	1989-04-15	1989	4	2	Poland	Lubusz	fox	9.66666666666667
191	1989-04-15	1989	4	2	Poland	Lubusz	fox	9.66666666666667
192	1989-04-15	1989	4	2	Poland	Lubusz	fox	9.66666666666667
193	1989-04-15	1989	4	2	Poland	Lubusz	fox	9.66666666666667
194	1989-04-15	1989	4	2	Poland	Lubusz	fox	9.66666666666667
195	1989-04-15	1989	4	2	Poland	Lubusz	fox	9.66666666666667
196	1989-04-15	1989	4	2	Poland	Lubusz	fox	9.66666666666667
197	1989-04-15	1989	4	2	Poland	Lubusz	fox	9.66666666666667
198	1989-04-15	1989	4	2	Poland	Lubusz	fox	9.66666666666667
199	1989-05-15	1989	5	2	Poland	Lubusz	fox	9.66666666666667
200	1989-05-15	1989	5	2	Poland	Lubusz	fox	9.66666666666667
201	1989-05-15	1989	5	2	Poland	Lubusz	fox	9.66666666666667
202	1989-05-15	1989	5	2	Poland	Lubusz	fox	9.66666666666667
203	1989-05-15	1989	5	2	Poland	Lubusz	fox	9.66666666666667
204	1989-05-15	1989	5	2	Poland	Lubusz	fox	9.66666666666667
205	1989-05-15	1989	5	2	Poland	Lubusz	fox	9.66666666666667
206	1989-05-15	1989	5	2	Poland	Lubusz	fox	9.66666666666667
207	1989-05-15	1989	5	2	Poland	Lubusz	fox	9.66666666666667
208	1989-06-15	1989	6	2	Poland	Lubusz	fox	9.66666666666667
209	1989-06-15	1989	6	2	Poland	Lubusz	fox	9.66666666666667
210	1989-06-15	1989	6	2	Poland	Lubusz	fox	9.66666666666667
211	1989-06-15	1989	6	2	Poland	Lubusz	fox	9.66666666666667
212	1989-06-15	1989	6	2	Poland	Lubusz	fox	9.66666666666667
213	1989-06-15	1989	6	2	Poland	Lubusz	fox	9.66666666666667
214	1989-06-15	1989	6	2	Poland	Lubusz	fox	9.66666666666667
215	1989-06-15	1989	6	2	Poland	Lubusz	fox	9.66666666666667
216	1989-06-15	1989	6	2	Poland	Lubusz	fox	9.66666666666667
217	1989-07-15	1989	7	3	Poland	Lubusz	fox	13.3333333333333
218	1989-07-15	1989	7	3	Poland	Lubusz	fox	13.3333333333333
219	1989-07-15	1989	7	3	Poland	Lubusz	fox	13.3333333333333
220	1989-07-15	1989	7	3	Poland	Lubusz	fox	13.3333333333333
221	1989-07-15	1989	7	3	Poland	Lubusz	fox	13.3333333333333
222	1989-07-15	1989	7	3	Poland	Lubusz	fox	13.3333333333333
223	1989-07-15	1989	7	3	Poland	Lubusz	fox	13.3333333333333
224	1989-07-15	1989	7	3	Poland	Lubusz	fox	13.3333333333333
225	1989-07-15	1989	7	3	Poland	Lubusz	fox	13.3333333333333
226	1989-07-15	1989	7	3	Poland	Lubusz	fox	13.3333333333333
227	1989-07-15	1989	7	3	Poland	Lubusz	fox	13.3333333333333
228	1989-07-15	1989	7	3	Poland	Lubusz	fox	13.3333333333333
229	1989-08-15	1989	8	3	Poland	Lubusz	fox	13.3333333333333
230	1989-08-15	1989	8	3	Poland	Lubusz	fox	13.3333333333333
231	1989-08-15	1989	8	3	Poland	Lubusz	fox	13.3333333333333
232	1989-08-15	1989	8	3	Poland	Lubusz	fox	13.3333333333333
233	1989-08-15	1989	8	3	Poland	Lubusz	fox	13.3333333333333
234	1989-08-15	1989	8	3	Poland	Lubusz	fox	13.3333333333333
235	1989-08-15	1989	8	3	Poland	Lubusz	fox	13.3333333333333
236	1989-08-15	1989	8	3	Poland	Lubusz	fox	13.3333333333333
237	1989-08-15	1989	8	3	Poland	Lubusz	fox	13.3333333333333
238	1989-08-15	1989	8	3	Poland	Lubusz	fox	13.3333333333333
239	1989-08-15	1989	8	3	Poland	Lubusz	fox	13.3333333333333
240	1989-08-15	1989	8	3	Poland	Lubusz	fox	13.3333333333333
241	1989-09-15	1989	9	3	Poland	Lubusz	fox	13.3333333333333
242	1989-09-15	1989	9	3	Poland	Lubusz	fox	13.3333333333333
243	1989-09-15	1989	9	3	Poland	Lubusz	fox	13.3333333333333
244	1989-09-15	1989	9	3	Poland	Lubusz	fox	13.3333333333333
245	1989-09-15	1989	9	3	Poland	Lubusz	fox	13.3333333333333
246	1989-09-15	1989	9	3	Poland	Lubusz	fox	13.3333333333333
247	1989-09-15	1989	9	3	Poland	Lubusz	fox	13.3333333333333
248	1989-09-15	1989	9	3	Poland	Lubusz	fox	13.3333333333333
249	1989-09-15	1989	9	3	Poland	Lubusz	fox	13.3333333333333
250	1989-09-15	1989	9	3	Poland	Lubusz	fox	13.3333333333333
251	1989-09-15	1989	9	3	Poland	Lubusz	fox	13.3333333333333
252	1989-09-15	1989	9	3	Poland	Lubusz	fox	13.3333333333333
253	1989-10-15	1989	10	4	Poland	Lubusz	fox	9.66666666666667
254	1989-10-15	1989	10	4	Poland	Lubusz	fox	9.66666666666667
255	1989-10-15	1989	10	4	Poland	Lubusz	fox	9.66666666666667
256	1989-10-15	1989	10	4	Poland	Lubusz	fox	9.66666666666667
257	1989-10-15	1989	10	4	Poland	Lubusz	fox	9.66666666666667
258	1989-10-15	1989	10	4	Poland	Lubusz	fox	9.66666666666667
259	1989-10-15	1989	10	4	Poland	Lubusz	fox	9.66666666666667
260	1989-10-15	1989	10	4	Poland	Lubusz	fox	9.66666666666667
261	1989-10-15	1989	10	4	Poland	Lubusz	fox	9.66666666666667
262	1989-10-15	1989	10	4	Poland	Lubusz	fox	9.66666666666667
263	1989-11-15	1989	11	4	Poland	Lubusz	fox	9.66666666666667
264	1989-11-15	1989	11	4	Poland	Lubusz	fox	9.66666666666667
265	1989-11-15	1989	11	4	Poland	Lubusz	fox	9.66666666666667
266	1989-11-15	1989	11	4	Poland	Lubusz	fox	9.66666666666667
267	1989-11-15	1989	11	4	Poland	Lubusz	fox	9.66666666666667
268	1989-11-15	1989	11	4	Poland	Lubusz	fox	9.66666666666667
269	1989-11-15	1989	11	4	Poland	Lubusz	fox	9.66666666666667
270	1989-11-15	1989	11	4	Poland	Lubusz	fox	9.66666666666667
271	1989-11-15	1989	11	4	Poland	Lubusz	fox	9.66666666666667
272	1989-11-15	1989	11	4	Poland	Lubusz	fox	9.66666666666667
273	1989-12-15	1989	12	4	Poland	Lubusz	fox	9.66666666666667
274	1989-12-15	1989	12	4	Poland	Lubusz	fox	9.66666666666667
275	1989-12-15	1989	12	4	Poland	Lubusz	fox	9.66666666666667
276	1989-12-15	1989	12	4	Poland	Lubusz	fox	9.66666666666667
277	1989-12-15	1989	12	4	Poland	Lubusz	fox	9.66666666666667
278	1989-12-15	1989	12	4	Poland	Lubusz	fox	9.66666666666667
279	1989-12-15	1989	12	4	Poland	Lubusz	fox	9.66666666666667
280	1989-12-15	1989	12	4	Poland	Lubusz	fox	9.66666666666667
281	1989-12-15	1989	12	4	Poland	Lubusz	fox	9.66666666666667
282	1989-12-15	1989	12	4	Poland	Lubusz	fox	9.66666666666667
283	1990-01-15	1990	1	1	Poland	Lubusz	fox	0
284	1990-02-15	1990	2	1	Poland	Lubusz	fox	0
285	1990-03-15	1990	3	1	Poland	Lubusz	fox	0
286	1990-04-15	1990	4	2	Poland	Lubusz	fox	0
287	1990-05-15	1990	5	2	Poland	Lubusz	fox	0
288	1990-06-15	1990	6	2	Poland	Lubusz	fox	0
289	1990-07-15	1990	7	3	Poland	Lubusz	fox	0
290	1990-08-15	1990	8	3	Poland	Lubusz	fox	0
291	1990-09-15	1990	9	3	Poland	Lubusz	fox	0
292	1990-10-15	1990	10	4	Poland	Lubusz	fox	0
293	1990-11-15	1990	11	4	Poland	Lubusz	fox	0
294	1990-12-15	1990	12	4	Poland	Lubusz	fox	0
295	1991-01-15	1991	1	1	Poland	Lubusz	fox	16
296	1991-01-15	1991	1	1	Poland	Lubusz	fox	16
297	1991-02-15	1991	2	1	Poland	Lubusz	fox	16
298	1991-02-15	1991	2	1	Poland	Lubusz	fox	16
299	1991-03-15	1991	3	1	Poland	Lubusz	fox	16
300	1991-03-15	1991	3	1	Poland	Lubusz	fox	16
301	1991-04-15	1991	4	2	Poland	Lubusz	fox	0
302	1991-05-15	1991	5	2	Poland	Lubusz	fox	0
303	1991-06-15	1991	6	2	Poland	Lubusz	fox	0
304	1991-07-15	1991	7	3	Poland	Lubusz	fox	0
305	1991-08-15	1991	8	3	Poland	Lubusz	fox	0
306	1991-09-15	1991	9	3	Poland	Lubusz	fox	0
307	1991-10-15	1991	10	4	Poland	Lubusz	fox	6.33333333333333
308	1991-10-15	1991	10	4	Poland	Lubusz	fox	6.33333333333333
309	1991-10-15	1991	10	4	Poland	Lubusz	fox	6.33333333333333
310	1991-10-15	1991	10	4	Poland	Lubusz	fox	6.33333333333333
311	1991-10-15	1991	10	4	Poland	Lubusz	fox	6.33333333333333
312	1991-11-15	1991	11	4	Poland	Lubusz	fox	6.33333333333333
313	1991-11-15	1991	11	4	Poland	Lubusz	fox	6.33333333333333
314	1991-11-15	1991	11	4	Poland	Lubusz	fox	6.33333333333333
315	1991-11-15	1991	11	4	Poland	Lubusz	fox	6.33333333333333
316	1991-11-15	1991	11	4	Poland	Lubusz	fox	6.33333333333333
317	1991-12-15	1991	12	4	Poland	Lubusz	fox	6.33333333333333
318	1991-12-15	1991	12	4	Poland	Lubusz	fox	6.33333333333333
319	1991-12-15	1991	12	4	Poland	Lubusz	fox	6.33333333333333
320	1991-12-15	1991	12	4	Poland	Lubusz	fox	6.33333333333333
321	1991-12-15	1991	12	4	Poland	Lubusz	fox	6.33333333333333
322	1992-01-15	1992	1	1	Poland	Lubusz	fox	0
323	1992-02-15	1992	2	1	Poland	Lubusz	fox	0
324	1992-03-15	1992	3	1	Poland	Lubusz	fox	0
325	1992-04-15	1992	4	2	Poland	Lubusz	fox	0
326	1992-05-15	1992	5	2	Poland	Lubusz	fox	0
327	1992-06-15	1992	6	2	Poland	Lubusz	fox	0
328	1992-07-15	1992	7	3	Poland	Lubusz	fox	0
329	1992-08-15	1992	8	3	Poland	Lubusz	fox	0
330	1992-09-15	1992	9	3	Poland	Lubusz	fox	0
331	1992-10-15	1992	10	4	Poland	Lubusz	fox	43.6666666666667
332	1992-11-15	1992	11	4	Poland	Lubusz	fox	43.6666666666667
333	1992-12-15	1992	12	4	Poland	Lubusz	fox	43.6666666666667
334	1993-01-15	1993	1	1	Poland	Lubusz	fox	0
335	1993-02-15	1993	2	1	Poland	Lubusz	fox	0
336	1993-03-15	1993	3	1	Poland	Lubusz	fox	0
337	1993-04-15	1993	4	2	Poland	Lubusz	fox	0
338	1993-05-15	1993	5	2	Poland	Lubusz	fox	0
339	1993-06-15	1993	6	2	Poland	Lubusz	fox	0
340	1993-07-15	1993	7	3	Poland	Lubusz	fox	21
341	1993-08-15	1993	8	3	Poland	Lubusz	fox	21
342	1993-09-15	1993	9	3	Poland	Lubusz	fox	21
343	1993-10-15	1993	10	4	Poland	Lubusz	fox	0
344	1993-11-15	1993	11	4	Poland	Lubusz	fox	0
345	1993-12-15	1993	12	4	Poland	Lubusz	fox	0
346	1994-01-15	1994	1	1	Poland	Lubusz	fox	1.66666666666667
347	1994-01-15	1994	1	1	Poland	Lubusz	fox	1.66666666666667
348	1994-02-15	1994	2	1	Poland	Lubusz	fox	1.66666666666667
349	1994-02-15	1994	2	1	Poland	Lubusz	fox	1.66666666666667
350	1994-03-15	1994	3	1	Poland	Lubusz	fox	1.66666666666667
351	1994-03-15	1994	3	1	Poland	Lubusz	fox	1.66666666666667
352	1994-04-15	1994	4	2	Poland	Lubusz	fox	0
353	1994-05-15	1994	5	2	Poland	Lubusz	fox	0
354	1994-06-15	1994	6	2	Poland	Lubusz	fox	0
355	1994-07-15	1994	7	3	Poland	Lubusz	fox	2.33333333333333
356	1994-08-15	1994	8	3	Poland	Lubusz	fox	2.33333333333333
357	1994-09-15	1994	9	3	Poland	Lubusz	fox	2.33333333333333
358	1994-10-15	1994	10	4	Poland	Lubusz	fox	0
359	1994-11-15	1994	11	4	Poland	Lubusz	fox	0
360	1994-12-15	1994	12	4	Poland	Lubusz	fox	0
361	1995-01-15	1995	1	1	Poland	Lubusz	fox	0
362	1995-02-15	1995	2	1	Poland	Lubusz	fox	0
363	1995-03-15	1995	3	1	Poland	Lubusz	fox	0
364	1995-04-15	1995	4	2	Poland	Lubusz	fox	0
365	1995-05-15	1995	5	2	Poland	Lubusz	fox	0
366	1995-06-15	1995	6	2	Poland	Lubusz	fox	0
367	1995-07-15	1995	7	3	Poland	Lubusz	fox	0
368	1995-08-15	1995	8	3	Poland	Lubusz	fox	0
369	1995-09-15	1995	9	3	Poland	Lubusz	fox	0
370	1995-10-15	1995	10	4	Poland	Lubusz	fox	0.333333333333333
371	1995-11-15	1995	11	4	Poland	Lubusz	fox	0.333333333333333
372	1995-12-15	1995	12	4	Poland	Lubusz	fox	0.333333333333333
373	1996-01-15	1996	1	1	Poland	Lubusz	fox	0
374	1996-02-15	1996	2	1	Poland	Lubusz	fox	0
375	1996-03-15	1996	3	1	Poland	Lubusz	fox	0
376	1996-04-15	1996	4	2	Poland	Lubusz	fox	0
377	1996-05-15	1996	5	2	Poland	Lubusz	fox	0
378	1996-06-15	1996	6	2	Poland	Lubusz	fox	0
379	1996-07-15	1996	7	3	Poland	Lubusz	fox	3.33333333333333
380	1996-07-15	1996	7	3	Poland	Lubusz	fox	3.33333333333333
381	1996-07-15	1996	7	3	Poland	Lubusz	fox	3.33333333333333
382	1996-08-15	1996	8	3	Poland	Lubusz	fox	3.33333333333333
383	1996-08-15	1996	8	3	Poland	Lubusz	fox	3.33333333333333
384	1996-08-15	1996	8	3	Poland	Lubusz	fox	3.33333333333333
385	1996-09-15	1996	9	3	Poland	Lubusz	fox	3.33333333333333
386	1996-09-15	1996	9	3	Poland	Lubusz	fox	3.33333333333333
387	1996-09-15	1996	9	3	Poland	Lubusz	fox	3.33333333333333
388	1996-10-15	1996	10	4	Poland	Lubusz	fox	0
389	1996-11-15	1996	11	4	Poland	Lubusz	fox	0
390	1996-12-15	1996	12	4	Poland	Lubusz	fox	0
391	1997-01-15	1997	1	1	Poland	Lubusz	fox	0
392	1997-02-15	1997	2	1	Poland	Lubusz	fox	0
393	1997-03-15	1997	3	1	Poland	Lubusz	fox	0
394	1997-04-15	1997	4	2	Poland	Lubusz	fox	0
395	1997-05-15	1997	5	2	Poland	Lubusz	fox	0
396	1997-06-15	1997	6	2	Poland	Lubusz	fox	0
397	1997-07-15	1997	7	3	Poland	Lubusz	fox	0
398	1997-08-15	1997	8	3	Poland	Lubusz	fox	0
399	1997-09-15	1997	9	3	Poland	Lubusz	fox	0
400	1997-10-15	1997	10	4	Poland	Lubusz	fox	0
401	1997-11-15	1997	11	4	Poland	Lubusz	fox	0
402	1997-12-15	1997	12	4	Poland	Lubusz	fox	0
403	1998-01-15	1998	1	1	Poland	Lubusz	fox	0
404	1998-02-15	1998	2	1	Poland	Lubusz	fox	0
405	1998-03-15	1998	3	1	Poland	Lubusz	fox	0
406	1998-04-15	1998	4	2	Poland	Lubusz	fox	0
407	1998-05-15	1998	5	2	Poland	Lubusz	fox	0
408	1998-06-15	1998	6	2	Poland	Lubusz	fox	0
409	1998-07-15	1998	7	3	Poland	Lubusz	fox	0
410	1998-08-15	1998	8	3	Poland	Lubusz	fox	0
411	1998-09-15	1998	9	3	Poland	Lubusz	fox	0
412	1998-10-15	1998	10	4	Poland	Lubusz	fox	0
413	1998-11-15	1998	11	4	Poland	Lubusz	fox	0
414	1998-12-15	1998	12	4	Poland	Lubusz	fox	0
415	1999-01-15	1999	1	1	Poland	Lubusz	fox	0
416	1999-02-15	1999	2	1	Poland	Lubusz	fox	0
417	1999-03-15	1999	3	1	Poland	Lubusz	fox	0
418	1999-04-15	1999	4	2	Poland	Lubusz	fox	0
419	1999-05-15	1999	5	2	Poland	Lubusz	fox	0
420	1999-06-15	1999	6	2	Poland	Lubusz	fox	0
421	1999-07-15	1999	7	3	Poland	Lubusz	fox	0
422	1999-08-15	1999	8	3	Poland	Lubusz	fox	0
423	1999-09-15	1999	9	3	Poland	Lubusz	fox	0
424	1999-10-15	1999	10	4	Poland	Lubusz	fox	0
425	1999-11-15	1999	11	4	Poland	Lubusz	fox	0
426	1999-12-15	1999	12	4	Poland	Lubusz	fox	0
427	2000-01-15	2000	1	1	Poland	Lubusz	fox	0
428	2000-02-15	2000	2	1	Poland	Lubusz	fox	0
429	2000-03-15	2000	3	1	Poland	Lubusz	fox	0
430	2000-04-15	2000	4	2	Poland	Lubusz	fox	0
431	2000-05-15	2000	5	2	Poland	Lubusz	fox	0
432	2000-06-15	2000	6	2	Poland	Lubusz	fox	0
433	2000-07-15	2000	7	3	Poland	Lubusz	fox	0
434	2000-08-15	2000	8	3	Poland	Lubusz	fox	0
435	2000-09-15	2000	9	3	Poland	Lubusz	fox	0
436	2000-10-15	2000	10	4	Poland	Lubusz	fox	0
437	2000-11-15	2000	11	4	Poland	Lubusz	fox	0
438	2000-12-15	2000	12	4	Poland	Lubusz	fox	0
439	2001-01-15	2001	1	1	Poland	Lubusz	fox	0
440	2001-02-15	2001	2	1	Poland	Lubusz	fox	0
441	2001-03-15	2001	3	1	Poland	Lubusz	fox	0
442	2001-04-15	2001	4	2	Poland	Lubusz	fox	0
443	2001-05-15	2001	5	2	Poland	Lubusz	fox	0
444	2001-06-15	2001	6	2	Poland	Lubusz	fox	0
445	2001-07-15	2001	7	3	Poland	Lubusz	fox	0
446	2001-08-15	2001	8	3	Poland	Lubusz	fox	0
447	2001-09-15	2001	9	3	Poland	Lubusz	fox	0
448	2001-10-15	2001	10	4	Poland	Lubusz	fox	0
449	2001-11-15	2001	11	4	Poland	Lubusz	fox	0
450	2001-12-15	2001	12	4	Poland	Lubusz	fox	0
451	2002-01-15	2002	1	1	Poland	Lubusz	fox	0
452	2002-02-15	2002	2	1	Poland	Lubusz	fox	0
453	2002-03-15	2002	3	1	Poland	Lubusz	fox	0
454	2002-04-15	2002	4	2	Poland	Lubusz	fox	0
455	2002-05-15	2002	5	2	Poland	Lubusz	fox	0
456	2002-06-15	2002	6	2	Poland	Lubusz	fox	0
457	2002-07-15	2002	7	3	Poland	Lubusz	fox	0
458	2002-08-15	2002	8	3	Poland	Lubusz	fox	0
459	2002-09-15	2002	9	3	Poland	Lubusz	fox	0
460	2002-10-15	2002	10	4	Poland	Lubusz	fox	0
461	2002-11-15	2002	11	4	Poland	Lubusz	fox	0
462	2002-12-15	2002	12	4	Poland	Lubusz	fox	0
463	2003-01-15	2003	1	1	Poland	Lubusz	fox	0
464	2003-02-15	2003	2	1	Poland	Lubusz	fox	0
465	2003-03-15	2003	3	1	Poland	Lubusz	fox	0
466	2003-04-15	2003	4	2	Poland	Lubusz	fox	0
467	2003-05-15	2003	5	2	Poland	Lubusz	fox	0
468	2003-06-15	2003	6	2	Poland	Lubusz	fox	0
469	2003-07-15	2003	7	3	Poland	Lubusz	fox	0
470	2003-08-15	2003	8	3	Poland	Lubusz	fox	0
471	2003-09-15	2003	9	3	Poland	Lubusz	fox	0
472	2003-10-15	2003	10	4	Poland	Lubusz	fox	0
473	2003-11-15	2003	11	4	Poland	Lubusz	fox	0
474	2003-12-15	2003	12	4	Poland	Lubusz	fox	0
475	2004-01-15	2004	1	1	Poland	Lubusz	fox	0.666666666666667
476	2004-02-15	2004	2	1	Poland	Lubusz	fox	0.666666666666667
477	2004-03-15	2004	3	1	Poland	Lubusz	fox	0.666666666666667
478	2004-04-15	2004	4	2	Poland	Lubusz	fox	0.333333333333333
479	2004-05-15	2004	5	2	Poland	Lubusz	fox	0.333333333333333
480	2004-06-15	2004	6	2	Poland	Lubusz	fox	0.333333333333333
481	2004-07-15	2004	7	3	Poland	Lubusz	fox	0
482	2004-08-15	2004	8	3	Poland	Lubusz	fox	0
483	2004-09-15	2004	9	3	Poland	Lubusz	fox	0
484	2004-10-15	2004	10	4	Poland	Lubusz	fox	0
485	2004-11-15	2004	11	4	Poland	Lubusz	fox	0
486	2004-12-15	2004	12	4	Poland	Lubusz	fox	0
487	2005-01-15	2005	1	1	Poland	Lubusz	fox	0
488	2005-02-15	2005	2	1	Poland	Lubusz	fox	0
489	2005-03-15	2005	3	1	Poland	Lubusz	fox	0
490	2005-04-15	2005	4	2	Poland	Lubusz	fox	0
491	2005-05-15	2005	5	2	Poland	Lubusz	fox	0
492	2005-06-15	2005	6	2	Poland	Lubusz	fox	0
493	2005-07-15	2005	7	3	Poland	Lubusz	fox	0
494	2005-08-15	2005	8	3	Poland	Lubusz	fox	0
495	2005-09-15	2005	9	3	Poland	Lubusz	fox	0
496	2005-10-15	2005	10	4	Poland	Lubusz	fox	0
497	2005-11-15	2005	11	4	Poland	Lubusz	fox	0
498	2005-12-15	2005	12	4	Poland	Lubusz	fox	0
499	2006-01-15	2006	1	1	Poland	Lubusz	fox	0
500	2006-02-15	2006	2	1	Poland	Lubusz	fox	0
501	2006-03-15	2006	3	1	Poland	Lubusz	fox	0
502	2006-04-15	2006	4	2	Poland	Lubusz	fox	0
503	2006-05-15	2006	5	2	Poland	Lubusz	fox	0
504	2006-06-15	2006	6	2	Poland	Lubusz	fox	0
505	2006-07-15	2006	7	3	Poland	Lubusz	fox	0
506	2006-08-15	2006	8	3	Poland	Lubusz	fox	0
507	2006-09-15	2006	9	3	Poland	Lubusz	fox	0
508	2006-10-15	2006	10	4	Poland	Lubusz	fox	0
509	2006-11-15	2006	11	4	Poland	Lubusz	fox	0
510	2006-12-15	2006	12	4	Poland	Lubusz	fox	0
511	2007-01-15	2007	1	1	Poland	Lubusz	fox	0
512	2007-02-15	2007	2	1	Poland	Lubusz	fox	0
513	2007-03-15	2007	3	1	Poland	Lubusz	fox	0
514	2007-04-15	2007	4	2	Poland	Lubusz	fox	0
515	2007-05-15	2007	5	2	Poland	Lubusz	fox	0
516	2007-06-15	2007	6	2	Poland	Lubusz	fox	0
517	2007-07-15	2007	7	3	Poland	Lubusz	fox	0
518	2007-08-15	2007	8	3	Poland	Lubusz	fox	0
519	2007-09-15	2007	9	3	Poland	Lubusz	fox	0
520	2007-10-15	2007	10	4	Poland	Lubusz	fox	0
521	2007-11-15	2007	11	4	Poland	Lubusz	fox	0
522	2007-12-15	2007	12	4	Poland	Lubusz	fox	0
523	2008-01-15	2008	1	1	Poland	Lubusz	fox	0
524	2008-02-15	2008	2	1	Poland	Lubusz	fox	0
525	2008-03-15	2008	3	1	Poland	Lubusz	fox	0
526	2008-04-15	2008	4	2	Poland	Lubusz	fox	0
527	2008-05-15	2008	5	2	Poland	Lubusz	fox	0
528	2008-06-15	2008	6	2	Poland	Lubusz	fox	0
529	2008-07-15	2008	7	3	Poland	Lubusz	fox	0
530	2008-08-15	2008	8	3	Poland	Lubusz	fox	0
531	2008-09-15	2008	9	3	Poland	Lubusz	fox	0
532	2008-10-15	2008	10	4	Poland	Lubusz	fox	0
533	2008-11-15	2008	11	4	Poland	Lubusz	fox	0
534	2008-12-15	2008	12	4	Poland	Lubusz	fox	0
535	2009-01-15	2009	1	1	Poland	Lubusz	fox	0
536	2009-02-15	2009	2	1	Poland	Lubusz	fox	0
537	2009-03-15	2009	3	1	Poland	Lubusz	fox	0
538	2009-04-15	2009	4	2	Poland	Lubusz	fox	0
539	2009-05-15	2009	5	2	Poland	Lubusz	fox	0
540	2009-06-15	2009	6	2	Poland	Lubusz	fox	0
541	2009-07-15	2009	7	3	Poland	Lubusz	fox	0
542	2009-08-15	2009	8	3	Poland	Lubusz	fox	0
543	2009-09-15	2009	9	3	Poland	Lubusz	fox	0
544	2009-10-15	2009	10	4	Poland	Lubusz	fox	0
545	2009-11-15	2009	11	4	Poland	Lubusz	fox	0
546	2009-12-15	2009	12	4	Poland	Lubusz	fox	0
547	2010-01-15	2010	1	1	Poland	Lubusz	fox	0
548	2010-02-15	2010	2	1	Poland	Lubusz	fox	0
549	2010-03-15	2010	3	1	Poland	Lubusz	fox	0
550	2010-04-15	2010	4	2	Poland	Lubusz	fox	0
551	2010-05-15	2010	5	2	Poland	Lubusz	fox	0
552	2010-06-15	2010	6	2	Poland	Lubusz	fox	0
