# Supplementary material for: Local rabies transmission and regional spatial coupling in European foxes
Source: PLoS One. 2020 May 29;15(5):e0220592. doi: 10.1371/journal.pone.0220592 (PMC7259497; doi:10.1371/journal.pone.0220592)
Supplement: S1 Datasets — This zip file contains the data files and R Scripts used to carry out the analysis. Details of the files can be found in file_guide.txt. (ZIP) [file pone.0220592.s003.zip › S3_Data/poland_westpom_df.csv]

	DATE	YEAR	MONTH	QUARTER	COUNTRY	REGION	SPECIES	NUMBER
1	1982-01-15	1982	1	1	Poland	West Pomeranian	fox	0
2	1982-02-15	1982	2	1	Poland	West Pomeranian	fox	0
3	1982-03-15	1982	3	1	Poland	West Pomeranian	fox	0
4	1982-04-15	1982	4	2	Poland	West Pomeranian	fox	0
5	1982-05-15	1982	5	2	Poland	West Pomeranian	fox	0
6	1982-06-15	1982	6	2	Poland	West Pomeranian	fox	0
7	1982-07-15	1982	7	3	Poland	West Pomeranian	fox	0
8	1982-08-15	1982	8	3	Poland	West Pomeranian	fox	0
9	1982-09-15	1982	9	3	Poland	West Pomeranian	fox	0
10	1982-10-15	1982	10	4	Poland	West Pomeranian	fox	0
11	1982-11-15	1982	11	4	Poland	West Pomeranian	fox	0
12	1982-12-15	1982	12	4	Poland	West Pomeranian	fox	0
13	1983-01-15	1983	1	1	Poland	West Pomeranian	fox	0
14	1983-02-15	1983	2	1	Poland	West Pomeranian	fox	0
15	1983-03-15	1983	3	1	Poland	West Pomeranian	fox	0
16	1983-04-15	1983	4	2	Poland	West Pomeranian	fox	0
17	1983-05-15	1983	5	2	Poland	West Pomeranian	fox	0
18	1983-06-15	1983	6	2	Poland	West Pomeranian	fox	0
19	1983-07-15	1983	7	3	Poland	West Pomeranian	fox	0
20	1983-08-15	1983	8	3	Poland	West Pomeranian	fox	0
21	1983-09-15	1983	9	3	Poland	West Pomeranian	fox	0
22	1983-10-15	1983	10	4	Poland	West Pomeranian	fox	0
23	1983-11-15	1983	11	4	Poland	West Pomeranian	fox	0
24	1983-12-15	1983	12	4	Poland	West Pomeranian	fox	0
25	1984-01-15	1984	1	1	Poland	West Pomeranian	fox	0
26	1984-02-15	1984	2	1	Poland	West Pomeranian	fox	0
27	1984-03-15	1984	3	1	Poland	West Pomeranian	fox	0
28	1984-04-15	1984	4	2	Poland	West Pomeranian	fox	0
29	1984-05-15	1984	5	2	Poland	West Pomeranian	fox	0
30	1984-06-15	1984	6	2	Poland	West Pomeranian	fox	0
31	1984-07-15	1984	7	3	Poland	West Pomeranian	fox	0
32	1984-08-15	1984	8	3	Poland	West Pomeranian	fox	0
33	1984-09-15	1984	9	3	Poland	West Pomeranian	fox	0
34	1984-10-15	1984	10	4	Poland	West Pomeranian	fox	0
35	1984-11-15	1984	11	4	Poland	West Pomeranian	fox	0
36	1984-12-15	1984	12	4	Poland	West Pomeranian	fox	0
37	1985-01-15	1985	1	1	Poland	West Pomeranian	fox	0
38	1985-02-15	1985	2	1	Poland	West Pomeranian	fox	0
39	1985-03-15	1985	3	1	Poland	West Pomeranian	fox	0
40	1985-04-15	1985	4	2	Poland	West Pomeranian	fox	0
41	1985-05-15	1985	5	2	Poland	West Pomeranian	fox	0
42	1985-06-15	1985	6	2	Poland	West Pomeranian	fox	0
43	1985-07-15	1985	7	3	Poland	West Pomeranian	fox	0
44	1985-08-15	1985	8	3	Poland	West Pomeranian	fox	0
45	1985-09-15	1985	9	3	Poland	West Pomeranian	fox	0
46	1985-10-15	1985	10	4	Poland	West Pomeranian	fox	0
47	1985-11-15	1985	11	4	Poland	West Pomeranian	fox	0
48	1985-12-15	1985	12	4	Poland	West Pomeranian	fox	0
49	1986-01-15	1986	1	1	Poland	West Pomeranian	fox	0
50	1986-02-15	1986	2	1	Poland	West Pomeranian	fox	0
51	1986-03-15	1986	3	1	Poland	West Pomeranian	fox	0
52	1986-04-15	1986	4	2	Poland	West Pomeranian	fox	0
53	1986-05-15	1986	5	2	Poland	West Pomeranian	fox	0
54	1986-06-15	1986	6	2	Poland	West Pomeranian	fox	0
55	1986-07-15	1986	7	3	Poland	West Pomeranian	fox	0
56	1986-08-15	1986	8	3	Poland	West Pomeranian	fox	0
57	1986-09-15	1986	9	3	Poland	West Pomeranian	fox	0
58	1986-10-15	1986	10	4	Poland	West Pomeranian	fox	0
59	1986-11-15	1986	11	4	Poland	West Pomeranian	fox	0
60	1986-12-15	1986	12	4	Poland	West Pomeranian	fox	0
61	1987-01-15	1987	1	1	Poland	West Pomeranian	fox	3.33333333333333
62	1987-01-15	1987	1	1	Poland	West Pomeranian	fox	3.33333333333333
63	1987-01-15	1987	1	1	Poland	West Pomeranian	fox	3.33333333333333
64	1987-02-15	1987	2	1	Poland	West Pomeranian	fox	3.33333333333333
65	1987-02-15	1987	2	1	Poland	West Pomeranian	fox	3.33333333333333
66	1987-02-15	1987	2	1	Poland	West Pomeranian	fox	3.33333333333333
67	1987-03-15	1987	3	1	Poland	West Pomeranian	fox	3.33333333333333
68	1987-03-15	1987	3	1	Poland	West Pomeranian	fox	3.33333333333333
69	1987-03-15	1987	3	1	Poland	West Pomeranian	fox	3.33333333333333
70	1987-04-15	1987	4	2	Poland	West Pomeranian	fox	0
71	1987-05-15	1987	5	2	Poland	West Pomeranian	fox	0
72	1987-06-15	1987	6	2	Poland	West Pomeranian	fox	0
73	1987-07-15	1987	7	3	Poland	West Pomeranian	fox	0
74	1987-08-15	1987	8	3	Poland	West Pomeranian	fox	0
75	1987-09-15	1987	9	3	Poland	West Pomeranian	fox	0
76	1987-10-15	1987	10	4	Poland	West Pomeranian	fox	0
77	1987-11-15	1987	11	4	Poland	West Pomeranian	fox	0
78	1987-12-15	1987	12	4	Poland	West Pomeranian	fox	0
79	1988-01-15	1988	1	1	Poland	West Pomeranian	fox	14.3333333333333
80	1988-01-15	1988	1	1	Poland	West Pomeranian	fox	5.33333333333333
81	1988-01-15	1988	1	1	Poland	West Pomeranian	fox	5.33333333333333
82	1988-01-15	1988	1	1	Poland	West Pomeranian	fox	5.33333333333333
83	1988-01-15	1988	1	1	Poland	West Pomeranian	fox	5.33333333333333
84	1988-01-15	1988	1	1	Poland	West Pomeranian	fox	5.33333333333333
85	1988-02-15	1988	2	1	Poland	West Pomeranian	fox	14.3333333333333
86	1988-02-15	1988	2	1	Poland	West Pomeranian	fox	5.33333333333333
87	1988-02-15	1988	2	1	Poland	West Pomeranian	fox	5.33333333333333
88	1988-02-15	1988	2	1	Poland	West Pomeranian	fox	5.33333333333333
89	1988-02-15	1988	2	1	Poland	West Pomeranian	fox	5.33333333333333
90	1988-02-15	1988	2	1	Poland	West Pomeranian	fox	5.33333333333333
91	1988-03-15	1988	3	1	Poland	West Pomeranian	fox	14.3333333333333
92	1988-03-15	1988	3	1	Poland	West Pomeranian	fox	5.33333333333333
93	1988-03-15	1988	3	1	Poland	West Pomeranian	fox	5.33333333333333
94	1988-03-15	1988	3	1	Poland	West Pomeranian	fox	5.33333333333333
95	1988-03-15	1988	3	1	Poland	West Pomeranian	fox	5.33333333333333
96	1988-03-15	1988	3	1	Poland	West Pomeranian	fox	5.33333333333333
97	1988-04-15	1988	4	2	Poland	West Pomeranian	fox	5.66666666666667
98	1988-04-15	1988	4	2	Poland	West Pomeranian	fox	4.66666666666667
99	1988-04-15	1988	4	2	Poland	West Pomeranian	fox	4.66666666666667
100	1988-04-15	1988	4	2	Poland	West Pomeranian	fox	4.66666666666667
101	1988-04-15	1988	4	2	Poland	West Pomeranian	fox	4.66666666666667
102	1988-04-15	1988	4	2	Poland	West Pomeranian	fox	4.66666666666667
103	1988-05-15	1988	5	2	Poland	West Pomeranian	fox	5.66666666666667
104	1988-05-15	1988	5	2	Poland	West Pomeranian	fox	4.66666666666667
105	1988-05-15	1988	5	2	Poland	West Pomeranian	fox	4.66666666666667
106	1988-05-15	1988	5	2	Poland	West Pomeranian	fox	4.66666666666667
107	1988-05-15	1988	5	2	Poland	West Pomeranian	fox	4.66666666666667
108	1988-05-15	1988	5	2	Poland	West Pomeranian	fox	4.66666666666667
109	1988-06-15	1988	6	2	Poland	West Pomeranian	fox	5.66666666666667
110	1988-06-15	1988	6	2	Poland	West Pomeranian	fox	4.66666666666667
111	1988-06-15	1988	6	2	Poland	West Pomeranian	fox	4.66666666666667
112	1988-06-15	1988	6	2	Poland	West Pomeranian	fox	4.66666666666667
113	1988-06-15	1988	6	2	Poland	West Pomeranian	fox	4.66666666666667
114	1988-06-15	1988	6	2	Poland	West Pomeranian	fox	4.66666666666667
115	1988-07-15	1988	7	3	Poland	West Pomeranian	fox	6
116	1988-07-15	1988	7	3	Poland	West Pomeranian	fox	9.33333333333333
117	1988-07-15	1988	7	3	Poland	West Pomeranian	fox	9.33333333333333
118	1988-07-15	1988	7	3	Poland	West Pomeranian	fox	9.33333333333333
119	1988-07-15	1988	7	3	Poland	West Pomeranian	fox	9.33333333333333
120	1988-07-15	1988	7	3	Poland	West Pomeranian	fox	9.33333333333333
121	1988-07-15	1988	7	3	Poland	West Pomeranian	fox	9.33333333333333
122	1988-07-15	1988	7	3	Poland	West Pomeranian	fox	9.33333333333333
123	1988-07-15	1988	7	3	Poland	West Pomeranian	fox	9.33333333333333
124	1988-07-15	1988	7	3	Poland	West Pomeranian	fox	9.33333333333333
125	1988-07-15	1988	7	3	Poland	West Pomeranian	fox	9.33333333333333
126	1988-08-15	1988	8	3	Poland	West Pomeranian	fox	6
127	1988-08-15	1988	8	3	Poland	West Pomeranian	fox	9.33333333333333
128	1988-08-15	1988	8	3	Poland	West Pomeranian	fox	9.33333333333333
129	1988-08-15	1988	8	3	Poland	West Pomeranian	fox	9.33333333333333
130	1988-08-15	1988	8	3	Poland	West Pomeranian	fox	9.33333333333333
131	1988-08-15	1988	8	3	Poland	West Pomeranian	fox	9.33333333333333
132	1988-08-15	1988	8	3	Poland	West Pomeranian	fox	9.33333333333333
133	1988-08-15	1988	8	3	Poland	West Pomeranian	fox	9.33333333333333
134	1988-08-15	1988	8	3	Poland	West Pomeranian	fox	9.33333333333333
135	1988-08-15	1988	8	3	Poland	West Pomeranian	fox	9.33333333333333
136	1988-08-15	1988	8	3	Poland	West Pomeranian	fox	9.33333333333333
137	1988-09-15	1988	9	3	Poland	West Pomeranian	fox	6
138	1988-09-15	1988	9	3	Poland	West Pomeranian	fox	9.33333333333333
139	1988-09-15	1988	9	3	Poland	West Pomeranian	fox	9.33333333333333
140	1988-09-15	1988	9	3	Poland	West Pomeranian	fox	9.33333333333333
141	1988-09-15	1988	9	3	Poland	West Pomeranian	fox	9.33333333333333
142	1988-09-15	1988	9	3	Poland	West Pomeranian	fox	9.33333333333333
143	1988-09-15	1988	9	3	Poland	West Pomeranian	fox	9.33333333333333
144	1988-09-15	1988	9	3	Poland	West Pomeranian	fox	9.33333333333333
145	1988-09-15	1988	9	3	Poland	West Pomeranian	fox	9.33333333333333
146	1988-09-15	1988	9	3	Poland	West Pomeranian	fox	9.33333333333333
147	1988-09-15	1988	9	3	Poland	West Pomeranian	fox	9.33333333333333
148	1988-10-15	1988	10	4	Poland	West Pomeranian	fox	5.33333333333333
149	1988-10-15	1988	10	4	Poland	West Pomeranian	fox	10
150	1988-10-15	1988	10	4	Poland	West Pomeranian	fox	4.66666666666667
151	1988-10-15	1988	10	4	Poland	West Pomeranian	fox	4.66666666666667
152	1988-10-15	1988	10	4	Poland	West Pomeranian	fox	4.66666666666667
153	1988-10-15	1988	10	4	Poland	West Pomeranian	fox	4.66666666666667
154	1988-10-15	1988	10	4	Poland	West Pomeranian	fox	4.66666666666667
155	1988-11-15	1988	11	4	Poland	West Pomeranian	fox	5.33333333333333
156	1988-11-15	1988	11	4	Poland	West Pomeranian	fox	10
157	1988-11-15	1988	11	4	Poland	West Pomeranian	fox	4.66666666666667
158	1988-11-15	1988	11	4	Poland	West Pomeranian	fox	4.66666666666667
159	1988-11-15	1988	11	4	Poland	West Pomeranian	fox	4.66666666666667
160	1988-11-15	1988	11	4	Poland	West Pomeranian	fox	4.66666666666667
161	1988-11-15	1988	11	4	Poland	West Pomeranian	fox	4.66666666666667
162	1988-12-15	1988	12	4	Poland	West Pomeranian	fox	5.33333333333333
163	1988-12-15	1988	12	4	Poland	West Pomeranian	fox	10
164	1988-12-15	1988	12	4	Poland	West Pomeranian	fox	4.66666666666667
165	1988-12-15	1988	12	4	Poland	West Pomeranian	fox	4.66666666666667
166	1988-12-15	1988	12	4	Poland	West Pomeranian	fox	4.66666666666667
167	1988-12-15	1988	12	4	Poland	West Pomeranian	fox	4.66666666666667
168	1988-12-15	1988	12	4	Poland	West Pomeranian	fox	4.66666666666667
169	1989-01-15	1989	1	1	Poland	West Pomeranian	fox	13.3333333333333
170	1989-01-15	1989	1	1	Poland	West Pomeranian	fox	13.3333333333333
171	1989-01-15	1989	1	1	Poland	West Pomeranian	fox	13.3333333333333
172	1989-01-15	1989	1	1	Poland	West Pomeranian	fox	13.3333333333333
173	1989-01-15	1989	1	1	Poland	West Pomeranian	fox	13.3333333333333
174	1989-01-15	1989	1	1	Poland	West Pomeranian	fox	13.3333333333333
175	1989-01-15	1989	1	1	Poland	West Pomeranian	fox	13.3333333333333
176	1989-01-15	1989	1	1	Poland	West Pomeranian	fox	13.3333333333333
177	1989-01-15	1989	1	1	Poland	West Pomeranian	fox	13.3333333333333
178	1989-01-15	1989	1	1	Poland	West Pomeranian	fox	13.3333333333333
179	1989-01-15	1989	1	1	Poland	West Pomeranian	fox	13.3333333333333
180	1989-01-15	1989	1	1	Poland	West Pomeranian	fox	13.3333333333333
181	1989-01-15	1989	1	1	Poland	West Pomeranian	fox	13.3333333333333
182	1989-02-15	1989	2	1	Poland	West Pomeranian	fox	13.3333333333333
183	1989-02-15	1989	2	1	Poland	West Pomeranian	fox	13.3333333333333
184	1989-02-15	1989	2	1	Poland	West Pomeranian	fox	13.3333333333333
185	1989-02-15	1989	2	1	Poland	West Pomeranian	fox	13.3333333333333
186	1989-02-15	1989	2	1	Poland	West Pomeranian	fox	13.3333333333333
187	1989-02-15	1989	2	1	Poland	West Pomeranian	fox	13.3333333333333
188	1989-02-15	1989	2	1	Poland	West Pomeranian	fox	13.3333333333333
189	1989-02-15	1989	2	1	Poland	West Pomeranian	fox	13.3333333333333
190	1989-02-15	1989	2	1	Poland	West Pomeranian	fox	13.3333333333333
191	1989-02-15	1989	2	1	Poland	West Pomeranian	fox	13.3333333333333
192	1989-02-15	1989	2	1	Poland	West Pomeranian	fox	13.3333333333333
193	1989-02-15	1989	2	1	Poland	West Pomeranian	fox	13.3333333333333
194	1989-02-15	1989	2	1	Poland	West Pomeranian	fox	13.3333333333333
195	1989-03-15	1989	3	1	Poland	West Pomeranian	fox	13.3333333333333
196	1989-03-15	1989	3	1	Poland	West Pomeranian	fox	13.3333333333333
197	1989-03-15	1989	3	1	Poland	West Pomeranian	fox	13.3333333333333
198	1989-03-15	1989	3	1	Poland	West Pomeranian	fox	13.3333333333333
199	1989-03-15	1989	3	1	Poland	West Pomeranian	fox	13.3333333333333
200	1989-03-15	1989	3	1	Poland	West Pomeranian	fox	13.3333333333333
201	1989-03-15	1989	3	1	Poland	West Pomeranian	fox	13.3333333333333
202	1989-03-15	1989	3	1	Poland	West Pomeranian	fox	13.3333333333333
203	1989-03-15	1989	3	1	Poland	West Pomeranian	fox	13.3333333333333
204	1989-03-15	1989	3	1	Poland	West Pomeranian	fox	13.3333333333333
205	1989-03-15	1989	3	1	Poland	West Pomeranian	fox	13.3333333333333
206	1989-03-15	1989	3	1	Poland	West Pomeranian	fox	13.3333333333333
207	1989-03-15	1989	3	1	Poland	West Pomeranian	fox	13.3333333333333
208	1989-04-15	1989	4	2	Poland	West Pomeranian	fox	9.66666666666667
209	1989-04-15	1989	4	2	Poland	West Pomeranian	fox	3.33333333333333
210	1989-04-15	1989	4	2	Poland	West Pomeranian	fox	3.33333333333333
211	1989-04-15	1989	4	2	Poland	West Pomeranian	fox	3.33333333333333
212	1989-04-15	1989	4	2	Poland	West Pomeranian	fox	3.33333333333333
213	1989-05-15	1989	5	2	Poland	West Pomeranian	fox	9.66666666666667
214	1989-05-15	1989	5	2	Poland	West Pomeranian	fox	3.33333333333333
215	1989-05-15	1989	5	2	Poland	West Pomeranian	fox	3.33333333333333
216	1989-05-15	1989	5	2	Poland	West Pomeranian	fox	3.33333333333333
217	1989-05-15	1989	5	2	Poland	West Pomeranian	fox	3.33333333333333
218	1989-06-15	1989	6	2	Poland	West Pomeranian	fox	9.66666666666667
219	1989-06-15	1989	6	2	Poland	West Pomeranian	fox	3.33333333333333
220	1989-06-15	1989	6	2	Poland	West Pomeranian	fox	3.33333333333333
221	1989-06-15	1989	6	2	Poland	West Pomeranian	fox	3.33333333333333
222	1989-06-15	1989	6	2	Poland	West Pomeranian	fox	3.33333333333333
223	1989-07-15	1989	7	3	Poland	West Pomeranian	fox	10.3333333333333
224	1989-07-15	1989	7	3	Poland	West Pomeranian	fox	10.3333333333333
225	1989-07-15	1989	7	3	Poland	West Pomeranian	fox	10.3333333333333
226	1989-07-15	1989	7	3	Poland	West Pomeranian	fox	10.3333333333333
227	1989-07-15	1989	7	3	Poland	West Pomeranian	fox	10.3333333333333
228	1989-07-15	1989	7	3	Poland	West Pomeranian	fox	10.3333333333333
229	1989-07-15	1989	7	3	Poland	West Pomeranian	fox	10.3333333333333
230	1989-07-15	1989	7	3	Poland	West Pomeranian	fox	10.3333333333333
231	1989-07-15	1989	7	3	Poland	West Pomeranian	fox	10.3333333333333
232	1989-07-15	1989	7	3	Poland	West Pomeranian	fox	10.3333333333333
233	1989-07-15	1989	7	3	Poland	West Pomeranian	fox	10.3333333333333
234	1989-08-15	1989	8	3	Poland	West Pomeranian	fox	10.3333333333333
235	1989-08-15	1989	8	3	Poland	West Pomeranian	fox	10.3333333333333
236	1989-08-15	1989	8	3	Poland	West Pomeranian	fox	10.3333333333333
237	1989-08-15	1989	8	3	Poland	West Pomeranian	fox	10.3333333333333
238	1989-08-15	1989	8	3	Poland	West Pomeranian	fox	10.3333333333333
239	1989-08-15	1989	8	3	Poland	West Pomeranian	fox	10.3333333333333
240	1989-08-15	1989	8	3	Poland	West Pomeranian	fox	10.3333333333333
241	1989-08-15	1989	8	3	Poland	West Pomeranian	fox	10.3333333333333
242	1989-08-15	1989	8	3	Poland	West Pomeranian	fox	10.3333333333333
243	1989-08-15	1989	8	3	Poland	West Pomeranian	fox	10.3333333333333
244	1989-08-15	1989	8	3	Poland	West Pomeranian	fox	10.3333333333333
245	1989-09-15	1989	9	3	Poland	West Pomeranian	fox	10.3333333333333
246	1989-09-15	1989	9	3	Poland	West Pomeranian	fox	10.3333333333333
247	1989-09-15	1989	9	3	Poland	West Pomeranian	fox	10.3333333333333
248	1989-09-15	1989	9	3	Poland	West Pomeranian	fox	10.3333333333333
249	1989-09-15	1989	9	3	Poland	West Pomeranian	fox	10.3333333333333
250	1989-09-15	1989	9	3	Poland	West Pomeranian	fox	10.3333333333333
251	1989-09-15	1989	9	3	Poland	West Pomeranian	fox	10.3333333333333
252	1989-09-15	1989	9	3	Poland	West Pomeranian	fox	10.3333333333333
253	1989-09-15	1989	9	3	Poland	West Pomeranian	fox	10.3333333333333
254	1989-09-15	1989	9	3	Poland	West Pomeranian	fox	10.3333333333333
255	1989-09-15	1989	9	3	Poland	West Pomeranian	fox	10.3333333333333
256	1989-10-15	1989	10	4	Poland	West Pomeranian	fox	9.66666666666667
257	1989-10-15	1989	10	4	Poland	West Pomeranian	fox	16.6666666666667
258	1989-10-15	1989	10	4	Poland	West Pomeranian	fox	16.6666666666667
259	1989-10-15	1989	10	4	Poland	West Pomeranian	fox	16.6666666666667
260	1989-10-15	1989	10	4	Poland	West Pomeranian	fox	16.6666666666667
261	1989-10-15	1989	10	4	Poland	West Pomeranian	fox	16.6666666666667
262	1989-10-15	1989	10	4	Poland	West Pomeranian	fox	16.6666666666667
263	1989-10-15	1989	10	4	Poland	West Pomeranian	fox	16.6666666666667
264	1989-10-15	1989	10	4	Poland	West Pomeranian	fox	16.6666666666667
265	1989-10-15	1989	10	4	Poland	West Pomeranian	fox	16.6666666666667
266	1989-10-15	1989	10	4	Poland	West Pomeranian	fox	16.6666666666667
267	1989-10-15	1989	10	4	Poland	West Pomeranian	fox	16.6666666666667
268	1989-10-15	1989	10	4	Poland	West Pomeranian	fox	16.6666666666667
269	1989-10-15	1989	10	4	Poland	West Pomeranian	fox	16.6666666666667
270	1989-10-15	1989	10	4	Poland	West Pomeranian	fox	16.6666666666667
271	1989-10-15	1989	10	4	Poland	West Pomeranian	fox	16.6666666666667
272	1989-10-15	1989	10	4	Poland	West Pomeranian	fox	16.6666666666667
273	1989-10-15	1989	10	4	Poland	West Pomeranian	fox	16.6666666666667
274	1989-11-15	1989	11	4	Poland	West Pomeranian	fox	9.66666666666667
275	1989-11-15	1989	11	4	Poland	West Pomeranian	fox	16.6666666666667
276	1989-11-15	1989	11	4	Poland	West Pomeranian	fox	16.6666666666667
277	1989-11-15	1989	11	4	Poland	West Pomeranian	fox	16.6666666666667
278	1989-11-15	1989	11	4	Poland	West Pomeranian	fox	16.6666666666667
279	1989-11-15	1989	11	4	Poland	West Pomeranian	fox	16.6666666666667
280	1989-11-15	1989	11	4	Poland	West Pomeranian	fox	16.6666666666667
281	1989-11-15	1989	11	4	Poland	West Pomeranian	fox	16.6666666666667
282	1989-11-15	1989	11	4	Poland	West Pomeranian	fox	16.6666666666667
283	1989-11-15	1989	11	4	Poland	West Pomeranian	fox	16.6666666666667
284	1989-11-15	1989	11	4	Poland	West Pomeranian	fox	16.6666666666667
285	1989-11-15	1989	11	4	Poland	West Pomeranian	fox	16.6666666666667
286	1989-11-15	1989	11	4	Poland	West Pomeranian	fox	16.6666666666667
287	1989-11-15	1989	11	4	Poland	West Pomeranian	fox	16.6666666666667
288	1989-11-15	1989	11	4	Poland	West Pomeranian	fox	16.6666666666667
289	1989-11-15	1989	11	4	Poland	West Pomeranian	fox	16.6666666666667
290	1989-11-15	1989	11	4	Poland	West Pomeranian	fox	16.6666666666667
291	1989-11-15	1989	11	4	Poland	West Pomeranian	fox	16.6666666666667
292	1989-12-15	1989	12	4	Poland	West Pomeranian	fox	9.66666666666667
293	1989-12-15	1989	12	4	Poland	West Pomeranian	fox	16.6666666666667
294	1989-12-15	1989	12	4	Poland	West Pomeranian	fox	16.6666666666667
295	1989-12-15	1989	12	4	Poland	West Pomeranian	fox	16.6666666666667
296	1989-12-15	1989	12	4	Poland	West Pomeranian	fox	16.6666666666667
297	1989-12-15	1989	12	4	Poland	West Pomeranian	fox	16.6666666666667
298	1989-12-15	1989	12	4	Poland	West Pomeranian	fox	16.6666666666667
299	1989-12-15	1989	12	4	Poland	West Pomeranian	fox	16.6666666666667
300	1989-12-15	1989	12	4	Poland	West Pomeranian	fox	16.6666666666667
301	1989-12-15	1989	12	4	Poland	West Pomeranian	fox	16.6666666666667
302	1989-12-15	1989	12	4	Poland	West Pomeranian	fox	16.6666666666667
303	1989-12-15	1989	12	4	Poland	West Pomeranian	fox	16.6666666666667
304	1989-12-15	1989	12	4	Poland	West Pomeranian	fox	16.6666666666667
305	1989-12-15	1989	12	4	Poland	West Pomeranian	fox	16.6666666666667
306	1989-12-15	1989	12	4	Poland	West Pomeranian	fox	16.6666666666667
307	1989-12-15	1989	12	4	Poland	West Pomeranian	fox	16.6666666666667
308	1989-12-15	1989	12	4	Poland	West Pomeranian	fox	16.6666666666667
309	1989-12-15	1989	12	4	Poland	West Pomeranian	fox	16.6666666666667
310	1990-01-15	1990	1	1	Poland	West Pomeranian	fox	21.3333333333333
311	1990-01-15	1990	1	1	Poland	West Pomeranian	fox	21.3333333333333
312	1990-01-15	1990	1	1	Poland	West Pomeranian	fox	21.3333333333333
313	1990-01-15	1990	1	1	Poland	West Pomeranian	fox	21.3333333333333
314	1990-01-15	1990	1	1	Poland	West Pomeranian	fox	21.3333333333333
315	1990-01-15	1990	1	1	Poland	West Pomeranian	fox	21.3333333333333
316	1990-01-15	1990	1	1	Poland	West Pomeranian	fox	21.3333333333333
317	1990-01-15	1990	1	1	Poland	West Pomeranian	fox	21.3333333333333
318	1990-01-15	1990	1	1	Poland	West Pomeranian	fox	21.3333333333333
319	1990-01-15	1990	1	1	Poland	West Pomeranian	fox	21.3333333333333
320	1990-01-15	1990	1	1	Poland	West Pomeranian	fox	21.3333333333333
321	1990-01-15	1990	1	1	Poland	West Pomeranian	fox	21.3333333333333
322	1990-01-15	1990	1	1	Poland	West Pomeranian	fox	21.3333333333333
323	1990-01-15	1990	1	1	Poland	West Pomeranian	fox	21.3333333333333
324	1990-01-15	1990	1	1	Poland	West Pomeranian	fox	21.3333333333333
325	1990-01-15	1990	1	1	Poland	West Pomeranian	fox	21.3333333333333
326	1990-01-15	1990	1	1	Poland	West Pomeranian	fox	21.3333333333333
327	1990-01-15	1990	1	1	Poland	West Pomeranian	fox	21.3333333333333
328	1990-01-15	1990	1	1	Poland	West Pomeranian	fox	21.3333333333333
329	1990-01-15	1990	1	1	Poland	West Pomeranian	fox	21.3333333333333
330	1990-01-15	1990	1	1	Poland	West Pomeranian	fox	21.3333333333333
331	1990-02-15	1990	2	1	Poland	West Pomeranian	fox	21.3333333333333
332	1990-02-15	1990	2	1	Poland	West Pomeranian	fox	21.3333333333333
333	1990-02-15	1990	2	1	Poland	West Pomeranian	fox	21.3333333333333
334	1990-02-15	1990	2	1	Poland	West Pomeranian	fox	21.3333333333333
335	1990-02-15	1990	2	1	Poland	West Pomeranian	fox	21.3333333333333
336	1990-02-15	1990	2	1	Poland	West Pomeranian	fox	21.3333333333333
337	1990-02-15	1990	2	1	Poland	West Pomeranian	fox	21.3333333333333
338	1990-02-15	1990	2	1	Poland	West Pomeranian	fox	21.3333333333333
339	1990-02-15	1990	2	1	Poland	West Pomeranian	fox	21.3333333333333
340	1990-02-15	1990	2	1	Poland	West Pomeranian	fox	21.3333333333333
341	1990-02-15	1990	2	1	Poland	West Pomeranian	fox	21.3333333333333
342	1990-02-15	1990	2	1	Poland	West Pomeranian	fox	21.3333333333333
343	1990-02-15	1990	2	1	Poland	West Pomeranian	fox	21.3333333333333
344	1990-02-15	1990	2	1	Poland	West Pomeranian	fox	21.3333333333333
345	1990-02-15	1990	2	1	Poland	West Pomeranian	fox	21.3333333333333
346	1990-02-15	1990	2	1	Poland	West Pomeranian	fox	21.3333333333333
347	1990-02-15	1990	2	1	Poland	West Pomeranian	fox	21.3333333333333
348	1990-02-15	1990	2	1	Poland	West Pomeranian	fox	21.3333333333333
349	1990-02-15	1990	2	1	Poland	West Pomeranian	fox	21.3333333333333
350	1990-02-15	1990	2	1	Poland	West Pomeranian	fox	21.3333333333333
351	1990-02-15	1990	2	1	Poland	West Pomeranian	fox	21.3333333333333
352	1990-03-15	1990	3	1	Poland	West Pomeranian	fox	21.3333333333333
353	1990-03-15	1990	3	1	Poland	West Pomeranian	fox	21.3333333333333
354	1990-03-15	1990	3	1	Poland	West Pomeranian	fox	21.3333333333333
355	1990-03-15	1990	3	1	Poland	West Pomeranian	fox	21.3333333333333
356	1990-03-15	1990	3	1	Poland	West Pomeranian	fox	21.3333333333333
357	1990-03-15	1990	3	1	Poland	West Pomeranian	fox	21.3333333333333
358	1990-03-15	1990	3	1	Poland	West Pomeranian	fox	21.3333333333333
359	1990-03-15	1990	3	1	Poland	West Pomeranian	fox	21.3333333333333
360	1990-03-15	1990	3	1	Poland	West Pomeranian	fox	21.3333333333333
361	1990-03-15	1990	3	1	Poland	West Pomeranian	fox	21.3333333333333
362	1990-03-15	1990	3	1	Poland	West Pomeranian	fox	21.3333333333333
363	1990-03-15	1990	3	1	Poland	West Pomeranian	fox	21.3333333333333
364	1990-03-15	1990	3	1	Poland	West Pomeranian	fox	21.3333333333333
365	1990-03-15	1990	3	1	Poland	West Pomeranian	fox	21.3333333333333
366	1990-03-15	1990	3	1	Poland	West Pomeranian	fox	21.3333333333333
367	1990-03-15	1990	3	1	Poland	West Pomeranian	fox	21.3333333333333
368	1990-03-15	1990	3	1	Poland	West Pomeranian	fox	21.3333333333333
369	1990-03-15	1990	3	1	Poland	West Pomeranian	fox	21.3333333333333
370	1990-03-15	1990	3	1	Poland	West Pomeranian	fox	21.3333333333333
371	1990-03-15	1990	3	1	Poland	West Pomeranian	fox	21.3333333333333
372	1990-03-15	1990	3	1	Poland	West Pomeranian	fox	21.3333333333333
373	1990-04-15	1990	4	2	Poland	West Pomeranian	fox	10.6666666666667
374	1990-04-15	1990	4	2	Poland	West Pomeranian	fox	10.6666666666667
375	1990-04-15	1990	4	2	Poland	West Pomeranian	fox	10.6666666666667
376	1990-04-15	1990	4	2	Poland	West Pomeranian	fox	10.6666666666667
377	1990-04-15	1990	4	2	Poland	West Pomeranian	fox	10.6666666666667
378	1990-04-15	1990	4	2	Poland	West Pomeranian	fox	10.6666666666667
379	1990-04-15	1990	4	2	Poland	West Pomeranian	fox	10.6666666666667
380	1990-04-15	1990	4	2	Poland	West Pomeranian	fox	10.6666666666667
381	1990-04-15	1990	4	2	Poland	West Pomeranian	fox	10.6666666666667
382	1990-04-15	1990	4	2	Poland	West Pomeranian	fox	10.6666666666667
383	1990-05-15	1990	5	2	Poland	West Pomeranian	fox	10.6666666666667
384	1990-05-15	1990	5	2	Poland	West Pomeranian	fox	10.6666666666667
385	1990-05-15	1990	5	2	Poland	West Pomeranian	fox	10.6666666666667
386	1990-05-15	1990	5	2	Poland	West Pomeranian	fox	10.6666666666667
387	1990-05-15	1990	5	2	Poland	West Pomeranian	fox	10.6666666666667
388	1990-05-15	1990	5	2	Poland	West Pomeranian	fox	10.6666666666667
389	1990-05-15	1990	5	2	Poland	West Pomeranian	fox	10.6666666666667
390	1990-05-15	1990	5	2	Poland	West Pomeranian	fox	10.6666666666667
391	1990-05-15	1990	5	2	Poland	West Pomeranian	fox	10.6666666666667
392	1990-05-15	1990	5	2	Poland	West Pomeranian	fox	10.6666666666667
393	1990-06-15	1990	6	2	Poland	West Pomeranian	fox	10.6666666666667
394	1990-06-15	1990	6	2	Poland	West Pomeranian	fox	10.6666666666667
395	1990-06-15	1990	6	2	Poland	West Pomeranian	fox	10.6666666666667
396	1990-06-15	1990	6	2	Poland	West Pomeranian	fox	10.6666666666667
397	1990-06-15	1990	6	2	Poland	West Pomeranian	fox	10.6666666666667
398	1990-06-15	1990	6	2	Poland	West Pomeranian	fox	10.6666666666667
399	1990-06-15	1990	6	2	Poland	West Pomeranian	fox	10.6666666666667
400	1990-06-15	1990	6	2	Poland	West Pomeranian	fox	10.6666666666667
401	1990-06-15	1990	6	2	Poland	West Pomeranian	fox	10.6666666666667
402	1990-06-15	1990	6	2	Poland	West Pomeranian	fox	10.6666666666667
403	1990-07-15	1990	7	3	Poland	West Pomeranian	fox	14.6666666666667
404	1990-07-15	1990	7	3	Poland	West Pomeranian	fox	14.6666666666667
405	1990-07-15	1990	7	3	Poland	West Pomeranian	fox	14.6666666666667
406	1990-07-15	1990	7	3	Poland	West Pomeranian	fox	14.6666666666667
407	1990-07-15	1990	7	3	Poland	West Pomeranian	fox	14.6666666666667
408	1990-07-15	1990	7	3	Poland	West Pomeranian	fox	14.6666666666667
409	1990-07-15	1990	7	3	Poland	West Pomeranian	fox	14.6666666666667
410	1990-07-15	1990	7	3	Poland	West Pomeranian	fox	14.6666666666667
411	1990-07-15	1990	7	3	Poland	West Pomeranian	fox	14.6666666666667
412	1990-07-15	1990	7	3	Poland	West Pomeranian	fox	14.6666666666667
413	1990-07-15	1990	7	3	Poland	West Pomeranian	fox	14.6666666666667
414	1990-07-15	1990	7	3	Poland	West Pomeranian	fox	14.6666666666667
415	1990-07-15	1990	7	3	Poland	West Pomeranian	fox	14.6666666666667
416	1990-07-15	1990	7	3	Poland	West Pomeranian	fox	14.6666666666667
417	1990-07-15	1990	7	3	Poland	West Pomeranian	fox	14.6666666666667
418	1990-08-15	1990	8	3	Poland	West Pomeranian	fox	14.6666666666667
419	1990-08-15	1990	8	3	Poland	West Pomeranian	fox	14.6666666666667
420	1990-08-15	1990	8	3	Poland	West Pomeranian	fox	14.6666666666667
421	1990-08-15	1990	8	3	Poland	West Pomeranian	fox	14.6666666666667
422	1990-08-15	1990	8	3	Poland	West Pomeranian	fox	14.6666666666667
423	1990-08-15	1990	8	3	Poland	West Pomeranian	fox	14.6666666666667
424	1990-08-15	1990	8	3	Poland	West Pomeranian	fox	14.6666666666667
425	1990-08-15	1990	8	3	Poland	West Pomeranian	fox	14.6666666666667
426	1990-08-15	1990	8	3	Poland	West Pomeranian	fox	14.6666666666667
427	1990-08-15	1990	8	3	Poland	West Pomeranian	fox	14.6666666666667
428	1990-08-15	1990	8	3	Poland	West Pomeranian	fox	14.6666666666667
429	1990-08-15	1990	8	3	Poland	West Pomeranian	fox	14.6666666666667
430	1990-08-15	1990	8	3	Poland	West Pomeranian	fox	14.6666666666667
431	1990-08-15	1990	8	3	Poland	West Pomeranian	fox	14.6666666666667
432	1990-08-15	1990	8	3	Poland	West Pomeranian	fox	14.6666666666667
433	1990-09-15	1990	9	3	Poland	West Pomeranian	fox	14.6666666666667
434	1990-09-15	1990	9	3	Poland	West Pomeranian	fox	14.6666666666667
435	1990-09-15	1990	9	3	Poland	West Pomeranian	fox	14.6666666666667
436	1990-09-15	1990	9	3	Poland	West Pomeranian	fox	14.6666666666667
437	1990-09-15	1990	9	3	Poland	West Pomeranian	fox	14.6666666666667
438	1990-09-15	1990	9	3	Poland	West Pomeranian	fox	14.6666666666667
439	1990-09-15	1990	9	3	Poland	West Pomeranian	fox	14.6666666666667
440	1990-09-15	1990	9	3	Poland	West Pomeranian	fox	14.6666666666667
441	1990-09-15	1990	9	3	Poland	West Pomeranian	fox	14.6666666666667
442	1990-09-15	1990	9	3	Poland	West Pomeranian	fox	14.6666666666667
443	1990-09-15	1990	9	3	Poland	West Pomeranian	fox	14.6666666666667
444	1990-09-15	1990	9	3	Poland	West Pomeranian	fox	14.6666666666667
445	1990-09-15	1990	9	3	Poland	West Pomeranian	fox	14.6666666666667
446	1990-09-15	1990	9	3	Poland	West Pomeranian	fox	14.6666666666667
447	1990-09-15	1990	9	3	Poland	West Pomeranian	fox	14.6666666666667
448	1990-10-15	1990	10	4	Poland	West Pomeranian	fox	12.6666666666667
449	1990-10-15	1990	10	4	Poland	West Pomeranian	fox	12.6666666666667
450	1990-10-15	1990	10	4	Poland	West Pomeranian	fox	12.6666666666667
451	1990-10-15	1990	10	4	Poland	West Pomeranian	fox	12.6666666666667
452	1990-10-15	1990	10	4	Poland	West Pomeranian	fox	12.6666666666667
453	1990-10-15	1990	10	4	Poland	West Pomeranian	fox	12.6666666666667
454	1990-10-15	1990	10	4	Poland	West Pomeranian	fox	12.6666666666667
455	1990-10-15	1990	10	4	Poland	West Pomeranian	fox	12.6666666666667
456	1990-10-15	1990	10	4	Poland	West Pomeranian	fox	12.6666666666667
457	1990-10-15	1990	10	4	Poland	West Pomeranian	fox	12.6666666666667
458	1990-10-15	1990	10	4	Poland	West Pomeranian	fox	12.6666666666667
459	1990-10-15	1990	10	4	Poland	West Pomeranian	fox	12.6666666666667
460	1990-11-15	1990	11	4	Poland	West Pomeranian	fox	12.6666666666667
461	1990-11-15	1990	11	4	Poland	West Pomeranian	fox	12.6666666666667
462	1990-11-15	1990	11	4	Poland	West Pomeranian	fox	12.6666666666667
463	1990-11-15	1990	11	4	Poland	West Pomeranian	fox	12.6666666666667
464	1990-11-15	1990	11	4	Poland	West Pomeranian	fox	12.6666666666667
465	1990-11-15	1990	11	4	Poland	West Pomeranian	fox	12.6666666666667
466	1990-11-15	1990	11	4	Poland	West Pomeranian	fox	12.6666666666667
467	1990-11-15	1990	11	4	Poland	West Pomeranian	fox	12.6666666666667
468	1990-11-15	1990	11	4	Poland	West Pomeranian	fox	12.6666666666667
469	1990-11-15	1990	11	4	Poland	West Pomeranian	fox	12.6666666666667
470	1990-11-15	1990	11	4	Poland	West Pomeranian	fox	12.6666666666667
471	1990-11-15	1990	11	4	Poland	West Pomeranian	fox	12.6666666666667
472	1990-12-15	1990	12	4	Poland	West Pomeranian	fox	12.6666666666667
473	1990-12-15	1990	12	4	Poland	West Pomeranian	fox	12.6666666666667
474	1990-12-15	1990	12	4	Poland	West Pomeranian	fox	12.6666666666667
475	1990-12-15	1990	12	4	Poland	West Pomeranian	fox	12.6666666666667
476	1990-12-15	1990	12	4	Poland	West Pomeranian	fox	12.6666666666667
477	1990-12-15	1990	12	4	Poland	West Pomeranian	fox	12.6666666666667
478	1990-12-15	1990	12	4	Poland	West Pomeranian	fox	12.6666666666667
479	1990-12-15	1990	12	4	Poland	West Pomeranian	fox	12.6666666666667
480	1990-12-15	1990	12	4	Poland	West Pomeranian	fox	12.6666666666667
481	1990-12-15	1990	12	4	Poland	West Pomeranian	fox	12.6666666666667
482	1990-12-15	1990	12	4	Poland	West Pomeranian	fox	12.6666666666667
483	1990-12-15	1990	12	4	Poland	West Pomeranian	fox	12.6666666666667
484	1991-01-15	1991	1	1	Poland	West Pomeranian	fox	15.3333333333333
485	1991-01-15	1991	1	1	Poland	West Pomeranian	fox	15.3333333333333
486	1991-01-15	1991	1	1	Poland	West Pomeranian	fox	15.3333333333333
487	1991-01-15	1991	1	1	Poland	West Pomeranian	fox	15.3333333333333
488	1991-01-15	1991	1	1	Poland	West Pomeranian	fox	15.3333333333333
489	1991-01-15	1991	1	1	Poland	West Pomeranian	fox	15.3333333333333
490	1991-01-15	1991	1	1	Poland	West Pomeranian	fox	15.3333333333333
491	1991-01-15	1991	1	1	Poland	West Pomeranian	fox	15.3333333333333
492	1991-01-15	1991	1	1	Poland	West Pomeranian	fox	15.3333333333333
493	1991-01-15	1991	1	1	Poland	West Pomeranian	fox	15.3333333333333
494	1991-01-15	1991	1	1	Poland	West Pomeranian	fox	15.3333333333333
495	1991-01-15	1991	1	1	Poland	West Pomeranian	fox	15.3333333333333
496	1991-01-15	1991	1	1	Poland	West Pomeranian	fox	15.3333333333333
497	1991-01-15	1991	1	1	Poland	West Pomeranian	fox	15.3333333333333
498	1991-01-15	1991	1	1	Poland	West Pomeranian	fox	15.3333333333333
499	1991-01-15	1991	1	1	Poland	West Pomeranian	fox	15.3333333333333
500	1991-02-15	1991	2	1	Poland	West Pomeranian	fox	15.3333333333333
501	1991-02-15	1991	2	1	Poland	West Pomeranian	fox	15.3333333333333
502	1991-02-15	1991	2	1	Poland	West Pomeranian	fox	15.3333333333333
503	1991-02-15	1991	2	1	Poland	West Pomeranian	fox	15.3333333333333
504	1991-02-15	1991	2	1	Poland	West Pomeranian	fox	15.3333333333333
505	1991-02-15	1991	2	1	Poland	West Pomeranian	fox	15.3333333333333
506	1991-02-15	1991	2	1	Poland	West Pomeranian	fox	15.3333333333333
507	1991-02-15	1991	2	1	Poland	West Pomeranian	fox	15.3333333333333
508	1991-02-15	1991	2	1	Poland	West Pomeranian	fox	15.3333333333333
509	1991-02-15	1991	2	1	Poland	West Pomeranian	fox	15.3333333333333
510	1991-02-15	1991	2	1	Poland	West Pomeranian	fox	15.3333333333333
511	1991-02-15	1991	2	1	Poland	West Pomeranian	fox	15.3333333333333
512	1991-02-15	1991	2	1	Poland	West Pomeranian	fox	15.3333333333333
513	1991-02-15	1991	2	1	Poland	West Pomeranian	fox	15.3333333333333
514	1991-02-15	1991	2	1	Poland	West Pomeranian	fox	15.3333333333333
515	1991-02-15	1991	2	1	Poland	West Pomeranian	fox	15.3333333333333
516	1991-03-15	1991	3	1	Poland	West Pomeranian	fox	15.3333333333333
517	1991-03-15	1991	3	1	Poland	West Pomeranian	fox	15.3333333333333
518	1991-03-15	1991	3	1	Poland	West Pomeranian	fox	15.3333333333333
519	1991-03-15	1991	3	1	Poland	West Pomeranian	fox	15.3333333333333
520	1991-03-15	1991	3	1	Poland	West Pomeranian	fox	15.3333333333333
521	1991-03-15	1991	3	1	Poland	West Pomeranian	fox	15.3333333333333
522	1991-03-15	1991	3	1	Poland	West Pomeranian	fox	15.3333333333333
523	1991-03-15	1991	3	1	Poland	West Pomeranian	fox	15.3333333333333
524	1991-03-15	1991	3	1	Poland	West Pomeranian	fox	15.3333333333333
525	1991-03-15	1991	3	1	Poland	West Pomeranian	fox	15.3333333333333
526	1991-03-15	1991	3	1	Poland	West Pomeranian	fox	15.3333333333333
527	1991-03-15	1991	3	1	Poland	West Pomeranian	fox	15.3333333333333
528	1991-03-15	1991	3	1	Poland	West Pomeranian	fox	15.3333333333333
529	1991-03-15	1991	3	1	Poland	West Pomeranian	fox	15.3333333333333
530	1991-03-15	1991	3	1	Poland	West Pomeranian	fox	15.3333333333333
531	1991-03-15	1991	3	1	Poland	West Pomeranian	fox	15.3333333333333
532	1991-04-15	1991	4	2	Poland	West Pomeranian	fox	10.6666666666667
533	1991-04-15	1991	4	2	Poland	West Pomeranian	fox	10.6666666666667
534	1991-04-15	1991	4	2	Poland	West Pomeranian	fox	10.6666666666667
535	1991-04-15	1991	4	2	Poland	West Pomeranian	fox	10.6666666666667
536	1991-04-15	1991	4	2	Poland	West Pomeranian	fox	10.6666666666667
537	1991-04-15	1991	4	2	Poland	West Pomeranian	fox	10.6666666666667
538	1991-04-15	1991	4	2	Poland	West Pomeranian	fox	10.6666666666667
539	1991-04-15	1991	4	2	Poland	West Pomeranian	fox	10.6666666666667
540	1991-04-15	1991	4	2	Poland	West Pomeranian	fox	10.6666666666667
541	1991-04-15	1991	4	2	Poland	West Pomeranian	fox	10.6666666666667
542	1991-04-15	1991	4	2	Poland	West Pomeranian	fox	10.6666666666667
543	1991-04-15	1991	4	2	Poland	West Pomeranian	fox	10.6666666666667
544	1991-05-15	1991	5	2	Poland	West Pomeranian	fox	10.6666666666667
545	1991-05-15	1991	5	2	Poland	West Pomeranian	fox	10.6666666666667
546	1991-05-15	1991	5	2	Poland	West Pomeranian	fox	10.6666666666667
547	1991-05-15	1991	5	2	Poland	West Pomeranian	fox	10.6666666666667
548	1991-05-15	1991	5	2	Poland	West Pomeranian	fox	10.6666666666667
549	1991-05-15	1991	5	2	Poland	West Pomeranian	fox	10.6666666666667
550	1991-05-15	1991	5	2	Poland	West Pomeranian	fox	10.6666666666667
551	1991-05-15	1991	5	2	Poland	West Pomeranian	fox	10.6666666666667
552	1991-05-15	1991	5	2	Poland	West Pomeranian	fox	10.6666666666667
553	1991-05-15	1991	5	2	Poland	West Pomeranian	fox	10.6666666666667
554	1991-05-15	1991	5	2	Poland	West Pomeranian	fox	10.6666666666667
555	1991-05-15	1991	5	2	Poland	West Pomeranian	fox	10.6666666666667
556	1991-06-15	1991	6	2	Poland	West Pomeranian	fox	10.6666666666667
557	1991-06-15	1991	6	2	Poland	West Pomeranian	fox	10.6666666666667
558	1991-06-15	1991	6	2	Poland	West Pomeranian	fox	10.6666666666667
559	1991-06-15	1991	6	2	Poland	West Pomeranian	fox	10.6666666666667
560	1991-06-15	1991	6	2	Poland	West Pomeranian	fox	10.6666666666667
561	1991-06-15	1991	6	2	Poland	West Pomeranian	fox	10.6666666666667
562	1991-06-15	1991	6	2	Poland	West Pomeranian	fox	10.6666666666667
563	1991-06-15	1991	6	2	Poland	West Pomeranian	fox	10.6666666666667
564	1991-06-15	1991	6	2	Poland	West Pomeranian	fox	10.6666666666667
565	1991-06-15	1991	6	2	Poland	West Pomeranian	fox	10.6666666666667
566	1991-06-15	1991	6	2	Poland	West Pomeranian	fox	10.6666666666667
567	1991-06-15	1991	6	2	Poland	West Pomeranian	fox	10.6666666666667
568	1991-07-15	1991	7	3	Poland	West Pomeranian	fox	12.3333333333333
569	1991-07-15	1991	7	3	Poland	West Pomeranian	fox	12.3333333333333
570	1991-07-15	1991	7	3	Poland	West Pomeranian	fox	12.3333333333333
571	1991-07-15	1991	7	3	Poland	West Pomeranian	fox	12.3333333333333
572	1991-07-15	1991	7	3	Poland	West Pomeranian	fox	12.3333333333333
573	1991-07-15	1991	7	3	Poland	West Pomeranian	fox	12.3333333333333
574	1991-07-15	1991	7	3	Poland	West Pomeranian	fox	12.3333333333333
575	1991-07-15	1991	7	3	Poland	West Pomeranian	fox	12.3333333333333
576	1991-07-15	1991	7	3	Poland	West Pomeranian	fox	12.3333333333333
577	1991-07-15	1991	7	3	Poland	West Pomeranian	fox	12.3333333333333
578	1991-07-15	1991	7	3	Poland	West Pomeranian	fox	12.3333333333333
579	1991-07-15	1991	7	3	Poland	West Pomeranian	fox	12.3333333333333
580	1991-08-15	1991	8	3	Poland	West Pomeranian	fox	12.3333333333333
581	1991-08-15	1991	8	3	Poland	West Pomeranian	fox	12.3333333333333
582	1991-08-15	1991	8	3	Poland	West Pomeranian	fox	12.3333333333333
583	1991-08-15	1991	8	3	Poland	West Pomeranian	fox	12.3333333333333
584	1991-08-15	1991	8	3	Poland	West Pomeranian	fox	12.3333333333333
585	1991-08-15	1991	8	3	Poland	West Pomeranian	fox	12.3333333333333
586	1991-08-15	1991	8	3	Poland	West Pomeranian	fox	12.3333333333333
587	1991-08-15	1991	8	3	Poland	West Pomeranian	fox	12.3333333333333
588	1991-08-15	1991	8	3	Poland	West Pomeranian	fox	12.3333333333333
589	1991-08-15	1991	8	3	Poland	West Pomeranian	fox	12.3333333333333
590	1991-08-15	1991	8	3	Poland	West Pomeranian	fox	12.3333333333333
591	1991-08-15	1991	8	3	Poland	West Pomeranian	fox	12.3333333333333
592	1991-09-15	1991	9	3	Poland	West Pomeranian	fox	12.3333333333333
593	1991-09-15	1991	9	3	Poland	West Pomeranian	fox	12.3333333333333
594	1991-09-15	1991	9	3	Poland	West Pomeranian	fox	12.3333333333333
595	1991-09-15	1991	9	3	Poland	West Pomeranian	fox	12.3333333333333
596	1991-09-15	1991	9	3	Poland	West Pomeranian	fox	12.3333333333333
597	1991-09-15	1991	9	3	Poland	West Pomeranian	fox	12.3333333333333
598	1991-09-15	1991	9	3	Poland	West Pomeranian	fox	12.3333333333333
599	1991-09-15	1991	9	3	Poland	West Pomeranian	fox	12.3333333333333
600	1991-09-15	1991	9	3	Poland	West Pomeranian	fox	12.3333333333333
601	1991-09-15	1991	9	3	Poland	West Pomeranian	fox	12.3333333333333
602	1991-09-15	1991	9	3	Poland	West Pomeranian	fox	12.3333333333333
603	1991-09-15	1991	9	3	Poland	West Pomeranian	fox	12.3333333333333
604	1991-10-15	1991	10	4	Poland	West Pomeranian	fox	10.6666666666667
605	1991-10-15	1991	10	4	Poland	West Pomeranian	fox	10.6666666666667
606	1991-10-15	1991	10	4	Poland	West Pomeranian	fox	10.6666666666667
607	1991-10-15	1991	10	4	Poland	West Pomeranian	fox	10.6666666666667
608	1991-10-15	1991	10	4	Poland	West Pomeranian	fox	10.6666666666667
609	1991-10-15	1991	10	4	Poland	West Pomeranian	fox	10.6666666666667
610	1991-10-15	1991	10	4	Poland	West Pomeranian	fox	10.6666666666667
611	1991-10-15	1991	10	4	Poland	West Pomeranian	fox	10.6666666666667
612	1991-10-15	1991	10	4	Poland	West Pomeranian	fox	10.6666666666667
613	1991-10-15	1991	10	4	Poland	West Pomeranian	fox	10.6666666666667
614	1991-10-15	1991	10	4	Poland	West Pomeranian	fox	10.6666666666667
615	1991-11-15	1991	11	4	Poland	West Pomeranian	fox	10.6666666666667
616	1991-11-15	1991	11	4	Poland	West Pomeranian	fox	10.6666666666667
617	1991-11-15	1991	11	4	Poland	West Pomeranian	fox	10.6666666666667
618	1991-11-15	1991	11	4	Poland	West Pomeranian	fox	10.6666666666667
619	1991-11-15	1991	11	4	Poland	West Pomeranian	fox	10.6666666666667
620	1991-11-15	1991	11	4	Poland	West Pomeranian	fox	10.6666666666667
621	1991-11-15	1991	11	4	Poland	West Pomeranian	fox	10.6666666666667
622	1991-11-15	1991	11	4	Poland	West Pomeranian	fox	10.6666666666667
623	1991-11-15	1991	11	4	Poland	West Pomeranian	fox	10.6666666666667
624	1991-11-15	1991	11	4	Poland	West Pomeranian	fox	10.6666666666667
625	1991-11-15	1991	11	4	Poland	West Pomeranian	fox	10.6666666666667
626	1991-12-15	1991	12	4	Poland	West Pomeranian	fox	10.6666666666667
627	1991-12-15	1991	12	4	Poland	West Pomeranian	fox	10.6666666666667
628	1991-12-15	1991	12	4	Poland	West Pomeranian	fox	10.6666666666667
629	1991-12-15	1991	12	4	Poland	West Pomeranian	fox	10.6666666666667
630	1991-12-15	1991	12	4	Poland	West Pomeranian	fox	10.6666666666667
631	1991-12-15	1991	12	4	Poland	West Pomeranian	fox	10.6666666666667
632	1991-12-15	1991	12	4	Poland	West Pomeranian	fox	10.6666666666667
633	1991-12-15	1991	12	4	Poland	West Pomeranian	fox	10.6666666666667
634	1991-12-15	1991	12	4	Poland	West Pomeranian	fox	10.6666666666667
635	1991-12-15	1991	12	4	Poland	West Pomeranian	fox	10.6666666666667
636	1991-12-15	1991	12	4	Poland	West Pomeranian	fox	10.6666666666667
637	1992-01-15	1992	1	1	Poland	West Pomeranian	fox	8.66666666666667
638	1992-01-15	1992	1	1	Poland	West Pomeranian	fox	8.66666666666667
639	1992-01-15	1992	1	1	Poland	West Pomeranian	fox	8.66666666666667
640	1992-01-15	1992	1	1	Poland	West Pomeranian	fox	8.66666666666667
641	1992-01-15	1992	1	1	Poland	West Pomeranian	fox	8.66666666666667
642	1992-01-15	1992	1	1	Poland	West Pomeranian	fox	8.66666666666667
643	1992-01-15	1992	1	1	Poland	West Pomeranian	fox	8.66666666666667
644	1992-01-15	1992	1	1	Poland	West Pomeranian	fox	8.66666666666667
645	1992-01-15	1992	1	1	Poland	West Pomeranian	fox	8.66666666666667
646	1992-02-15	1992	2	1	Poland	West Pomeranian	fox	8.66666666666667
647	1992-02-15	1992	2	1	Poland	West Pomeranian	fox	8.66666666666667
648	1992-02-15	1992	2	1	Poland	West Pomeranian	fox	8.66666666666667
649	1992-02-15	1992	2	1	Poland	West Pomeranian	fox	8.66666666666667
650	1992-02-15	1992	2	1	Poland	West Pomeranian	fox	8.66666666666667
651	1992-02-15	1992	2	1	Poland	West Pomeranian	fox	8.66666666666667
652	1992-02-15	1992	2	1	Poland	West Pomeranian	fox	8.66666666666667
653	1992-02-15	1992	2	1	Poland	West Pomeranian	fox	8.66666666666667
654	1992-02-15	1992	2	1	Poland	West Pomeranian	fox	8.66666666666667
655	1992-03-15	1992	3	1	Poland	West Pomeranian	fox	8.66666666666667
656	1992-03-15	1992	3	1	Poland	West Pomeranian	fox	8.66666666666667
657	1992-03-15	1992	3	1	Poland	West Pomeranian	fox	8.66666666666667
658	1992-03-15	1992	3	1	Poland	West Pomeranian	fox	8.66666666666667
659	1992-03-15	1992	3	1	Poland	West Pomeranian	fox	8.66666666666667
660	1992-03-15	1992	3	1	Poland	West Pomeranian	fox	8.66666666666667
661	1992-03-15	1992	3	1	Poland	West Pomeranian	fox	8.66666666666667
662	1992-03-15	1992	3	1	Poland	West Pomeranian	fox	8.66666666666667
663	1992-03-15	1992	3	1	Poland	West Pomeranian	fox	8.66666666666667
664	1992-04-15	1992	4	2	Poland	West Pomeranian	fox	6.66666666666667
665	1992-04-15	1992	4	2	Poland	West Pomeranian	fox	6.66666666666667
666	1992-04-15	1992	4	2	Poland	West Pomeranian	fox	6.66666666666667
667	1992-04-15	1992	4	2	Poland	West Pomeranian	fox	6.66666666666667
668	1992-04-15	1992	4	2	Poland	West Pomeranian	fox	6.66666666666667
669	1992-04-15	1992	4	2	Poland	West Pomeranian	fox	6.66666666666667
670	1992-04-15	1992	4	2	Poland	West Pomeranian	fox	6.66666666666667
671	1992-05-15	1992	5	2	Poland	West Pomeranian	fox	6.66666666666667
672	1992-05-15	1992	5	2	Poland	West Pomeranian	fox	6.66666666666667
673	1992-05-15	1992	5	2	Poland	West Pomeranian	fox	6.66666666666667
674	1992-05-15	1992	5	2	Poland	West Pomeranian	fox	6.66666666666667
675	1992-05-15	1992	5	2	Poland	West Pomeranian	fox	6.66666666666667
676	1992-05-15	1992	5	2	Poland	West Pomeranian	fox	6.66666666666667
677	1992-05-15	1992	5	2	Poland	West Pomeranian	fox	6.66666666666667
678	1992-06-15	1992	6	2	Poland	West Pomeranian	fox	6.66666666666667
679	1992-06-15	1992	6	2	Poland	West Pomeranian	fox	6.66666666666667
680	1992-06-15	1992	6	2	Poland	West Pomeranian	fox	6.66666666666667
681	1992-06-15	1992	6	2	Poland	West Pomeranian	fox	6.66666666666667
682	1992-06-15	1992	6	2	Poland	West Pomeranian	fox	6.66666666666667
683	1992-06-15	1992	6	2	Poland	West Pomeranian	fox	6.66666666666667
684	1992-06-15	1992	6	2	Poland	West Pomeranian	fox	6.66666666666667
685	1992-07-15	1992	7	3	Poland	West Pomeranian	fox	19
686	1992-07-15	1992	7	3	Poland	West Pomeranian	fox	19
687	1992-07-15	1992	7	3	Poland	West Pomeranian	fox	19
688	1992-07-15	1992	7	3	Poland	West Pomeranian	fox	19
689	1992-07-15	1992	7	3	Poland	West Pomeranian	fox	19
690	1992-07-15	1992	7	3	Poland	West Pomeranian	fox	19
691	1992-07-15	1992	7	3	Poland	West Pomeranian	fox	19
692	1992-07-15	1992	7	3	Poland	West Pomeranian	fox	19
693	1992-07-15	1992	7	3	Poland	West Pomeranian	fox	19
694	1992-07-15	1992	7	3	Poland	West Pomeranian	fox	19
695	1992-07-15	1992	7	3	Poland	West Pomeranian	fox	19
696	1992-07-15	1992	7	3	Poland	West Pomeranian	fox	19
697	1992-07-15	1992	7	3	Poland	West Pomeranian	fox	19
698	1992-07-15	1992	7	3	Poland	West Pomeranian	fox	19
699	1992-07-15	1992	7	3	Poland	West Pomeranian	fox	19
700	1992-07-15	1992	7	3	Poland	West Pomeranian	fox	19
701	1992-07-15	1992	7	3	Poland	West Pomeranian	fox	19
702	1992-07-15	1992	7	3	Poland	West Pomeranian	fox	19
703	1992-08-15	1992	8	3	Poland	West Pomeranian	fox	19
704	1992-08-15	1992	8	3	Poland	West Pomeranian	fox	19
705	1992-08-15	1992	8	3	Poland	West Pomeranian	fox	19
706	1992-08-15	1992	8	3	Poland	West Pomeranian	fox	19
707	1992-08-15	1992	8	3	Poland	West Pomeranian	fox	19
708	1992-08-15	1992	8	3	Poland	West Pomeranian	fox	19
709	1992-08-15	1992	8	3	Poland	West Pomeranian	fox	19
710	1992-08-15	1992	8	3	Poland	West Pomeranian	fox	19
711	1992-08-15	1992	8	3	Poland	West Pomeranian	fox	19
712	1992-08-15	1992	8	3	Poland	West Pomeranian	fox	19
713	1992-08-15	1992	8	3	Poland	West Pomeranian	fox	19
714	1992-08-15	1992	8	3	Poland	West Pomeranian	fox	19
715	1992-08-15	1992	8	3	Poland	West Pomeranian	fox	19
716	1992-08-15	1992	8	3	Poland	West Pomeranian	fox	19
717	1992-08-15	1992	8	3	Poland	West Pomeranian	fox	19
718	1992-08-15	1992	8	3	Poland	West Pomeranian	fox	19
719	1992-08-15	1992	8	3	Poland	West Pomeranian	fox	19
720	1992-08-15	1992	8	3	Poland	West Pomeranian	fox	19
721	1992-09-15	1992	9	3	Poland	West Pomeranian	fox	19
722	1992-09-15	1992	9	3	Poland	West Pomeranian	fox	19
723	1992-09-15	1992	9	3	Poland	West Pomeranian	fox	19
724	1992-09-15	1992	9	3	Poland	West Pomeranian	fox	19
725	1992-09-15	1992	9	3	Poland	West Pomeranian	fox	19
726	1992-09-15	1992	9	3	Poland	West Pomeranian	fox	19
727	1992-09-15	1992	9	3	Poland	West Pomeranian	fox	19
728	1992-09-15	1992	9	3	Poland	West Pomeranian	fox	19
729	1992-09-15	1992	9	3	Poland	West Pomeranian	fox	19
730	1992-09-15	1992	9	3	Poland	West Pomeranian	fox	19
731	1992-09-15	1992	9	3	Poland	West Pomeranian	fox	19
732	1992-09-15	1992	9	3	Poland	West Pomeranian	fox	19
733	1992-09-15	1992	9	3	Poland	West Pomeranian	fox	19
734	1992-09-15	1992	9	3	Poland	West Pomeranian	fox	19
735	1992-09-15	1992	9	3	Poland	West Pomeranian	fox	19
736	1992-09-15	1992	9	3	Poland	West Pomeranian	fox	19
737	1992-09-15	1992	9	3	Poland	West Pomeranian	fox	19
738	1992-09-15	1992	9	3	Poland	West Pomeranian	fox	19
739	1992-10-15	1992	10	4	Poland	West Pomeranian	fox	17.6666666666667
740	1992-10-15	1992	10	4	Poland	West Pomeranian	fox	28
741	1992-10-15	1992	10	4	Poland	West Pomeranian	fox	28
742	1992-10-15	1992	10	4	Poland	West Pomeranian	fox	28
743	1992-10-15	1992	10	4	Poland	West Pomeranian	fox	28
744	1992-10-15	1992	10	4	Poland	West Pomeranian	fox	28
745	1992-10-15	1992	10	4	Poland	West Pomeranian	fox	28
746	1992-10-15	1992	10	4	Poland	West Pomeranian	fox	28
747	1992-10-15	1992	10	4	Poland	West Pomeranian	fox	28
748	1992-10-15	1992	10	4	Poland	West Pomeranian	fox	28
749	1992-10-15	1992	10	4	Poland	West Pomeranian	fox	28
750	1992-10-15	1992	10	4	Poland	West Pomeranian	fox	28
751	1992-10-15	1992	10	4	Poland	West Pomeranian	fox	28
752	1992-10-15	1992	10	4	Poland	West Pomeranian	fox	28
753	1992-10-15	1992	10	4	Poland	West Pomeranian	fox	28
754	1992-10-15	1992	10	4	Poland	West Pomeranian	fox	28
755	1992-10-15	1992	10	4	Poland	West Pomeranian	fox	28
756	1992-10-15	1992	10	4	Poland	West Pomeranian	fox	28
757	1992-10-15	1992	10	4	Poland	West Pomeranian	fox	28
758	1992-10-15	1992	10	4	Poland	West Pomeranian	fox	28
759	1992-10-15	1992	10	4	Poland	West Pomeranian	fox	28
760	1992-10-15	1992	10	4	Poland	West Pomeranian	fox	28
761	1992-10-15	1992	10	4	Poland	West Pomeranian	fox	28
762	1992-10-15	1992	10	4	Poland	West Pomeranian	fox	28
763	1992-10-15	1992	10	4	Poland	West Pomeranian	fox	28
764	1992-10-15	1992	10	4	Poland	West Pomeranian	fox	28
765	1992-10-15	1992	10	4	Poland	West Pomeranian	fox	28
766	1992-10-15	1992	10	4	Poland	West Pomeranian	fox	28
767	1992-10-15	1992	10	4	Poland	West Pomeranian	fox	28
768	1992-11-15	1992	11	4	Poland	West Pomeranian	fox	17.6666666666667
769	1992-11-15	1992	11	4	Poland	West Pomeranian	fox	28
770	1992-11-15	1992	11	4	Poland	West Pomeranian	fox	28
771	1992-11-15	1992	11	4	Poland	West Pomeranian	fox	28
772	1992-11-15	1992	11	4	Poland	West Pomeranian	fox	28
773	1992-11-15	1992	11	4	Poland	West Pomeranian	fox	28
774	1992-11-15	1992	11	4	Poland	West Pomeranian	fox	28
775	1992-11-15	1992	11	4	Poland	West Pomeranian	fox	28
776	1992-11-15	1992	11	4	Poland	West Pomeranian	fox	28
777	1992-11-15	1992	11	4	Poland	West Pomeranian	fox	28
778	1992-11-15	1992	11	4	Poland	West Pomeranian	fox	28
779	1992-11-15	1992	11	4	Poland	West Pomeranian	fox	28
780	1992-11-15	1992	11	4	Poland	West Pomeranian	fox	28
781	1992-11-15	1992	11	4	Poland	West Pomeranian	fox	28
782	1992-11-15	1992	11	4	Poland	West Pomeranian	fox	28
783	1992-11-15	1992	11	4	Poland	West Pomeranian	fox	28
784	1992-11-15	1992	11	4	Poland	West Pomeranian	fox	28
785	1992-11-15	1992	11	4	Poland	West Pomeranian	fox	28
786	1992-11-15	1992	11	4	Poland	West Pomeranian	fox	28
787	1992-11-15	1992	11	4	Poland	West Pomeranian	fox	28
788	1992-11-15	1992	11	4	Poland	West Pomeranian	fox	28
789	1992-11-15	1992	11	4	Poland	West Pomeranian	fox	28
790	1992-11-15	1992	11	4	Poland	West Pomeranian	fox	28
791	1992-11-15	1992	11	4	Poland	West Pomeranian	fox	28
792	1992-11-15	1992	11	4	Poland	West Pomeranian	fox	28
793	1992-11-15	1992	11	4	Poland	West Pomeranian	fox	28
794	1992-11-15	1992	11	4	Poland	West Pomeranian	fox	28
795	1992-11-15	1992	11	4	Poland	West Pomeranian	fox	28
796	1992-11-15	1992	11	4	Poland	West Pomeranian	fox	28
797	1992-12-15	1992	12	4	Poland	West Pomeranian	fox	17.6666666666667
798	1992-12-15	1992	12	4	Poland	West Pomeranian	fox	28
799	1992-12-15	1992	12	4	Poland	West Pomeranian	fox	28
800	1992-12-15	1992	12	4	Poland	West Pomeranian	fox	28
801	1992-12-15	1992	12	4	Poland	West Pomeranian	fox	28
802	1992-12-15	1992	12	4	Poland	West Pomeranian	fox	28
803	1992-12-15	1992	12	4	Poland	West Pomeranian	fox	28
804	1992-12-15	1992	12	4	Poland	West Pomeranian	fox	28
805	1992-12-15	1992	12	4	Poland	West Pomeranian	fox	28
806	1992-12-15	1992	12	4	Poland	West Pomeranian	fox	28
807	1992-12-15	1992	12	4	Poland	West Pomeranian	fox	28
808	1992-12-15	1992	12	4	Poland	West Pomeranian	fox	28
809	1992-12-15	1992	12	4	Poland	West Pomeranian	fox	28
810	1992-12-15	1992	12	4	Poland	West Pomeranian	fox	28
811	1992-12-15	1992	12	4	Poland	West Pomeranian	fox	28
812	1992-12-15	1992	12	4	Poland	West Pomeranian	fox	28
813	1992-12-15	1992	12	4	Poland	West Pomeranian	fox	28
814	1992-12-15	1992	12	4	Poland	West Pomeranian	fox	28
815	1992-12-15	1992	12	4	Poland	West Pomeranian	fox	28
816	1992-12-15	1992	12	4	Poland	West Pomeranian	fox	28
817	1992-12-15	1992	12	4	Poland	West Pomeranian	fox	28
818	1992-12-15	1992	12	4	Poland	West Pomeranian	fox	28
819	1992-12-15	1992	12	4	Poland	West Pomeranian	fox	28
820	1992-12-15	1992	12	4	Poland	West Pomeranian	fox	28
821	1992-12-15	1992	12	4	Poland	West Pomeranian	fox	28
822	1992-12-15	1992	12	4	Poland	West Pomeranian	fox	28
823	1992-12-15	1992	12	4	Poland	West Pomeranian	fox	28
824	1992-12-15	1992	12	4	Poland	West Pomeranian	fox	28
825	1992-12-15	1992	12	4	Poland	West Pomeranian	fox	28
826	1993-01-15	1993	1	1	Poland	West Pomeranian	fox	6.33333333333333
827	1993-01-15	1993	1	1	Poland	West Pomeranian	fox	23.6666666666667
828	1993-01-15	1993	1	1	Poland	West Pomeranian	fox	23.6666666666667
829	1993-01-15	1993	1	1	Poland	West Pomeranian	fox	23.6666666666667
830	1993-01-15	1993	1	1	Poland	West Pomeranian	fox	23.6666666666667
831	1993-01-15	1993	1	1	Poland	West Pomeranian	fox	23.6666666666667
832	1993-01-15	1993	1	1	Poland	West Pomeranian	fox	23.6666666666667
833	1993-01-15	1993	1	1	Poland	West Pomeranian	fox	23.6666666666667
834	1993-01-15	1993	1	1	Poland	West Pomeranian	fox	23.6666666666667
835	1993-01-15	1993	1	1	Poland	West Pomeranian	fox	23.6666666666667
836	1993-01-15	1993	1	1	Poland	West Pomeranian	fox	23.6666666666667
837	1993-01-15	1993	1	1	Poland	West Pomeranian	fox	23.6666666666667
838	1993-01-15	1993	1	1	Poland	West Pomeranian	fox	23.6666666666667
839	1993-01-15	1993	1	1	Poland	West Pomeranian	fox	23.6666666666667
840	1993-01-15	1993	1	1	Poland	West Pomeranian	fox	23.6666666666667
841	1993-01-15	1993	1	1	Poland	West Pomeranian	fox	23.6666666666667
842	1993-01-15	1993	1	1	Poland	West Pomeranian	fox	23.6666666666667
843	1993-01-15	1993	1	1	Poland	West Pomeranian	fox	23.6666666666667
844	1993-01-15	1993	1	1	Poland	West Pomeranian	fox	23.6666666666667
845	1993-01-15	1993	1	1	Poland	West Pomeranian	fox	23.6666666666667
846	1993-01-15	1993	1	1	Poland	West Pomeranian	fox	23.6666666666667
847	1993-01-15	1993	1	1	Poland	West Pomeranian	fox	23.6666666666667
848	1993-01-15	1993	1	1	Poland	West Pomeranian	fox	23.6666666666667
849	1993-01-15	1993	1	1	Poland	West Pomeranian	fox	23.6666666666667
850	1993-01-15	1993	1	1	Poland	West Pomeranian	fox	23.6666666666667
851	1993-02-15	1993	2	1	Poland	West Pomeranian	fox	6.33333333333333
852	1993-02-15	1993	2	1	Poland	West Pomeranian	fox	23.6666666666667
853	1993-02-15	1993	2	1	Poland	West Pomeranian	fox	23.6666666666667
854	1993-02-15	1993	2	1	Poland	West Pomeranian	fox	23.6666666666667
855	1993-02-15	1993	2	1	Poland	West Pomeranian	fox	23.6666666666667
856	1993-02-15	1993	2	1	Poland	West Pomeranian	fox	23.6666666666667
857	1993-02-15	1993	2	1	Poland	West Pomeranian	fox	23.6666666666667
858	1993-02-15	1993	2	1	Poland	West Pomeranian	fox	23.6666666666667
859	1993-02-15	1993	2	1	Poland	West Pomeranian	fox	23.6666666666667
860	1993-02-15	1993	2	1	Poland	West Pomeranian	fox	23.6666666666667
861	1993-02-15	1993	2	1	Poland	West Pomeranian	fox	23.6666666666667
862	1993-02-15	1993	2	1	Poland	West Pomeranian	fox	23.6666666666667
863	1993-02-15	1993	2	1	Poland	West Pomeranian	fox	23.6666666666667
864	1993-02-15	1993	2	1	Poland	West Pomeranian	fox	23.6666666666667
865	1993-02-15	1993	2	1	Poland	West Pomeranian	fox	23.6666666666667
866	1993-02-15	1993	2	1	Poland	West Pomeranian	fox	23.6666666666667
867	1993-02-15	1993	2	1	Poland	West Pomeranian	fox	23.6666666666667
868	1993-02-15	1993	2	1	Poland	West Pomeranian	fox	23.6666666666667
869	1993-02-15	1993	2	1	Poland	West Pomeranian	fox	23.6666666666667
870	1993-02-15	1993	2	1	Poland	West Pomeranian	fox	23.6666666666667
871	1993-02-15	1993	2	1	Poland	West Pomeranian	fox	23.6666666666667
872	1993-02-15	1993	2	1	Poland	West Pomeranian	fox	23.6666666666667
873	1993-02-15	1993	2	1	Poland	West Pomeranian	fox	23.6666666666667
874	1993-02-15	1993	2	1	Poland	West Pomeranian	fox	23.6666666666667
875	1993-02-15	1993	2	1	Poland	West Pomeranian	fox	23.6666666666667
876	1993-03-15	1993	3	1	Poland	West Pomeranian	fox	6.33333333333333
877	1993-03-15	1993	3	1	Poland	West Pomeranian	fox	23.6666666666667
878	1993-03-15	1993	3	1	Poland	West Pomeranian	fox	23.6666666666667
879	1993-03-15	1993	3	1	Poland	West Pomeranian	fox	23.6666666666667
880	1993-03-15	1993	3	1	Poland	West Pomeranian	fox	23.6666666666667
881	1993-03-15	1993	3	1	Poland	West Pomeranian	fox	23.6666666666667
882	1993-03-15	1993	3	1	Poland	West Pomeranian	fox	23.6666666666667
883	1993-03-15	1993	3	1	Poland	West Pomeranian	fox	23.6666666666667
884	1993-03-15	1993	3	1	Poland	West Pomeranian	fox	23.6666666666667
885	1993-03-15	1993	3	1	Poland	West Pomeranian	fox	23.6666666666667
886	1993-03-15	1993	3	1	Poland	West Pomeranian	fox	23.6666666666667
887	1993-03-15	1993	3	1	Poland	West Pomeranian	fox	23.6666666666667
888	1993-03-15	1993	3	1	Poland	West Pomeranian	fox	23.6666666666667
889	1993-03-15	1993	3	1	Poland	West Pomeranian	fox	23.6666666666667
890	1993-03-15	1993	3	1	Poland	West Pomeranian	fox	23.6666666666667
891	1993-03-15	1993	3	1	Poland	West Pomeranian	fox	23.6666666666667
892	1993-03-15	1993	3	1	Poland	West Pomeranian	fox	23.6666666666667
893	1993-03-15	1993	3	1	Poland	West Pomeranian	fox	23.6666666666667
894	1993-03-15	1993	3	1	Poland	West Pomeranian	fox	23.6666666666667
895	1993-03-15	1993	3	1	Poland	West Pomeranian	fox	23.6666666666667
896	1993-03-15	1993	3	1	Poland	West Pomeranian	fox	23.6666666666667
897	1993-03-15	1993	3	1	Poland	West Pomeranian	fox	23.6666666666667
898	1993-03-15	1993	3	1	Poland	West Pomeranian	fox	23.6666666666667
899	1993-03-15	1993	3	1	Poland	West Pomeranian	fox	23.6666666666667
900	1993-03-15	1993	3	1	Poland	West Pomeranian	fox	23.6666666666667
901	1993-04-15	1993	4	2	Poland	West Pomeranian	fox	22.6666666666667
902	1993-04-15	1993	4	2	Poland	West Pomeranian	fox	22.6666666666667
903	1993-04-15	1993	4	2	Poland	West Pomeranian	fox	22.6666666666667
904	1993-04-15	1993	4	2	Poland	West Pomeranian	fox	22.6666666666667
905	1993-04-15	1993	4	2	Poland	West Pomeranian	fox	22.6666666666667
906	1993-04-15	1993	4	2	Poland	West Pomeranian	fox	22.6666666666667
907	1993-04-15	1993	4	2	Poland	West Pomeranian	fox	22.6666666666667
908	1993-04-15	1993	4	2	Poland	West Pomeranian	fox	22.6666666666667
909	1993-04-15	1993	4	2	Poland	West Pomeranian	fox	22.6666666666667
910	1993-04-15	1993	4	2	Poland	West Pomeranian	fox	22.6666666666667
911	1993-04-15	1993	4	2	Poland	West Pomeranian	fox	22.6666666666667
912	1993-04-15	1993	4	2	Poland	West Pomeranian	fox	22.6666666666667
913	1993-04-15	1993	4	2	Poland	West Pomeranian	fox	22.6666666666667
914	1993-04-15	1993	4	2	Poland	West Pomeranian	fox	22.6666666666667
915	1993-04-15	1993	4	2	Poland	West Pomeranian	fox	22.6666666666667
916	1993-04-15	1993	4	2	Poland	West Pomeranian	fox	22.6666666666667
917	1993-04-15	1993	4	2	Poland	West Pomeranian	fox	22.6666666666667
918	1993-04-15	1993	4	2	Poland	West Pomeranian	fox	22.6666666666667
919	1993-04-15	1993	4	2	Poland	West Pomeranian	fox	22.6666666666667
920	1993-04-15	1993	4	2	Poland	West Pomeranian	fox	22.6666666666667
921	1993-04-15	1993	4	2	Poland	West Pomeranian	fox	22.6666666666667
922	1993-04-15	1993	4	2	Poland	West Pomeranian	fox	22.6666666666667
923	1993-05-15	1993	5	2	Poland	West Pomeranian	fox	22.6666666666667
924	1993-05-15	1993	5	2	Poland	West Pomeranian	fox	22.6666666666667
925	1993-05-15	1993	5	2	Poland	West Pomeranian	fox	22.6666666666667
926	1993-05-15	1993	5	2	Poland	West Pomeranian	fox	22.6666666666667
927	1993-05-15	1993	5	2	Poland	West Pomeranian	fox	22.6666666666667
928	1993-05-15	1993	5	2	Poland	West Pomeranian	fox	22.6666666666667
929	1993-05-15	1993	5	2	Poland	West Pomeranian	fox	22.6666666666667
930	1993-05-15	1993	5	2	Poland	West Pomeranian	fox	22.6666666666667
931	1993-05-15	1993	5	2	Poland	West Pomeranian	fox	22.6666666666667
932	1993-05-15	1993	5	2	Poland	West Pomeranian	fox	22.6666666666667
933	1993-05-15	1993	5	2	Poland	West Pomeranian	fox	22.6666666666667
934	1993-05-15	1993	5	2	Poland	West Pomeranian	fox	22.6666666666667
935	1993-05-15	1993	5	2	Poland	West Pomeranian	fox	22.6666666666667
936	1993-05-15	1993	5	2	Poland	West Pomeranian	fox	22.6666666666667
937	1993-05-15	1993	5	2	Poland	West Pomeranian	fox	22.6666666666667
938	1993-05-15	1993	5	2	Poland	West Pomeranian	fox	22.6666666666667
939	1993-05-15	1993	5	2	Poland	West Pomeranian	fox	22.6666666666667
940	1993-05-15	1993	5	2	Poland	West Pomeranian	fox	22.6666666666667
941	1993-05-15	1993	5	2	Poland	West Pomeranian	fox	22.6666666666667
942	1993-05-15	1993	5	2	Poland	West Pomeranian	fox	22.6666666666667
943	1993-05-15	1993	5	2	Poland	West Pomeranian	fox	22.6666666666667
944	1993-05-15	1993	5	2	Poland	West Pomeranian	fox	22.6666666666667
945	1993-06-15	1993	6	2	Poland	West Pomeranian	fox	22.6666666666667
946	1993-06-15	1993	6	2	Poland	West Pomeranian	fox	22.6666666666667
947	1993-06-15	1993	6	2	Poland	West Pomeranian	fox	22.6666666666667
948	1993-06-15	1993	6	2	Poland	West Pomeranian	fox	22.6666666666667
949	1993-06-15	1993	6	2	Poland	West Pomeranian	fox	22.6666666666667
950	1993-06-15	1993	6	2	Poland	West Pomeranian	fox	22.6666666666667
951	1993-06-15	1993	6	2	Poland	West Pomeranian	fox	22.6666666666667
952	1993-06-15	1993	6	2	Poland	West Pomeranian	fox	22.6666666666667
953	1993-06-15	1993	6	2	Poland	West Pomeranian	fox	22.6666666666667
954	1993-06-15	1993	6	2	Poland	West Pomeranian	fox	22.6666666666667
955	1993-06-15	1993	6	2	Poland	West Pomeranian	fox	22.6666666666667
956	1993-06-15	1993	6	2	Poland	West Pomeranian	fox	22.6666666666667
957	1993-06-15	1993	6	2	Poland	West Pomeranian	fox	22.6666666666667
958	1993-06-15	1993	6	2	Poland	West Pomeranian	fox	22.6666666666667
959	1993-06-15	1993	6	2	Poland	West Pomeranian	fox	22.6666666666667
960	1993-06-15	1993	6	2	Poland	West Pomeranian	fox	22.6666666666667
961	1993-06-15	1993	6	2	Poland	West Pomeranian	fox	22.6666666666667
962	1993-06-15	1993	6	2	Poland	West Pomeranian	fox	22.6666666666667
963	1993-06-15	1993	6	2	Poland	West Pomeranian	fox	22.6666666666667
964	1993-06-15	1993	6	2	Poland	West Pomeranian	fox	22.6666666666667
965	1993-06-15	1993	6	2	Poland	West Pomeranian	fox	22.6666666666667
966	1993-06-15	1993	6	2	Poland	West Pomeranian	fox	22.6666666666667
967	1993-07-15	1993	7	3	Poland	West Pomeranian	fox	6
968	1993-07-15	1993	7	3	Poland	West Pomeranian	fox	21
969	1993-07-15	1993	7	3	Poland	West Pomeranian	fox	21
970	1993-07-15	1993	7	3	Poland	West Pomeranian	fox	21
971	1993-07-15	1993	7	3	Poland	West Pomeranian	fox	21
972	1993-07-15	1993	7	3	Poland	West Pomeranian	fox	21
973	1993-07-15	1993	7	3	Poland	West Pomeranian	fox	21
974	1993-07-15	1993	7	3	Poland	West Pomeranian	fox	21
975	1993-07-15	1993	7	3	Poland	West Pomeranian	fox	21
976	1993-07-15	1993	7	3	Poland	West Pomeranian	fox	21
977	1993-07-15	1993	7	3	Poland	West Pomeranian	fox	21
978	1993-07-15	1993	7	3	Poland	West Pomeranian	fox	21
979	1993-07-15	1993	7	3	Poland	West Pomeranian	fox	21
980	1993-07-15	1993	7	3	Poland	West Pomeranian	fox	21
981	1993-07-15	1993	7	3	Poland	West Pomeranian	fox	21
982	1993-07-15	1993	7	3	Poland	West Pomeranian	fox	21
983	1993-07-15	1993	7	3	Poland	West Pomeranian	fox	21
984	1993-07-15	1993	7	3	Poland	West Pomeranian	fox	21
985	1993-07-15	1993	7	3	Poland	West Pomeranian	fox	21
986	1993-07-15	1993	7	3	Poland	West Pomeranian	fox	21
987	1993-07-15	1993	7	3	Poland	West Pomeranian	fox	21
988	1993-07-15	1993	7	3	Poland	West Pomeranian	fox	21
989	1993-08-15	1993	8	3	Poland	West Pomeranian	fox	6
990	1993-08-15	1993	8	3	Poland	West Pomeranian	fox	21
991	1993-08-15	1993	8	3	Poland	West Pomeranian	fox	21
992	1993-08-15	1993	8	3	Poland	West Pomeranian	fox	21
993	1993-08-15	1993	8	3	Poland	West Pomeranian	fox	21
994	1993-08-15	1993	8	3	Poland	West Pomeranian	fox	21
995	1993-08-15	1993	8	3	Poland	West Pomeranian	fox	21
996	1993-08-15	1993	8	3	Poland	West Pomeranian	fox	21
997	1993-08-15	1993	8	3	Poland	West Pomeranian	fox	21
998	1993-08-15	1993	8	3	Poland	West Pomeranian	fox	21
999	1993-08-15	1993	8	3	Poland	West Pomeranian	fox	21
1000	1993-08-15	1993	8	3	Poland	West Pomeranian	fox	21
1001	1993-08-15	1993	8	3	Poland	West Pomeranian	fox	21
1002	1993-08-15	1993	8	3	Poland	West Pomeranian	fox	21
1003	1993-08-15	1993	8	3	Poland	West Pomeranian	fox	21
1004	1993-08-15	1993	8	3	Poland	West Pomeranian	fox	21
1005	1993-08-15	1993	8	3	Poland	West Pomeranian	fox	21
1006	1993-08-15	1993	8	3	Poland	West Pomeranian	fox	21
1007	1993-08-15	1993	8	3	Poland	West Pomeranian	fox	21
1008	1993-08-15	1993	8	3	Poland	West Pomeranian	fox	21
1009	1993-08-15	1993	8	3	Poland	West Pomeranian	fox	21
1010	1993-08-15	1993	8	3	Poland	West Pomeranian	fox	21
1011	1993-09-15	1993	9	3	Poland	West Pomeranian	fox	6
1012	1993-09-15	1993	9	3	Poland	West Pomeranian	fox	21
1013	1993-09-15	1993	9	3	Poland	West Pomeranian	fox	21
1014	1993-09-15	1993	9	3	Poland	West Pomeranian	fox	21
1015	1993-09-15	1993	9	3	Poland	West Pomeranian	fox	21
1016	1993-09-15	1993	9	3	Poland	West Pomeranian	fox	21
1017	1993-09-15	1993	9	3	Poland	West Pomeranian	fox	21
1018	1993-09-15	1993	9	3	Poland	West Pomeranian	fox	21
1019	1993-09-15	1993	9	3	Poland	West Pomeranian	fox	21
1020	1993-09-15	1993	9	3	Poland	West Pomeranian	fox	21
1021	1993-09-15	1993	9	3	Poland	West Pomeranian	fox	21
1022	1993-09-15	1993	9	3	Poland	West Pomeranian	fox	21
1023	1993-09-15	1993	9	3	Poland	West Pomeranian	fox	21
1024	1993-09-15	1993	9	3	Poland	West Pomeranian	fox	21
1025	1993-09-15	1993	9	3	Poland	West Pomeranian	fox	21
1026	1993-09-15	1993	9	3	Poland	West Pomeranian	fox	21
1027	1993-09-15	1993	9	3	Poland	West Pomeranian	fox	21
1028	1993-09-15	1993	9	3	Poland	West Pomeranian	fox	21
1029	1993-09-15	1993	9	3	Poland	West Pomeranian	fox	21
1030	1993-09-15	1993	9	3	Poland	West Pomeranian	fox	21
1031	1993-09-15	1993	9	3	Poland	West Pomeranian	fox	21
1032	1993-09-15	1993	9	3	Poland	West Pomeranian	fox	21
1033	1993-10-15	1993	10	4	Poland	West Pomeranian	fox	12.3333333333333
1034	1993-10-15	1993	10	4	Poland	West Pomeranian	fox	12.3333333333333
1035	1993-10-15	1993	10	4	Poland	West Pomeranian	fox	12.3333333333333
1036	1993-10-15	1993	10	4	Poland	West Pomeranian	fox	12.3333333333333
1037	1993-10-15	1993	10	4	Poland	West Pomeranian	fox	12.3333333333333
1038	1993-10-15	1993	10	4	Poland	West Pomeranian	fox	12.3333333333333
1039	1993-10-15	1993	10	4	Poland	West Pomeranian	fox	12.3333333333333
1040	1993-10-15	1993	10	4	Poland	West Pomeranian	fox	12.3333333333333
1041	1993-10-15	1993	10	4	Poland	West Pomeranian	fox	12.3333333333333
1042	1993-10-15	1993	10	4	Poland	West Pomeranian	fox	12.3333333333333
1043	1993-10-15	1993	10	4	Poland	West Pomeranian	fox	12.3333333333333
1044	1993-10-15	1993	10	4	Poland	West Pomeranian	fox	12.3333333333333
1045	1993-11-15	1993	11	4	Poland	West Pomeranian	fox	12.3333333333333
1046	1993-11-15	1993	11	4	Poland	West Pomeranian	fox	12.3333333333333
1047	1993-11-15	1993	11	4	Poland	West Pomeranian	fox	12.3333333333333
1048	1993-11-15	1993	11	4	Poland	West Pomeranian	fox	12.3333333333333
1049	1993-11-15	1993	11	4	Poland	West Pomeranian	fox	12.3333333333333
1050	1993-11-15	1993	11	4	Poland	West Pomeranian	fox	12.3333333333333
1051	1993-11-15	1993	11	4	Poland	West Pomeranian	fox	12.3333333333333
1052	1993-11-15	1993	11	4	Poland	West Pomeranian	fox	12.3333333333333
1053	1993-11-15	1993	11	4	Poland	West Pomeranian	fox	12.3333333333333
1054	1993-11-15	1993	11	4	Poland	West Pomeranian	fox	12.3333333333333
1055	1993-11-15	1993	11	4	Poland	West Pomeranian	fox	12.3333333333333
1056	1993-11-15	1993	11	4	Poland	West Pomeranian	fox	12.3333333333333
1057	1993-12-15	1993	12	4	Poland	West Pomeranian	fox	12.3333333333333
1058	1993-12-15	1993	12	4	Poland	West Pomeranian	fox	12.3333333333333
1059	1993-12-15	1993	12	4	Poland	West Pomeranian	fox	12.3333333333333
1060	1993-12-15	1993	12	4	Poland	West Pomeranian	fox	12.3333333333333
1061	1993-12-15	1993	12	4	Poland	West Pomeranian	fox	12.3333333333333
1062	1993-12-15	1993	12	4	Poland	West Pomeranian	fox	12.3333333333333
1063	1993-12-15	1993	12	4	Poland	West Pomeranian	fox	12.3333333333333
1064	1993-12-15	1993	12	4	Poland	West Pomeranian	fox	12.3333333333333
1065	1993-12-15	1993	12	4	Poland	West Pomeranian	fox	12.3333333333333
1066	1993-12-15	1993	12	4	Poland	West Pomeranian	fox	12.3333333333333
1067	1993-12-15	1993	12	4	Poland	West Pomeranian	fox	12.3333333333333
1068	1993-12-15	1993	12	4	Poland	West Pomeranian	fox	12.3333333333333
1069	1994-01-15	1994	1	1	Poland	West Pomeranian	fox	7.33333333333333
1070	1994-01-15	1994	1	1	Poland	West Pomeranian	fox	7.33333333333333
1071	1994-01-15	1994	1	1	Poland	West Pomeranian	fox	7.33333333333333
1072	1994-01-15	1994	1	1	Poland	West Pomeranian	fox	7.33333333333333
1073	1994-01-15	1994	1	1	Poland	West Pomeranian	fox	7.33333333333333
1074	1994-01-15	1994	1	1	Poland	West Pomeranian	fox	7.33333333333333
1075	1994-01-15	1994	1	1	Poland	West Pomeranian	fox	7.33333333333333
1076	1994-02-15	1994	2	1	Poland	West Pomeranian	fox	7.33333333333333
1077	1994-02-15	1994	2	1	Poland	West Pomeranian	fox	7.33333333333333
1078	1994-02-15	1994	2	1	Poland	West Pomeranian	fox	7.33333333333333
1079	1994-02-15	1994	2	1	Poland	West Pomeranian	fox	7.33333333333333
1080	1994-02-15	1994	2	1	Poland	West Pomeranian	fox	7.33333333333333
1081	1994-02-15	1994	2	1	Poland	West Pomeranian	fox	7.33333333333333
1082	1994-02-15	1994	2	1	Poland	West Pomeranian	fox	7.33333333333333
1083	1994-03-15	1994	3	1	Poland	West Pomeranian	fox	7.33333333333333
1084	1994-03-15	1994	3	1	Poland	West Pomeranian	fox	7.33333333333333
1085	1994-03-15	1994	3	1	Poland	West Pomeranian	fox	7.33333333333333
1086	1994-03-15	1994	3	1	Poland	West Pomeranian	fox	7.33333333333333
1087	1994-03-15	1994	3	1	Poland	West Pomeranian	fox	7.33333333333333
1088	1994-03-15	1994	3	1	Poland	West Pomeranian	fox	7.33333333333333
1089	1994-03-15	1994	3	1	Poland	West Pomeranian	fox	7.33333333333333
1090	1994-04-15	1994	4	2	Poland	West Pomeranian	fox	9
1091	1994-04-15	1994	4	2	Poland	West Pomeranian	fox	2.66666666666667
1092	1994-04-15	1994	4	2	Poland	West Pomeranian	fox	2.66666666666667
1093	1994-05-15	1994	5	2	Poland	West Pomeranian	fox	9
1094	1994-05-15	1994	5	2	Poland	West Pomeranian	fox	2.66666666666667
1095	1994-05-15	1994	5	2	Poland	West Pomeranian	fox	2.66666666666667
1096	1994-06-15	1994	6	2	Poland	West Pomeranian	fox	9
1097	1994-06-15	1994	6	2	Poland	West Pomeranian	fox	2.66666666666667
1098	1994-06-15	1994	6	2	Poland	West Pomeranian	fox	2.66666666666667
1099	1994-07-15	1994	7	3	Poland	West Pomeranian	fox	2.33333333333333
1100	1994-07-15	1994	7	3	Poland	West Pomeranian	fox	2.33333333333333
1101	1994-08-15	1994	8	3	Poland	West Pomeranian	fox	2.33333333333333
1102	1994-08-15	1994	8	3	Poland	West Pomeranian	fox	2.33333333333333
1103	1994-09-15	1994	9	3	Poland	West Pomeranian	fox	2.33333333333333
1104	1994-09-15	1994	9	3	Poland	West Pomeranian	fox	2.33333333333333
1105	1994-10-15	1994	10	4	Poland	West Pomeranian	fox	9.66666666666667
1106	1994-10-15	1994	10	4	Poland	West Pomeranian	fox	2
1107	1994-10-15	1994	10	4	Poland	West Pomeranian	fox	2
1108	1994-11-15	1994	11	4	Poland	West Pomeranian	fox	9.66666666666667
1109	1994-11-15	1994	11	4	Poland	West Pomeranian	fox	2
1110	1994-11-15	1994	11	4	Poland	West Pomeranian	fox	2
1111	1994-12-15	1994	12	4	Poland	West Pomeranian	fox	9.66666666666667
1112	1994-12-15	1994	12	4	Poland	West Pomeranian	fox	2
1113	1994-12-15	1994	12	4	Poland	West Pomeranian	fox	2
1114	1995-01-15	1995	1	1	Poland	West Pomeranian	fox	0.333333333333333
1115	1995-02-15	1995	2	1	Poland	West Pomeranian	fox	0.333333333333333
1116	1995-03-15	1995	3	1	Poland	West Pomeranian	fox	0.333333333333333
1117	1995-04-15	1995	4	2	Poland	West Pomeranian	fox	1.66666666666667
1118	1995-04-15	1995	4	2	Poland	West Pomeranian	fox	1.66666666666667
1119	1995-04-15	1995	4	2	Poland	West Pomeranian	fox	11
1120	1995-04-15	1995	4	2	Poland	West Pomeranian	fox	11
1121	1995-05-15	1995	5	2	Poland	West Pomeranian	fox	1.66666666666667
1122	1995-05-15	1995	5	2	Poland	West Pomeranian	fox	1.66666666666667
1123	1995-05-15	1995	5	2	Poland	West Pomeranian	fox	11
1124	1995-05-15	1995	5	2	Poland	West Pomeranian	fox	11
1125	1995-06-15	1995	6	2	Poland	West Pomeranian	fox	1.66666666666667
1126	1995-06-15	1995	6	2	Poland	West Pomeranian	fox	1.66666666666667
1127	1995-06-15	1995	6	2	Poland	West Pomeranian	fox	11
1128	1995-06-15	1995	6	2	Poland	West Pomeranian	fox	11
1129	1995-07-15	1995	7	3	Poland	West Pomeranian	fox	3.66666666666667
1130	1995-07-15	1995	7	3	Poland	West Pomeranian	fox	3.66666666666667
1131	1995-07-15	1995	7	3	Poland	West Pomeranian	fox	3.66666666666667
1132	1995-07-15	1995	7	3	Poland	West Pomeranian	fox	3.66666666666667
1133	1995-08-15	1995	8	3	Poland	West Pomeranian	fox	3.66666666666667
1134	1995-08-15	1995	8	3	Poland	West Pomeranian	fox	3.66666666666667
1135	1995-08-15	1995	8	3	Poland	West Pomeranian	fox	3.66666666666667
1136	1995-08-15	1995	8	3	Poland	West Pomeranian	fox	3.66666666666667
1137	1995-09-15	1995	9	3	Poland	West Pomeranian	fox	3.66666666666667
1138	1995-09-15	1995	9	3	Poland	West Pomeranian	fox	3.66666666666667
1139	1995-09-15	1995	9	3	Poland	West Pomeranian	fox	3.66666666666667
1140	1995-09-15	1995	9	3	Poland	West Pomeranian	fox	3.66666666666667
1141	1995-10-15	1995	10	4	Poland	West Pomeranian	fox	5.66666666666667
1142	1995-10-15	1995	10	4	Poland	West Pomeranian	fox	5.66666666666667
1143	1995-10-15	1995	10	4	Poland	West Pomeranian	fox	5.66666666666667
1144	1995-10-15	1995	10	4	Poland	West Pomeranian	fox	5.66666666666667
1145	1995-10-15	1995	10	4	Poland	West Pomeranian	fox	5.66666666666667
1146	1995-10-15	1995	10	4	Poland	West Pomeranian	fox	5.66666666666667
1147	1995-11-15	1995	11	4	Poland	West Pomeranian	fox	5.66666666666667
1148	1995-11-15	1995	11	4	Poland	West Pomeranian	fox	5.66666666666667
1149	1995-11-15	1995	11	4	Poland	West Pomeranian	fox	5.66666666666667
1150	1995-11-15	1995	11	4	Poland	West Pomeranian	fox	5.66666666666667
1151	1995-11-15	1995	11	4	Poland	West Pomeranian	fox	5.66666666666667
1152	1995-11-15	1995	11	4	Poland	West Pomeranian	fox	5.66666666666667
1153	1995-12-15	1995	12	4	Poland	West Pomeranian	fox	5.66666666666667
1154	1995-12-15	1995	12	4	Poland	West Pomeranian	fox	5.66666666666667
1155	1995-12-15	1995	12	4	Poland	West Pomeranian	fox	5.66666666666667
1156	1995-12-15	1995	12	4	Poland	West Pomeranian	fox	5.66666666666667
1157	1995-12-15	1995	12	4	Poland	West Pomeranian	fox	5.66666666666667
1158	1995-12-15	1995	12	4	Poland	West Pomeranian	fox	5.66666666666667
1159	1996-01-15	1996	1	1	Poland	West Pomeranian	fox	2.33333333333333
1160	1996-01-15	1996	1	1	Poland	West Pomeranian	fox	2.33333333333333
1161	1996-01-15	1996	1	1	Poland	West Pomeranian	fox	2.33333333333333
1162	1996-02-15	1996	2	1	Poland	West Pomeranian	fox	2.33333333333333
1163	1996-02-15	1996	2	1	Poland	West Pomeranian	fox	2.33333333333333
1164	1996-02-15	1996	2	1	Poland	West Pomeranian	fox	2.33333333333333
1165	1996-03-15	1996	3	1	Poland	West Pomeranian	fox	2.33333333333333
1166	1996-03-15	1996	3	1	Poland	West Pomeranian	fox	2.33333333333333
1167	1996-03-15	1996	3	1	Poland	West Pomeranian	fox	2.33333333333333
1168	1996-04-15	1996	4	2	Poland	West Pomeranian	fox	0
1169	1996-05-15	1996	5	2	Poland	West Pomeranian	fox	0
1170	1996-06-15	1996	6	2	Poland	West Pomeranian	fox	0
1171	1996-07-15	1996	7	3	Poland	West Pomeranian	fox	0
1172	1996-08-15	1996	8	3	Poland	West Pomeranian	fox	0
1173	1996-09-15	1996	9	3	Poland	West Pomeranian	fox	0
1174	1996-10-15	1996	10	4	Poland	West Pomeranian	fox	1
1175	1996-11-15	1996	11	4	Poland	West Pomeranian	fox	1
1176	1996-12-15	1996	12	4	Poland	West Pomeranian	fox	1
1177	1997-01-15	1997	1	1	Poland	West Pomeranian	fox	0
1178	1997-02-15	1997	2	1	Poland	West Pomeranian	fox	0
1179	1997-03-15	1997	3	1	Poland	West Pomeranian	fox	0
1180	1997-04-15	1997	4	2	Poland	West Pomeranian	fox	2.66666666666667
1181	1997-05-15	1997	5	2	Poland	West Pomeranian	fox	2.66666666666667
1182	1997-06-15	1997	6	2	Poland	West Pomeranian	fox	2.66666666666667
1183	1997-07-15	1997	7	3	Poland	West Pomeranian	fox	0
1184	1997-08-15	1997	8	3	Poland	West Pomeranian	fox	0
1185	1997-09-15	1997	9	3	Poland	West Pomeranian	fox	0
1186	1997-10-15	1997	10	4	Poland	West Pomeranian	fox	0
1187	1997-11-15	1997	11	4	Poland	West Pomeranian	fox	0
1188	1997-12-15	1997	12	4	Poland	West Pomeranian	fox	0
1189	1998-01-15	1998	1	1	Poland	West Pomeranian	fox	0
1190	1998-02-15	1998	2	1	Poland	West Pomeranian	fox	0
1191	1998-03-15	1998	3	1	Poland	West Pomeranian	fox	0
1192	1998-04-15	1998	4	2	Poland	West Pomeranian	fox	0
1193	1998-05-15	1998	5	2	Poland	West Pomeranian	fox	0
1194	1998-06-15	1998	6	2	Poland	West Pomeranian	fox	0
1195	1998-07-15	1998	7	3	Poland	West Pomeranian	fox	0
1196	1998-08-15	1998	8	3	Poland	West Pomeranian	fox	0
1197	1998-09-15	1998	9	3	Poland	West Pomeranian	fox	0
1198	1998-10-15	1998	10	4	Poland	West Pomeranian	fox	0.333333333333333
1199	1998-11-15	1998	11	4	Poland	West Pomeranian	fox	0.333333333333333
1200	1998-12-15	1998	12	4	Poland	West Pomeranian	fox	0.333333333333333
1201	1999-01-15	1999	1	1	Poland	West Pomeranian	fox	0
1202	1999-02-15	1999	2	1	Poland	West Pomeranian	fox	0
1203	1999-03-15	1999	3	1	Poland	West Pomeranian	fox	0
1204	1999-04-15	1999	4	2	Poland	West Pomeranian	fox	0
1205	1999-05-15	1999	5	2	Poland	West Pomeranian	fox	0
1206	1999-06-15	1999	6	2	Poland	West Pomeranian	fox	0
1207	1999-07-15	1999	7	3	Poland	West Pomeranian	fox	0
1208	1999-08-15	1999	8	3	Poland	West Pomeranian	fox	0
1209	1999-09-15	1999	9	3	Poland	West Pomeranian	fox	0
1210	1999-10-15	1999	10	4	Poland	West Pomeranian	fox	0
1211	1999-11-15	1999	11	4	Poland	West Pomeranian	fox	0
1212	1999-12-15	1999	12	4	Poland	West Pomeranian	fox	0
1213	2000-01-15	2000	1	1	Poland	West Pomeranian	fox	0
1214	2000-02-15	2000	2	1	Poland	West Pomeranian	fox	0
1215	2000-03-15	2000	3	1	Poland	West Pomeranian	fox	0
1216	2000-04-15	2000	4	2	Poland	West Pomeranian	fox	0
1217	2000-05-15	2000	5	2	Poland	West Pomeranian	fox	0
1218	2000-06-15	2000	6	2	Poland	West Pomeranian	fox	0
1219	2000-07-15	2000	7	3	Poland	West Pomeranian	fox	0
1220	2000-08-15	2000	8	3	Poland	West Pomeranian	fox	0
1221	2000-09-15	2000	9	3	Poland	West Pomeranian	fox	0
1222	2000-10-15	2000	10	4	Poland	West Pomeranian	fox	6.33333333333333
1223	2000-11-15	2000	11	4	Poland	West Pomeranian	fox	6.33333333333333
1224	2000-12-15	2000	12	4	Poland	West Pomeranian	fox	6.33333333333333
1225	2001-01-15	2001	1	1	Poland	West Pomeranian	fox	0
1226	2001-02-15	2001	2	1	Poland	West Pomeranian	fox	0
1227	2001-03-15	2001	3	1	Poland	West Pomeranian	fox	0
1228	2001-04-15	2001	4	2	Poland	West Pomeranian	fox	0
1229	2001-05-15	2001	5	2	Poland	West Pomeranian	fox	0
1230	2001-06-15	2001	6	2	Poland	West Pomeranian	fox	0
1231	2001-07-15	2001	7	3	Poland	West Pomeranian	fox	0
1232	2001-08-15	2001	8	3	Poland	West Pomeranian	fox	0
1233	2001-09-15	2001	9	3	Poland	West Pomeranian	fox	0
1234	2001-10-15	2001	10	4	Poland	West Pomeranian	fox	29
1235	2001-10-15	2001	10	4	Poland	West Pomeranian	fox	1
1236	2001-11-15	2001	11	4	Poland	West Pomeranian	fox	29
1237	2001-11-15	2001	11	4	Poland	West Pomeranian	fox	1
1238	2001-12-15	2001	12	4	Poland	West Pomeranian	fox	29
1239	2001-12-15	2001	12	4	Poland	West Pomeranian	fox	1
1240	2002-01-15	2002	1	1	Poland	West Pomeranian	fox	25
1241	2002-02-15	2002	2	1	Poland	West Pomeranian	fox	25
1242	2002-03-15	2002	3	1	Poland	West Pomeranian	fox	25
1243	2002-04-15	2002	4	2	Poland	West Pomeranian	fox	14
1244	2002-04-15	2002	4	2	Poland	West Pomeranian	fox	1
1245	2002-05-15	2002	5	2	Poland	West Pomeranian	fox	14
1246	2002-05-15	2002	5	2	Poland	West Pomeranian	fox	1
1247	2002-06-15	2002	6	2	Poland	West Pomeranian	fox	14
1248	2002-06-15	2002	6	2	Poland	West Pomeranian	fox	1
1249	2002-07-15	2002	7	3	Poland	West Pomeranian	fox	14.3333333333333
1250	2002-08-15	2002	8	3	Poland	West Pomeranian	fox	14.3333333333333
1251	2002-09-15	2002	9	3	Poland	West Pomeranian	fox	14.3333333333333
1252	2002-10-15	2002	10	4	Poland	West Pomeranian	fox	32
1253	2002-11-15	2002	11	4	Poland	West Pomeranian	fox	32
1254	2002-12-15	2002	12	4	Poland	West Pomeranian	fox	32
1255	2003-01-15	2003	1	1	Poland	West Pomeranian	fox	23
1256	2003-02-15	2003	2	1	Poland	West Pomeranian	fox	23
1257	2003-03-15	2003	3	1	Poland	West Pomeranian	fox	23
1258	2003-04-15	2003	4	2	Poland	West Pomeranian	fox	0
1259	2003-05-15	2003	5	2	Poland	West Pomeranian	fox	0
1260	2003-06-15	2003	6	2	Poland	West Pomeranian	fox	0
1261	2003-07-15	2003	7	3	Poland	West Pomeranian	fox	0
1262	2003-08-15	2003	8	3	Poland	West Pomeranian	fox	0
1263	2003-09-15	2003	9	3	Poland	West Pomeranian	fox	0
1264	2003-10-15	2003	10	4	Poland	West Pomeranian	fox	0
1265	2003-11-15	2003	11	4	Poland	West Pomeranian	fox	0
1266	2003-12-15	2003	12	4	Poland	West Pomeranian	fox	0
1267	2004-01-15	2004	1	1	Poland	West Pomeranian	fox	0
1268	2004-02-15	2004	2	1	Poland	West Pomeranian	fox	0
1269	2004-03-15	2004	3	1	Poland	West Pomeranian	fox	0
1270	2004-04-15	2004	4	2	Poland	West Pomeranian	fox	0
1271	2004-05-15	2004	5	2	Poland	West Pomeranian	fox	0
1272	2004-06-15	2004	6	2	Poland	West Pomeranian	fox	0
1273	2004-07-15	2004	7	3	Poland	West Pomeranian	fox	0
1274	2004-08-15	2004	8	3	Poland	West Pomeranian	fox	0
1275	2004-09-15	2004	9	3	Poland	West Pomeranian	fox	0
1276	2004-10-15	2004	10	4	Poland	West Pomeranian	fox	0
1277	2004-11-15	2004	11	4	Poland	West Pomeranian	fox	0
1278	2004-12-15	2004	12	4	Poland	West Pomeranian	fox	0
1279	2005-01-15	2005	1	1	Poland	West Pomeranian	fox	2.66666666666667
1280	2005-02-15	2005	2	1	Poland	West Pomeranian	fox	2.66666666666667
1281	2005-03-15	2005	3	1	Poland	West Pomeranian	fox	2.66666666666667
1282	2005-04-15	2005	4	2	Poland	West Pomeranian	fox	1.33333333333333
1283	2005-05-15	2005	5	2	Poland	West Pomeranian	fox	1.33333333333333
1284	2005-06-15	2005	6	2	Poland	West Pomeranian	fox	1.33333333333333
1285	2005-07-15	2005	7	3	Poland	West Pomeranian	fox	0
1286	2005-08-15	2005	8	3	Poland	West Pomeranian	fox	0
1287	2005-09-15	2005	9	3	Poland	West Pomeranian	fox	0
1288	2005-10-15	2005	10	4	Poland	West Pomeranian	fox	0
1289	2005-11-15	2005	11	4	Poland	West Pomeranian	fox	0
1290	2005-12-15	2005	12	4	Poland	West Pomeranian	fox	0
1291	2006-01-15	2006	1	1	Poland	West Pomeranian	fox	0
1292	2006-02-15	2006	2	1	Poland	West Pomeranian	fox	0
1293	2006-03-15	2006	3	1	Poland	West Pomeranian	fox	0
1294	2006-04-15	2006	4	2	Poland	West Pomeranian	fox	0
1295	2006-05-15	2006	5	2	Poland	West Pomeranian	fox	0
1296	2006-06-15	2006	6	2	Poland	West Pomeranian	fox	0
1297	2006-07-15	2006	7	3	Poland	West Pomeranian	fox	0
1298	2006-08-15	2006	8	3	Poland	West Pomeranian	fox	0
1299	2006-09-15	2006	9	3	Poland	West Pomeranian	fox	0
1300	2006-10-15	2006	10	4	Poland	West Pomeranian	fox	0
1301	2006-11-15	2006	11	4	Poland	West Pomeranian	fox	0
1302	2006-12-15	2006	12	4	Poland	West Pomeranian	fox	0
1303	2007-01-15	2007	1	1	Poland	West Pomeranian	fox	0
1304	2007-02-15	2007	2	1	Poland	West Pomeranian	fox	0
1305	2007-03-15	2007	3	1	Poland	West Pomeranian	fox	0
1306	2007-04-15	2007	4	2	Poland	West Pomeranian	fox	0
1307	2007-05-15	2007	5	2	Poland	West Pomeranian	fox	0
1308	2007-06-15	2007	6	2	Poland	West Pomeranian	fox	0
1309	2007-07-15	2007	7	3	Poland	West Pomeranian	fox	0
1310	2007-08-15	2007	8	3	Poland	West Pomeranian	fox	0
1311	2007-09-15	2007	9	3	Poland	West Pomeranian	fox	0
1312	2007-10-15	2007	10	4	Poland	West Pomeranian	fox	0
1313	2007-11-15	2007	11	4	Poland	West Pomeranian	fox	0
1314	2007-12-15	2007	12	4	Poland	West Pomeranian	fox	0
1315	2008-01-15	2008	1	1	Poland	West Pomeranian	fox	0
1316	2008-02-15	2008	2	1	Poland	West Pomeranian	fox	0
1317	2008-03-15	2008	3	1	Poland	West Pomeranian	fox	0
1318	2008-04-15	2008	4	2	Poland	West Pomeranian	fox	0
1319	2008-05-15	2008	5	2	Poland	West Pomeranian	fox	0
1320	2008-06-15	2008	6	2	Poland	West Pomeranian	fox	0
1321	2008-07-15	2008	7	3	Poland	West Pomeranian	fox	0
1322	2008-08-15	2008	8	3	Poland	West Pomeranian	fox	0
1323	2008-09-15	2008	9	3	Poland	West Pomeranian	fox	0
1324	2008-10-15	2008	10	4	Poland	West Pomeranian	fox	0
1325	2008-11-15	2008	11	4	Poland	West Pomeranian	fox	0
1326	2008-12-15	2008	12	4	Poland	West Pomeranian	fox	0
1327	2009-01-15	2009	1	1	Poland	West Pomeranian	fox	0
1328	2009-02-15	2009	2	1	Poland	West Pomeranian	fox	0
1329	2009-03-15	2009	3	1	Poland	West Pomeranian	fox	0
1330	2009-04-15	2009	4	2	Poland	West Pomeranian	fox	0
1331	2009-05-15	2009	5	2	Poland	West Pomeranian	fox	0
1332	2009-06-15	2009	6	2	Poland	West Pomeranian	fox	0
1333	2009-07-15	2009	7	3	Poland	West Pomeranian	fox	0
1334	2009-08-15	2009	8	3	Poland	West Pomeranian	fox	0
1335	2009-09-15	2009	9	3	Poland	West Pomeranian	fox	0
1336	2009-10-15	2009	10	4	Poland	West Pomeranian	fox	0
1337	2009-11-15	2009	11	4	Poland	West Pomeranian	fox	0
1338	2009-12-15	2009	12	4	Poland	West Pomeranian	fox	0
1339	2010-01-15	2010	1	1	Poland	West Pomeranian	fox	0
1340	2010-02-15	2010	2	1	Poland	West Pomeranian	fox	0
1341	2010-03-15	2010	3	1	Poland	West Pomeranian	fox	0
1342	2010-04-15	2010	4	2	Poland	West Pomeranian	fox	0
1343	2010-05-15	2010	5	2	Poland	West Pomeranian	fox	0
1344	2010-06-15	2010	6	2	Poland	West Pomeranian	fox	0
