# Supplementary material for: Local rabies transmission and regional spatial coupling in European foxes
Source: PLoS One. 2020 May 29;15(5):e0220592. doi: 10.1371/journal.pone.0220592 (PMC7259497; doi:10.1371/journal.pone.0220592)
Supplement: S1 Datasets — This zip file contains the data files and R Scripts used to carry out the analysis. Details of the files can be found in file_guide.txt. (ZIP) [file pone.0220592.s003.zip › S3_Data/R0_calculations.R]

# R0 calculation for rabies

states <- c("Brandenburg", "Mecklenburg", "Sachsen", "SachsenAnhalt", "Thuringen")
A <- c(29479, 23180, 18146, 20446, 16172) # Areas (Table 1)
K <- c(117916, 92720, 72584, 81784, 64688) # Fixed params reported in Table 1 

# ESTIMATED PARAMETERS included in R0 calculation
posteriors <- read.csv("data/Key_params_1Sep2019.csv")

#Starting population for each region
startpop <- matrix(nrow = 5, ncol = 2000)
startpop[1,] <- round(rgamma(n = 2000, shape = 50.055625, rate = 0.0007075)) #Region 1
startpop[2,] <- round(rgamma(n = 2000, shape = 30.9491942, rate = 0.00055632)) # Region 2
startpop[3,] <- round(rgamma(n = 2000, shape = 18.966025, rate = 0.0004355)) # Region 3
startpop[4,] <- round(rgamma(n = 2000, shape = 24.078649, rate = 0.0004907)) # Region 4
startpop[5,] <- round(rgamma(n = 2000, shape = 15.06448969, rate = 0.00038813)) # Region 5

S_posteriors <- apply(startpop, 1, median) # Generate a starting population for each region - calculation is wrt to Areas!
h <- median(posteriors$h) # heterogeneity 
c <- median(posteriors$c) # migration
obs1 <- median(posteriors$obs1) # observation probability
tau <- median(posteriors$tau) # environmental noise
HPD = apply(posteriors, 2, probs = c(0.025, 0.975), quantile)

# Prt = Irt/((h*Ar)+Irt) from Equation 11 in MS
P = 1/((h*A)+1) # Assume a single infected individual in an unvaccinated population
R0 = P*S_posteriors; R0 # R0 estimate by state

# Max R0 could be:
P*K # 2.5, assuming populations are at the defined carrying capacity


# Calculate incidence
# Brandenburg 
# annual cases: 105-669 pre vax, 0-480 post-vax (480, 86, 6, 1, 1 per year). 
# 473 cases during the first year vaccination was implemented in April and September, 1990.

# Mecklenburg 
# annual cases: 274-392 pre vax, 0-403 post vax (403, 97, 4). 
# 301 cases the year vaccination was implemented in April and September, 1990.

# Sachsen
# annual cases: 103-615 pre vax, 0-251 post vax (251, 20, 0, …5). 
# 685 cases in the first year vaccinated in September, 1990.
#
# Sachsen-Anhalt
# annual cases: 132-452 pre vaccination, 0-304 post vax (304, 114, 17, 3) 
# 413 cases in the first year vaccinated in September, 1990.

# Thuringen 
# annual cases:  346-628 pre-vax, 0-205 post vax (205, 4, 1). 
# 405 during the first year vaccination was implemented in April and September, 1990.

min_detected = c(105, 274, 103, 132, 346)
max_detected = c(669, 392, 615, 452, 628)
mean_detected = apply(cbind(min_detected, max_detected), 1, mean)
cases = mean_detected*(1/obs1)
incidence = 100* mean_detected*(1/obs1)/S_posteriors # expressed as a percentage
min_inc = 100* min_detected*(1/obs1)/S_posteriors 
max_inc = 100* max_detected*(1/obs1)/S_posteriors
incidence
min_inc; 100* min_detected*(1/obs1)/K # Also look in relation to K (when population is max)
max_inc; 100* max_detected*(1/obs1)/K
mean(incidence)
