# Supplementary material for: Local rabies transmission and regional spatial coupling in European foxes
Source: PLoS One. 2020 May 29;15(5):e0220592. doi: 10.1371/journal.pone.0220592 (PMC7259497; doi:10.1371/journal.pone.0220592)
Supplement: S1 Datasets — This zip file contains the data files and R Scripts used to carry out the analysis. Details of the files can be found in file_guide.txt. (ZIP) [file pone.0220592.s003.zip › S3_Data/region1_df.csv]

	Month	Cases	Vac	Region
1	1	59	0	Brandenburg
2	2	55	0	Brandenburg
3	3	73	0	Brandenburg
4	4	52	0	Brandenburg
5	5	37	0	Brandenburg
6	6	38	0	Brandenburg
7	7	49	0	Brandenburg
8	8	31	0	Brandenburg
9	9	45	0	Brandenburg
10	10	46	0	Brandenburg
11	11	57	0	Brandenburg
12	12	54	0	Brandenburg
13	13	59	0	Brandenburg
14	14	58	0	Brandenburg
15	15	79	0	Brandenburg
16	16	46	0	Brandenburg
17	17	36	0	Brandenburg
18	18	39	0	Brandenburg
19	19	36	0	Brandenburg
20	20	35	0	Brandenburg
21	21	54	0	Brandenburg
22	22	41	0	Brandenburg
23	23	48	0	Brandenburg
24	24	32	0	Brandenburg
25	25	33	0	Brandenburg
26	26	37	0	Brandenburg
27	27	67	0	Brandenburg
28	28	34	0	Brandenburg
29	29	19	0	Brandenburg
30	30	22	0	Brandenburg
31	31	42	0	Brandenburg
32	32	33	0	Brandenburg
33	33	37	0	Brandenburg
34	34	35	0	Brandenburg
35	35	33	0	Brandenburg
36	36	33	0	Brandenburg
37	37	22	0	Brandenburg
38	38	15	0	Brandenburg
39	39	34	0	Brandenburg
40	40	28	0	Brandenburg
41	41	22	0	Brandenburg
42	42	10	0	Brandenburg
43	43	10	0	Brandenburg
44	44	14	0	Brandenburg
45	45	12	0	Brandenburg
46	46	22	0	Brandenburg
47	47	8	0	Brandenburg
48	48	6	0	Brandenburg
49	49	1	0	Brandenburg
50	50	3	0	Brandenburg
51	51	4	0	Brandenburg
52	52	3	0	Brandenburg
53	53	10	0	Brandenburg
54	54	2	0	Brandenburg
55	55	13	0	Brandenburg
56	56	25	0	Brandenburg
57	57	21	0	Brandenburg
58	58	22	0	Brandenburg
59	59	20	0	Brandenburg
60	60	8	0	Brandenburg
61	61	7	0	Brandenburg
62	62	20	0	Brandenburg
63	63	27	0	Brandenburg
64	64	33	0	Brandenburg
65	65	15	0	Brandenburg
66	66	13	0	Brandenburg
67	67	20	0	Brandenburg
68	68	16	0	Brandenburg
69	69	32	0	Brandenburg
70	70	23	0	Brandenburg
71	71	17	0	Brandenburg
72	72	19	0	Brandenburg
73	73	24	0	Brandenburg
74	74	23	0	Brandenburg
75	75	23	0	Brandenburg
76	76	16	0	Brandenburg
77	77	17	0	Brandenburg
78	78	17	0	Brandenburg
79	79	21	0	Brandenburg
80	80	37	0	Brandenburg
81	81	59	0	Brandenburg
82	82	69	0	Brandenburg
83	83	59	0	Brandenburg
84	84	64	0	Brandenburg
85	85	68	0	Brandenburg
86	86	79	0	Brandenburg
87	87	105	0	Brandenburg
88	88	74	0	Brandenburg
89	89	49	0	Brandenburg
90	90	70	0	Brandenburg
91	91	93	0	Brandenburg
92	92	91	0	Brandenburg
93	93	102	0	Brandenburg
94	94	106	0	Brandenburg
95	95	70	0	Brandenburg
96	96	68	0	Brandenburg
97	97	74	0	Brandenburg
98	98	0	0	Brandenburg
99	99	0	0	Brandenburg
100	100	1	1	Brandenburg
101	101	0	0	Brandenburg
102	102	45	0	Brandenburg
103	103	0	0	Brandenburg
104	104	0	0	Brandenburg
105	105	0	1	Brandenburg
106	106	1	0	Brandenburg
107	107	0	0	Brandenburg
108	108	18	0	Brandenburg
109	109	5	0	Brandenburg
110	110	48	0	Brandenburg
111	111	93	0	Brandenburg
112	112	4	1	Brandenburg
113	113	5	0	Brandenburg
114	114	6	0	Brandenburg
115	115	24	0	Brandenburg
116	116	21	0	Brandenburg
117	117	9	1	Brandenburg
118	118	12	0	Brandenburg
119	119	18	0	Brandenburg
120	120	7	0	Brandenburg
121	121	18	0	Brandenburg
122	122	32	0	Brandenburg
123	123	20	0	Brandenburg
124	124	9	1	Brandenburg
125	125	3	0	Brandenburg
126	126	5	0	Brandenburg
127	127	6	0	Brandenburg
128	128	2	0	Brandenburg
129	129	4	1	Brandenburg
130	130	7	0	Brandenburg
131	131	8	0	Brandenburg
132	132	1	0	Brandenburg
133	133	3	0	Brandenburg
134	134	1	0	Brandenburg
135	135	0	0	Brandenburg
136	136	2	1	Brandenburg
137	137	0	0	Brandenburg
138	138	0	0	Brandenburg
139	139	0	0	Brandenburg
140	140	0	0	Brandenburg
141	141	0	1	Brandenburg
142	142	0	0	Brandenburg
143	143	0	0	Brandenburg
144	144	0	0	Brandenburg
145	145	0	0	Brandenburg
146	146	0	0	Brandenburg
147	147	0	0	Brandenburg
148	148	0	1	Brandenburg
149	149	0	0	Brandenburg
150	150	0	0	Brandenburg
151	151	0	0	Brandenburg
152	152	0	0	Brandenburg
153	153	0	1	Brandenburg
154	154	0	0	Brandenburg
155	155	0	0	Brandenburg
156	156	0	0	Brandenburg
157	157	0	0	Brandenburg
158	158	0	0	Brandenburg
159	159	0	0	Brandenburg
160	160	1	1	Brandenburg
161	161	0	0	Brandenburg
162	162	0	1	Brandenburg
163	163	0	0	Brandenburg
164	164	0	0	Brandenburg
165	165	0	1	Brandenburg
166	166	0	0	Brandenburg
167	167	0	0	Brandenburg
168	168	0	0	Brandenburg
169	169	0	0	Brandenburg
170	170	0	0	Brandenburg
171	171	0	0	Brandenburg
172	172	0	1	Brandenburg
173	173	0	0	Brandenburg
174	174	0	1	Brandenburg
175	175	0	0	Brandenburg
176	176	0	0	Brandenburg
177	177	0	1	Brandenburg
178	178	0	0	Brandenburg
179	179	0	0	Brandenburg
180	180	0	0	Brandenburg
181	181	0	0	Brandenburg
182	182	0	0	Brandenburg
183	183	0	0	Brandenburg
184	184	0	1	Brandenburg
185	185	0	0	Brandenburg
186	186	0	0	Brandenburg
187	187	0	0	Brandenburg
188	188	0	0	Brandenburg
189	189	0	1	Brandenburg
190	190	0	0	Brandenburg
191	191	0	0	Brandenburg
192	192	0	0	Brandenburg
193	193	0	0	Brandenburg
194	194	0	0	Brandenburg
195	195	0	0	Brandenburg
196	196	0	1	Brandenburg
197	197	0	0	Brandenburg
198	198	0	0	Brandenburg
199	199	0	0	Brandenburg
200	200	0	0	Brandenburg
201	201	0	1	Brandenburg
202	202	1	0	Brandenburg
203	203	0	0	Brandenburg
204	204	0	0	Brandenburg
205	205	0	0	Brandenburg
206	206	0	0	Brandenburg
207	207	0	0	Brandenburg
208	208	0	1	Brandenburg
209	209	0	0	Brandenburg
210	210	0	0	Brandenburg
211	211	0	0	Brandenburg
212	212	0	0	Brandenburg
213	213	0	1	Brandenburg
214	214	0	0	Brandenburg
215	215	0	0	Brandenburg
216	216	0	0	Brandenburg
217	217	0	0	Brandenburg
218	218	0	0	Brandenburg
219	219	0	0	Brandenburg
220	220	0	0	Brandenburg
221	221	0	0	Brandenburg
222	222	0	0	Brandenburg
223	223	0	0	Brandenburg
224	224	0	0	Brandenburg
225	225	0	1	Brandenburg
226	226	0	0	Brandenburg
227	227	0	0	Brandenburg
228	228	0	0	Brandenburg
229	229	0	0	Brandenburg
230	230	0	0	Brandenburg
231	231	0	0	Brandenburg
232	232	0	0	Brandenburg
233	233	0	0	Brandenburg
234	234	0	0	Brandenburg
235	235	0	0	Brandenburg
236	236	0	0	Brandenburg
237	237	1	1	Brandenburg
238	238	0	0	Brandenburg
239	239	0	0	Brandenburg
240	240	0	0	Brandenburg
241	241	0	0	Brandenburg
242	242	0	0	Brandenburg
243	243	0	0	Brandenburg
244	244	0	0	Brandenburg
245	245	0	0	Brandenburg
246	246	0	0	Brandenburg
247	247	0	0	Brandenburg
248	248	0	0	Brandenburg
249	249	1	0	Brandenburg
250	250	0	0	Brandenburg
251	251	0	0	Brandenburg
252	252	0	0	Brandenburg
253	253	0	0	Brandenburg
254	254	0	0	Brandenburg
255	255	0	0	Brandenburg
256	256	0	1	Brandenburg
257	257	0	0	Brandenburg
258	258	0	0	Brandenburg
259	259	0	0	Brandenburg
260	260	0	0	Brandenburg
261	261	0	0	Brandenburg
262	262	0	0	Brandenburg
263	263	0	0	Brandenburg
264	264	0	0	Brandenburg
265	265	0	0	Brandenburg
266	266	0	0	Brandenburg
267	267	0	0	Brandenburg
268	268	0	1	Brandenburg
269	269	0	0	Brandenburg
270	270	0	0	Brandenburg
271	271	0	0	Brandenburg
272	272	0	0	Brandenburg
273	273	0	0	Brandenburg
274	274	0	0	Brandenburg
275	275	0	0	Brandenburg
276	276	0	0	Brandenburg
277	277	0	0	Brandenburg
278	278	0	0	Brandenburg
279	279	0	0	Brandenburg
280	280	0	0	Brandenburg
281	281	1	0	Brandenburg
282	282	0	0	Brandenburg
283	283	1	0	Brandenburg
284	284	0	0	Brandenburg
285	285	0	0	Brandenburg
286	286	0	0	Brandenburg
287	287	0	0	Brandenburg
288	288	0	0	Brandenburg
289	289	0	0	Brandenburg
290	290	0	0	Brandenburg
291	291	0	0	Brandenburg
292	292	0	0	Brandenburg
293	293	1	0	Brandenburg
294	294	0	0	Brandenburg
295	295	0	0	Brandenburg
296	296	0	0	Brandenburg
297	297	0	0	Brandenburg
298	298	0	0	Brandenburg
299	299	0	0	Brandenburg
300	300	0	0	Brandenburg
301	301	0	0	Brandenburg
302	302	0	0	Brandenburg
303	303	0	0	Brandenburg
304	304	0	0	Brandenburg
305	305	0	0	Brandenburg
306	306	0	0	Brandenburg
307	307	0	0	Brandenburg
308	308	0	0	Brandenburg
309	309	0	0	Brandenburg
310	310	0	0	Brandenburg
311	311	0	0	Brandenburg
312	312	0	0	Brandenburg
313	313	0	0	Brandenburg
314	314	0	0	Brandenburg
315	315	0	0	Brandenburg
316	316	0	0	Brandenburg
317	317	0	0	Brandenburg
318	318	0	0	Brandenburg
319	319	0	0	Brandenburg
320	320	0	0	Brandenburg
321	321	0	0	Brandenburg
322	322	0	0	Brandenburg
323	323	0	0	Brandenburg
324	324	0	0	Brandenburg
325	325	0	0	Brandenburg
326	326	0	0	Brandenburg
327	327	0	0	Brandenburg
328	328	0	0	Brandenburg
329	329	0	0	Brandenburg
330	330	0	0	Brandenburg
331	331	0	0	Brandenburg
332	332	0	0	Brandenburg
333	333	0	0	Brandenburg
334	334	0	0	Brandenburg
335	335	0	0	Brandenburg
336	336	0	0	Brandenburg
337	337	0	0	Brandenburg
338	338	0	0	Brandenburg
339	339	0	0	Brandenburg
340	340	0	0	Brandenburg
341	341	0	0	Brandenburg
342	342	0	0	Brandenburg
