# Supplementary material for: Local rabies transmission and regional spatial coupling in European foxes
Source: PLoS One. 2020 May 29;15(5):e0220592. doi: 10.1371/journal.pone.0220592 (PMC7259497; doi:10.1371/journal.pone.0220592)
Supplement: S1 Datasets — This zip file contains the data files and R Scripts used to carry out the analysis. Details of the files can be found in file_guide.txt. (ZIP) [file pone.0220592.s003.zip › S3_Data/region2_df.csv]

	Month	Cases	Vac	Region
1	1	32	0	Mecklenburg-Vorpommern
2	2	44	0	Mecklenburg-Vorpommern
3	3	58	0	Mecklenburg-Vorpommern
4	4	40	0	Mecklenburg-Vorpommern
5	5	42	0	Mecklenburg-Vorpommern
6	6	41	0	Mecklenburg-Vorpommern
7	7	49	0	Mecklenburg-Vorpommern
8	8	39	0	Mecklenburg-Vorpommern
9	9	45	0	Mecklenburg-Vorpommern
10	10	58	0	Mecklenburg-Vorpommern
11	11	56	0	Mecklenburg-Vorpommern
12	12	49	0	Mecklenburg-Vorpommern
13	13	46	0	Mecklenburg-Vorpommern
14	14	46	0	Mecklenburg-Vorpommern
15	15	76	0	Mecklenburg-Vorpommern
16	16	57	0	Mecklenburg-Vorpommern
17	17	42	0	Mecklenburg-Vorpommern
18	18	44	0	Mecklenburg-Vorpommern
19	19	44	0	Mecklenburg-Vorpommern
20	20	46	0	Mecklenburg-Vorpommern
21	21	43	0	Mecklenburg-Vorpommern
22	22	42	0	Mecklenburg-Vorpommern
23	23	49	0	Mecklenburg-Vorpommern
24	24	36	0	Mecklenburg-Vorpommern
25	25	27	0	Mecklenburg-Vorpommern
26	26	38	0	Mecklenburg-Vorpommern
27	27	32	0	Mecklenburg-Vorpommern
28	28	24	0	Mecklenburg-Vorpommern
29	29	30	0	Mecklenburg-Vorpommern
30	30	35	0	Mecklenburg-Vorpommern
31	31	30	0	Mecklenburg-Vorpommern
32	32	51	0	Mecklenburg-Vorpommern
33	33	31	0	Mecklenburg-Vorpommern
34	34	42	0	Mecklenburg-Vorpommern
35	35	31	0	Mecklenburg-Vorpommern
36	36	29	0	Mecklenburg-Vorpommern
37	37	38	0	Mecklenburg-Vorpommern
38	38	34	0	Mecklenburg-Vorpommern
39	39	49	0	Mecklenburg-Vorpommern
40	40	27	0	Mecklenburg-Vorpommern
41	41	43	0	Mecklenburg-Vorpommern
42	42	31	0	Mecklenburg-Vorpommern
43	43	48	0	Mecklenburg-Vorpommern
44	44	34	0	Mecklenburg-Vorpommern
45	45	36	0	Mecklenburg-Vorpommern
46	46	32	0	Mecklenburg-Vorpommern
47	47	18	0	Mecklenburg-Vorpommern
48	48	28	0	Mecklenburg-Vorpommern
49	49	21	0	Mecklenburg-Vorpommern
50	50	26	0	Mecklenburg-Vorpommern
51	51	39	0	Mecklenburg-Vorpommern
52	52	27	0	Mecklenburg-Vorpommern
53	53	21	0	Mecklenburg-Vorpommern
54	54	36	0	Mecklenburg-Vorpommern
55	55	46	0	Mecklenburg-Vorpommern
56	56	37	0	Mecklenburg-Vorpommern
57	57	40	0	Mecklenburg-Vorpommern
58	58	40	0	Mecklenburg-Vorpommern
59	59	46	0	Mecklenburg-Vorpommern
60	60	47	0	Mecklenburg-Vorpommern
61	61	34	0	Mecklenburg-Vorpommern
62	62	40	0	Mecklenburg-Vorpommern
63	63	47	0	Mecklenburg-Vorpommern
64	64	41	0	Mecklenburg-Vorpommern
65	65	28	0	Mecklenburg-Vorpommern
66	66	35	0	Mecklenburg-Vorpommern
67	67	40	0	Mecklenburg-Vorpommern
68	68	31	0	Mecklenburg-Vorpommern
69	69	35	0	Mecklenburg-Vorpommern
70	70	23	0	Mecklenburg-Vorpommern
71	71	27	0	Mecklenburg-Vorpommern
72	72	20	0	Mecklenburg-Vorpommern
73	73	18	0	Mecklenburg-Vorpommern
74	74	42	0	Mecklenburg-Vorpommern
75	75	40	0	Mecklenburg-Vorpommern
76	76	33	0	Mecklenburg-Vorpommern
77	77	31	0	Mecklenburg-Vorpommern
78	78	28	0	Mecklenburg-Vorpommern
79	79	46	0	Mecklenburg-Vorpommern
80	80	42	0	Mecklenburg-Vorpommern
81	81	42	0	Mecklenburg-Vorpommern
82	82	37	0	Mecklenburg-Vorpommern
83	83	36	0	Mecklenburg-Vorpommern
84	84	38	0	Mecklenburg-Vorpommern
85	85	39	0	Mecklenburg-Vorpommern
86	86	45	0	Mecklenburg-Vorpommern
87	87	42	0	Mecklenburg-Vorpommern
88	88	25	0	Mecklenburg-Vorpommern
89	89	24	0	Mecklenburg-Vorpommern
90	90	25	0	Mecklenburg-Vorpommern
91	91	51	0	Mecklenburg-Vorpommern
92	92	55	0	Mecklenburg-Vorpommern
93	93	40	0	Mecklenburg-Vorpommern
94	94	44	0	Mecklenburg-Vorpommern
95	95	29	0	Mecklenburg-Vorpommern
96	96	26	0	Mecklenburg-Vorpommern
97	97	32	0	Mecklenburg-Vorpommern
98	98	34	0	Mecklenburg-Vorpommern
99	99	48	0	Mecklenburg-Vorpommern
100	100	22	1	Mecklenburg-Vorpommern
101	101	20	0	Mecklenburg-Vorpommern
102	102	41	0	Mecklenburg-Vorpommern
103	103	25	0	Mecklenburg-Vorpommern
104	104	48	0	Mecklenburg-Vorpommern
105	105	5	1	Mecklenburg-Vorpommern
106	106	41	0	Mecklenburg-Vorpommern
107	107	3	0	Mecklenburg-Vorpommern
108	108	32	0	Mecklenburg-Vorpommern
109	109	28	0	Mecklenburg-Vorpommern
110	110	4	0	Mecklenburg-Vorpommern
111	111	5	0	Mecklenburg-Vorpommern
112	112	7	1	Mecklenburg-Vorpommern
113	113	56	0	Mecklenburg-Vorpommern
114	114	4	0	Mecklenburg-Vorpommern
115	115	6	0	Mecklenburg-Vorpommern
116	116	8	0	Mecklenburg-Vorpommern
117	117	15	1	Mecklenburg-Vorpommern
118	118	42	0	Mecklenburg-Vorpommern
119	119	14	0	Mecklenburg-Vorpommern
120	120	7	0	Mecklenburg-Vorpommern
121	121	3	0	Mecklenburg-Vorpommern
122	122	2	0	Mecklenburg-Vorpommern
123	123	22	0	Mecklenburg-Vorpommern
124	124	4	1	Mecklenburg-Vorpommern
125	125	10	0	Mecklenburg-Vorpommern
126	126	1	0	Mecklenburg-Vorpommern
127	127	0	0	Mecklenburg-Vorpommern
128	128	0	0	Mecklenburg-Vorpommern
129	129	1	1	Mecklenburg-Vorpommern
130	130	3	0	Mecklenburg-Vorpommern
131	131	4	0	Mecklenburg-Vorpommern
132	132	0	0	Mecklenburg-Vorpommern
133	133	0	0	Mecklenburg-Vorpommern
134	134	4	0	Mecklenburg-Vorpommern
135	135	2	0	Mecklenburg-Vorpommern
136	136	1	1	Mecklenburg-Vorpommern
137	137	1	0	Mecklenburg-Vorpommern
138	138	0	0	Mecklenburg-Vorpommern
139	139	0	0	Mecklenburg-Vorpommern
140	140	1	0	Mecklenburg-Vorpommern
141	141	0	1	Mecklenburg-Vorpommern
142	142	0	0	Mecklenburg-Vorpommern
143	143	0	0	Mecklenburg-Vorpommern
144	144	0	0	Mecklenburg-Vorpommern
145	145	0	0	Mecklenburg-Vorpommern
146	146	0	0	Mecklenburg-Vorpommern
147	147	0	0	Mecklenburg-Vorpommern
148	148	0	1	Mecklenburg-Vorpommern
149	149	0	0	Mecklenburg-Vorpommern
150	150	0	0	Mecklenburg-Vorpommern
151	151	0	0	Mecklenburg-Vorpommern
152	152	0	0	Mecklenburg-Vorpommern
153	153	0	1	Mecklenburg-Vorpommern
154	154	0	0	Mecklenburg-Vorpommern
155	155	0	0	Mecklenburg-Vorpommern
156	156	0	0	Mecklenburg-Vorpommern
157	157	0	0	Mecklenburg-Vorpommern
158	158	1	0	Mecklenburg-Vorpommern
159	159	0	0	Mecklenburg-Vorpommern
160	160	0	1	Mecklenburg-Vorpommern
161	161	0	0	Mecklenburg-Vorpommern
162	162	0	0	Mecklenburg-Vorpommern
163	163	1	0	Mecklenburg-Vorpommern
164	164	0	0	Mecklenburg-Vorpommern
165	165	0	1	Mecklenburg-Vorpommern
166	166	0	0	Mecklenburg-Vorpommern
167	167	0	0	Mecklenburg-Vorpommern
168	168	0	0	Mecklenburg-Vorpommern
169	169	0	0	Mecklenburg-Vorpommern
170	170	0	0	Mecklenburg-Vorpommern
171	171	0	0	Mecklenburg-Vorpommern
172	172	0	1	Mecklenburg-Vorpommern
173	173	0	0	Mecklenburg-Vorpommern
174	174	0	0	Mecklenburg-Vorpommern
175	175	0	0	Mecklenburg-Vorpommern
176	176	0	0	Mecklenburg-Vorpommern
177	177	0	1	Mecklenburg-Vorpommern
178	178	0	0	Mecklenburg-Vorpommern
179	179	0	0	Mecklenburg-Vorpommern
180	180	0	0	Mecklenburg-Vorpommern
181	181	0	0	Mecklenburg-Vorpommern
182	182	0	0	Mecklenburg-Vorpommern
183	183	0	0	Mecklenburg-Vorpommern
184	184	0	1	Mecklenburg-Vorpommern
185	185	0	0	Mecklenburg-Vorpommern
186	186	0	0	Mecklenburg-Vorpommern
187	187	0	0	Mecklenburg-Vorpommern
188	188	0	0	Mecklenburg-Vorpommern
189	189	0	1	Mecklenburg-Vorpommern
190	190	0	0	Mecklenburg-Vorpommern
191	191	0	0	Mecklenburg-Vorpommern
192	192	0	0	Mecklenburg-Vorpommern
193	193	0	0	Mecklenburg-Vorpommern
194	194	0	0	Mecklenburg-Vorpommern
195	195	0	0	Mecklenburg-Vorpommern
196	196	0	1	Mecklenburg-Vorpommern
197	197	0	0	Mecklenburg-Vorpommern
198	198	0	0	Mecklenburg-Vorpommern
199	199	0	0	Mecklenburg-Vorpommern
200	200	0	0	Mecklenburg-Vorpommern
201	201	0	1	Mecklenburg-Vorpommern
202	202	0	0	Mecklenburg-Vorpommern
203	203	0	0	Mecklenburg-Vorpommern
204	204	0	0	Mecklenburg-Vorpommern
205	205	0	0	Mecklenburg-Vorpommern
206	206	0	0	Mecklenburg-Vorpommern
207	207	0	0	Mecklenburg-Vorpommern
208	208	0	1	Mecklenburg-Vorpommern
209	209	0	0	Mecklenburg-Vorpommern
210	210	0	0	Mecklenburg-Vorpommern
211	211	0	0	Mecklenburg-Vorpommern
212	212	0	0	Mecklenburg-Vorpommern
213	213	0	1	Mecklenburg-Vorpommern
214	214	0	0	Mecklenburg-Vorpommern
215	215	0	0	Mecklenburg-Vorpommern
216	216	0	0	Mecklenburg-Vorpommern
217	217	0	0	Mecklenburg-Vorpommern
218	218	0	0	Mecklenburg-Vorpommern
219	219	0	0	Mecklenburg-Vorpommern
220	220	0	0	Mecklenburg-Vorpommern
221	221	0	0	Mecklenburg-Vorpommern
222	222	0	0	Mecklenburg-Vorpommern
223	223	0	0	Mecklenburg-Vorpommern
224	224	0	0	Mecklenburg-Vorpommern
225	225	0	0	Mecklenburg-Vorpommern
226	226	0	0	Mecklenburg-Vorpommern
227	227	0	0	Mecklenburg-Vorpommern
228	228	0	0	Mecklenburg-Vorpommern
229	229	0	0	Mecklenburg-Vorpommern
230	230	0	0	Mecklenburg-Vorpommern
231	231	0	0	Mecklenburg-Vorpommern
232	232	0	0	Mecklenburg-Vorpommern
233	233	0	0	Mecklenburg-Vorpommern
234	234	0	0	Mecklenburg-Vorpommern
235	235	0	0	Mecklenburg-Vorpommern
236	236	0	0	Mecklenburg-Vorpommern
237	237	0	0	Mecklenburg-Vorpommern
238	238	0	0	Mecklenburg-Vorpommern
239	239	0	0	Mecklenburg-Vorpommern
240	240	0	0	Mecklenburg-Vorpommern
241	241	0	0	Mecklenburg-Vorpommern
242	242	0	0	Mecklenburg-Vorpommern
243	243	0	0	Mecklenburg-Vorpommern
244	244	0	0	Mecklenburg-Vorpommern
245	245	0	0	Mecklenburg-Vorpommern
246	246	0	0	Mecklenburg-Vorpommern
247	247	0	0	Mecklenburg-Vorpommern
248	248	0	0	Mecklenburg-Vorpommern
249	249	0	0	Mecklenburg-Vorpommern
250	250	0	0	Mecklenburg-Vorpommern
251	251	0	0	Mecklenburg-Vorpommern
252	252	0	0	Mecklenburg-Vorpommern
253	253	0	0	Mecklenburg-Vorpommern
254	254	0	0	Mecklenburg-Vorpommern
255	255	0	0	Mecklenburg-Vorpommern
256	256	0	0	Mecklenburg-Vorpommern
257	257	0	0	Mecklenburg-Vorpommern
258	258	0	0	Mecklenburg-Vorpommern
259	259	0	0	Mecklenburg-Vorpommern
260	260	0	0	Mecklenburg-Vorpommern
261	261	0	0	Mecklenburg-Vorpommern
262	262	0	0	Mecklenburg-Vorpommern
263	263	0	0	Mecklenburg-Vorpommern
264	264	0	0	Mecklenburg-Vorpommern
265	265	0	0	Mecklenburg-Vorpommern
266	266	0	0	Mecklenburg-Vorpommern
267	267	0	0	Mecklenburg-Vorpommern
268	268	0	0	Mecklenburg-Vorpommern
269	269	0	0	Mecklenburg-Vorpommern
270	270	0	0	Mecklenburg-Vorpommern
271	271	0	0	Mecklenburg-Vorpommern
272	272	0	0	Mecklenburg-Vorpommern
273	273	0	0	Mecklenburg-Vorpommern
274	274	0	0	Mecklenburg-Vorpommern
275	275	0	0	Mecklenburg-Vorpommern
276	276	0	0	Mecklenburg-Vorpommern
277	277	0	0	Mecklenburg-Vorpommern
278	278	0	0	Mecklenburg-Vorpommern
279	279	0	0	Mecklenburg-Vorpommern
280	280	0	0	Mecklenburg-Vorpommern
281	281	0	0	Mecklenburg-Vorpommern
282	282	0	0	Mecklenburg-Vorpommern
283	283	0	0	Mecklenburg-Vorpommern
284	284	0	0	Mecklenburg-Vorpommern
285	285	0	0	Mecklenburg-Vorpommern
286	286	0	0	Mecklenburg-Vorpommern
287	287	0	0	Mecklenburg-Vorpommern
288	288	0	0	Mecklenburg-Vorpommern
289	289	0	0	Mecklenburg-Vorpommern
290	290	0	0	Mecklenburg-Vorpommern
291	291	0	0	Mecklenburg-Vorpommern
292	292	0	0	Mecklenburg-Vorpommern
293	293	0	0	Mecklenburg-Vorpommern
294	294	0	0	Mecklenburg-Vorpommern
295	295	0	0	Mecklenburg-Vorpommern
296	296	0	0	Mecklenburg-Vorpommern
297	297	0	0	Mecklenburg-Vorpommern
298	298	1	0	Mecklenburg-Vorpommern
299	299	0	0	Mecklenburg-Vorpommern
300	300	0	0	Mecklenburg-Vorpommern
301	301	0	0	Mecklenburg-Vorpommern
302	302	0	0	Mecklenburg-Vorpommern
303	303	0	0	Mecklenburg-Vorpommern
304	304	0	0	Mecklenburg-Vorpommern
305	305	0	0	Mecklenburg-Vorpommern
306	306	0	0	Mecklenburg-Vorpommern
307	307	0	0	Mecklenburg-Vorpommern
308	308	1	0	Mecklenburg-Vorpommern
309	309	0	0	Mecklenburg-Vorpommern
310	310	0	0	Mecklenburg-Vorpommern
311	311	0	0	Mecklenburg-Vorpommern
312	312	0	0	Mecklenburg-Vorpommern
313	313	0	0	Mecklenburg-Vorpommern
314	314	0	0	Mecklenburg-Vorpommern
315	315	0	0	Mecklenburg-Vorpommern
316	316	0	0	Mecklenburg-Vorpommern
317	317	0	0	Mecklenburg-Vorpommern
318	318	0	0	Mecklenburg-Vorpommern
319	319	0	0	Mecklenburg-Vorpommern
320	320	0	0	Mecklenburg-Vorpommern
321	321	0	0	Mecklenburg-Vorpommern
322	322	0	0	Mecklenburg-Vorpommern
323	323	0	0	Mecklenburg-Vorpommern
324	324	0	0	Mecklenburg-Vorpommern
325	325	0	0	Mecklenburg-Vorpommern
326	326	0	0	Mecklenburg-Vorpommern
327	327	0	0	Mecklenburg-Vorpommern
328	328	0	0	Mecklenburg-Vorpommern
329	329	0	0	Mecklenburg-Vorpommern
330	330	0	0	Mecklenburg-Vorpommern
331	331	0	0	Mecklenburg-Vorpommern
332	332	0	0	Mecklenburg-Vorpommern
333	333	0	0	Mecklenburg-Vorpommern
334	334	0	0	Mecklenburg-Vorpommern
335	335	0	0	Mecklenburg-Vorpommern
336	336	0	0	Mecklenburg-Vorpommern
337	337	0	0	Mecklenburg-Vorpommern
338	338	0	0	Mecklenburg-Vorpommern
339	339	1	0	Mecklenburg-Vorpommern
340	340	0	0	Mecklenburg-Vorpommern
341	341	0	0	Mecklenburg-Vorpommern
342	342	0	0	Mecklenburg-Vorpommern
