# Supplementary material for: Local rabies transmission and regional spatial coupling in European foxes
Source: PLoS One. 2020 May 29;15(5):e0220592. doi: 10.1371/journal.pone.0220592 (PMC7259497; doi:10.1371/journal.pone.0220592)
Supplement: S1 Datasets — This zip file contains the data files and R Scripts used to carry out the analysis. Details of the files can be found in file_guide.txt. (ZIP) [file pone.0220592.s003.zip › S3_Data/region3_df.csv]

	Month	Cases	Vac	Region
1	1	26	0	Sachsen
2	2	29	0	Sachsen
3	3	32	0	Sachsen
4	4	21	0	Sachsen
5	5	15	0	Sachsen
6	6	29	0	Sachsen
7	7	23	0	Sachsen
8	8	25	0	Sachsen
9	9	32	0	Sachsen
10	10	61	0	Sachsen
11	11	60	0	Sachsen
12	12	36	0	Sachsen
13	13	43	0	Sachsen
14	14	28	0	Sachsen
15	15	69	0	Sachsen
16	16	34	0	Sachsen
17	17	51	0	Sachsen
18	18	65	0	Sachsen
19	19	63	0	Sachsen
20	20	85	0	Sachsen
21	21	112	0	Sachsen
22	22	117	0	Sachsen
23	23	109	0	Sachsen
24	24	101	0	Sachsen
25	25	86	0	Sachsen
26	26	62	0	Sachsen
27	27	67	0	Sachsen
28	28	54	0	Sachsen
29	29	44	0	Sachsen
30	30	48	0	Sachsen
31	31	54	0	Sachsen
32	32	69	0	Sachsen
33	33	66	0	Sachsen
34	34	91	0	Sachsen
35	35	55	0	Sachsen
36	36	46	0	Sachsen
37	37	37	0	Sachsen
38	38	25	0	Sachsen
39	39	29	0	Sachsen
40	40	25	0	Sachsen
41	41	21	0	Sachsen
42	42	24	0	Sachsen
43	43	28	0	Sachsen
44	44	39	0	Sachsen
45	45	42	0	Sachsen
46	46	27	0	Sachsen
47	47	29	0	Sachsen
48	48	26	0	Sachsen
49	49	24	0	Sachsen
50	50	11	0	Sachsen
51	51	14	0	Sachsen
52	52	11	0	Sachsen
53	53	10	0	Sachsen
54	54	24	0	Sachsen
55	55	30	0	Sachsen
56	56	23	0	Sachsen
57	57	22	0	Sachsen
58	58	25	0	Sachsen
59	59	11	0	Sachsen
60	60	21	0	Sachsen
61	61	7	0	Sachsen
62	62	8	0	Sachsen
63	63	15	0	Sachsen
64	64	15	0	Sachsen
65	65	9	0	Sachsen
66	66	10	0	Sachsen
67	67	38	0	Sachsen
68	68	34	0	Sachsen
69	69	22	0	Sachsen
70	70	29	0	Sachsen
71	71	48	0	Sachsen
72	72	65	0	Sachsen
73	73	32	0	Sachsen
74	74	27	0	Sachsen
75	75	33	0	Sachsen
76	76	38	0	Sachsen
77	77	27	0	Sachsen
78	78	42	0	Sachsen
79	79	60	0	Sachsen
80	80	78	0	Sachsen
81	81	103	0	Sachsen
82	82	99	0	Sachsen
83	83	107	0	Sachsen
84	84	83	0	Sachsen
85	85	66	0	Sachsen
86	86	67	0	Sachsen
87	87	115	0	Sachsen
88	88	63	0	Sachsen
89	89	50	0	Sachsen
90	90	62	0	Sachsen
91	91	84	0	Sachsen
92	92	120	0	Sachsen
93	93	93	0	Sachsen
94	94	125	0	Sachsen
95	95	100	0	Sachsen
96	96	88	0	Sachsen
97	97	0	0	Sachsen
98	98	0	0	Sachsen
99	99	0	0	Sachsen
100	100	89	0	Sachsen
101	101	0	0	Sachsen
102	102	0	0	Sachsen
103	103	4	0	Sachsen
104	104	14	0	Sachsen
105	105	9	1	Sachsen
106	106	13	0	Sachsen
107	107	92	0	Sachsen
108	108	4	0	Sachsen
109	109	8	0	Sachsen
110	110	6	0	Sachsen
111	111	19	0	Sachsen
112	112	4	1	Sachsen
113	113	8	0	Sachsen
114	114	13	0	Sachsen
115	115	6	0	Sachsen
116	116	9	0	Sachsen
117	117	5	1	Sachsen
118	118	7	0	Sachsen
119	119	1	0	Sachsen
120	120	2	0	Sachsen
121	121	3	0	Sachsen
122	122	1	0	Sachsen
123	123	4	0	Sachsen
124	124	3	1	Sachsen
125	125	0	0	Sachsen
126	126	0	0	Sachsen
127	127	0	0	Sachsen
128	128	0	0	Sachsen
129	129	2	1	Sachsen
130	130	0	0	Sachsen
131	131	1	0	Sachsen
132	132	0	0	Sachsen
133	133	1	0	Sachsen
134	134	0	0	Sachsen
135	135	0	0	Sachsen
136	136	0	1	Sachsen
137	137	0	0	Sachsen
138	138	0	0	Sachsen
139	139	0	0	Sachsen
140	140	0	0	Sachsen
141	141	0	1	Sachsen
142	142	0	0	Sachsen
143	143	0	0	Sachsen
144	144	1	0	Sachsen
145	145	0	0	Sachsen
146	146	0	0	Sachsen
147	147	0	0	Sachsen
148	148	0	1	Sachsen
149	149	0	0	Sachsen
150	150	0	0	Sachsen
151	151	0	0	Sachsen
152	152	0	0	Sachsen
153	153	0	1	Sachsen
154	154	0	0	Sachsen
155	155	0	0	Sachsen
156	156	0	0	Sachsen
157	157	0	0	Sachsen
158	158	0	0	Sachsen
159	159	0	0	Sachsen
160	160	1	1	Sachsen
161	161	0	0	Sachsen
162	162	1	0	Sachsen
163	163	0	0	Sachsen
164	164	0	0	Sachsen
165	165	0	1	Sachsen
166	166	1	0	Sachsen
167	167	0	0	Sachsen
168	168	0	0	Sachsen
169	169	0	0	Sachsen
170	170	0	0	Sachsen
171	171	0	0	Sachsen
172	172	0	1	Sachsen
173	173	0	0	Sachsen
174	174	0	0	Sachsen
175	175	0	0	Sachsen
176	176	0	0	Sachsen
177	177	0	1	Sachsen
178	178	0	0	Sachsen
179	179	0	0	Sachsen
180	180	0	0	Sachsen
181	181	0	0	Sachsen
182	182	1	0	Sachsen
183	183	0	0	Sachsen
184	184	0	1	Sachsen
185	185	0	0	Sachsen
186	186	0	0	Sachsen
187	187	0	0	Sachsen
188	188	0	0	Sachsen
189	189	0	0	Sachsen
190	190	0	0	Sachsen
191	191	0	0	Sachsen
192	192	0	0	Sachsen
193	193	0	0	Sachsen
194	194	0	0	Sachsen
195	195	0	0	Sachsen
196	196	0	0	Sachsen
197	197	0	0	Sachsen
198	198	0	0	Sachsen
199	199	0	0	Sachsen
200	200	0	0	Sachsen
201	201	0	0	Sachsen
202	202	0	0	Sachsen
203	203	0	0	Sachsen
204	204	2	0	Sachsen
205	205	3	0	Sachsen
206	206	0	0	Sachsen
207	207	0	0	Sachsen
208	208	0	0	Sachsen
209	209	0	0	Sachsen
210	210	0	0	Sachsen
211	211	0	0	Sachsen
212	212	0	0	Sachsen
213	213	0	0	Sachsen
214	214	0	0	Sachsen
215	215	0	0	Sachsen
216	216	0	0	Sachsen
217	217	0	0	Sachsen
218	218	1	0	Sachsen
219	219	0	0	Sachsen
220	220	0	1	Sachsen
221	221	0	0	Sachsen
222	222	0	0	Sachsen
223	223	0	0	Sachsen
224	224	0	0	Sachsen
225	225	0	0	Sachsen
226	226	0	0	Sachsen
227	227	0	0	Sachsen
228	228	0	0	Sachsen
229	229	0	0	Sachsen
230	230	1	0	Sachsen
231	231	0	0	Sachsen
232	232	0	1	Sachsen
233	233	0	0	Sachsen
234	234	0	0	Sachsen
235	235	0	0	Sachsen
236	236	0	0	Sachsen
237	237	0	0	Sachsen
238	238	0	0	Sachsen
239	239	0	0	Sachsen
240	240	0	0	Sachsen
241	241	0	0	Sachsen
242	242	0	0	Sachsen
243	243	0	0	Sachsen
244	244	0	1	Sachsen
245	245	0	0	Sachsen
246	246	1	0	Sachsen
247	247	0	0	Sachsen
248	248	0	0	Sachsen
249	249	0	1	Sachsen
250	250	0	0	Sachsen
251	251	0	0	Sachsen
252	252	0	0	Sachsen
253	253	0	0	Sachsen
254	254	0	0	Sachsen
255	255	0	0	Sachsen
256	256	0	0	Sachsen
257	257	0	0	Sachsen
258	258	0	0	Sachsen
259	259	0	0	Sachsen
260	260	0	0	Sachsen
261	261	0	1	Sachsen
262	262	0	0	Sachsen
263	263	0	0	Sachsen
264	264	0	0	Sachsen
265	265	0	0	Sachsen
266	266	0	0	Sachsen
267	267	0	0	Sachsen
268	268	0	0	Sachsen
269	269	0	0	Sachsen
270	270	0	0	Sachsen
271	271	0	0	Sachsen
272	272	0	0	Sachsen
273	273	0	1	Sachsen
274	274	0	0	Sachsen
275	275	0	0	Sachsen
276	276	0	0	Sachsen
277	277	0	0	Sachsen
278	278	0	0	Sachsen
279	279	0	0	Sachsen
280	280	0	0	Sachsen
281	281	0	0	Sachsen
282	282	0	0	Sachsen
283	283	0	0	Sachsen
284	284	0	0	Sachsen
285	285	0	0	Sachsen
286	286	0	0	Sachsen
287	287	0	0	Sachsen
288	288	0	0	Sachsen
289	289	0	0	Sachsen
290	290	0	0	Sachsen
291	291	0	0	Sachsen
292	292	0	0	Sachsen
293	293	0	0	Sachsen
294	294	0	0	Sachsen
295	295	0	0	Sachsen
296	296	0	0	Sachsen
297	297	0	0	Sachsen
298	298	0	0	Sachsen
299	299	0	0	Sachsen
300	300	0	0	Sachsen
301	301	0	0	Sachsen
302	302	0	0	Sachsen
303	303	0	0	Sachsen
304	304	0	0	Sachsen
305	305	0	0	Sachsen
306	306	0	0	Sachsen
307	307	0	0	Sachsen
308	308	0	0	Sachsen
309	309	0	0	Sachsen
310	310	0	0	Sachsen
311	311	0	0	Sachsen
312	312	0	0	Sachsen
313	313	0	0	Sachsen
314	314	0	0	Sachsen
315	315	0	0	Sachsen
316	316	0	0	Sachsen
317	317	0	0	Sachsen
318	318	0	0	Sachsen
319	319	0	0	Sachsen
320	320	0	0	Sachsen
321	321	0	0	Sachsen
322	322	0	0	Sachsen
323	323	0	0	Sachsen
324	324	0	0	Sachsen
325	325	0	0	Sachsen
326	326	0	0	Sachsen
327	327	0	0	Sachsen
328	328	0	0	Sachsen
329	329	0	0	Sachsen
330	330	0	0	Sachsen
331	331	0	0	Sachsen
332	332	0	0	Sachsen
333	333	0	0	Sachsen
334	334	0	0	Sachsen
335	335	0	0	Sachsen
336	336	0	0	Sachsen
337	337	0	0	Sachsen
338	338	0	0	Sachsen
339	339	0	0	Sachsen
340	340	0	0	Sachsen
341	341	0	0	Sachsen
342	342	0	0	Sachsen
