# Supplementary material for: Local rabies transmission and regional spatial coupling in European foxes
Source: PLoS One. 2020 May 29;15(5):e0220592. doi: 10.1371/journal.pone.0220592 (PMC7259497; doi:10.1371/journal.pone.0220592)
Supplement: S1 Datasets — This zip file contains the data files and R Scripts used to carry out the analysis. Details of the files can be found in file_guide.txt. (ZIP) [file pone.0220592.s003.zip › S3_Data/region4_df.csv]

	Month	Cases	Vac	Region
1	1	27	0	Sachsen-Anhalt
2	2	40	0	Sachsen-Anhalt
3	3	62	0	Sachsen-Anhalt
4	4	27	0	Sachsen-Anhalt
5	5	24	0	Sachsen-Anhalt
6	6	17	0	Sachsen-Anhalt
7	7	41	0	Sachsen-Anhalt
8	8	35	0	Sachsen-Anhalt
9	9	45	0	Sachsen-Anhalt
10	10	57	0	Sachsen-Anhalt
11	11	75	0	Sachsen-Anhalt
12	12	62	0	Sachsen-Anhalt
13	13	42	0	Sachsen-Anhalt
14	14	42	0	Sachsen-Anhalt
15	15	91	0	Sachsen-Anhalt
16	16	54	0	Sachsen-Anhalt
17	17	38	0	Sachsen-Anhalt
18	18	34	0	Sachsen-Anhalt
19	19	44	0	Sachsen-Anhalt
20	20	56	0	Sachsen-Anhalt
21	21	74	0	Sachsen-Anhalt
22	22	71	0	Sachsen-Anhalt
23	23	40	0	Sachsen-Anhalt
24	24	50	0	Sachsen-Anhalt
25	25	71	0	Sachsen-Anhalt
26	26	75	0	Sachsen-Anhalt
27	27	85	0	Sachsen-Anhalt
28	28	66	0	Sachsen-Anhalt
29	29	45	0	Sachsen-Anhalt
30	30	33	0	Sachsen-Anhalt
31	31	52	0	Sachsen-Anhalt
32	32	51	0	Sachsen-Anhalt
33	33	50	0	Sachsen-Anhalt
34	34	54	0	Sachsen-Anhalt
35	35	23	0	Sachsen-Anhalt
36	36	26	0	Sachsen-Anhalt
37	37	38	0	Sachsen-Anhalt
38	38	36	0	Sachsen-Anhalt
39	39	43	0	Sachsen-Anhalt
40	40	17	0	Sachsen-Anhalt
41	41	17	0	Sachsen-Anhalt
42	42	15	0	Sachsen-Anhalt
43	43	21	0	Sachsen-Anhalt
44	44	26	0	Sachsen-Anhalt
45	45	27	0	Sachsen-Anhalt
46	46	24	0	Sachsen-Anhalt
47	47	15	0	Sachsen-Anhalt
48	48	25	0	Sachsen-Anhalt
49	49	21	0	Sachsen-Anhalt
50	50	17	0	Sachsen-Anhalt
51	51	13	0	Sachsen-Anhalt
52	52	14	0	Sachsen-Anhalt
53	53	6	0	Sachsen-Anhalt
54	54	8	0	Sachsen-Anhalt
55	55	20	0	Sachsen-Anhalt
56	56	19	0	Sachsen-Anhalt
57	57	10	0	Sachsen-Anhalt
58	58	23	0	Sachsen-Anhalt
59	59	14	0	Sachsen-Anhalt
60	60	10	0	Sachsen-Anhalt
61	61	8	0	Sachsen-Anhalt
62	62	25	0	Sachsen-Anhalt
63	63	25	0	Sachsen-Anhalt
64	64	22	0	Sachsen-Anhalt
65	65	9	0	Sachsen-Anhalt
66	66	14	0	Sachsen-Anhalt
67	67	4	0	Sachsen-Anhalt
68	68	19	0	Sachsen-Anhalt
69	69	18	0	Sachsen-Anhalt
70	70	16	0	Sachsen-Anhalt
71	71	19	0	Sachsen-Anhalt
72	72	13	0	Sachsen-Anhalt
73	73	19	0	Sachsen-Anhalt
74	74	32	0	Sachsen-Anhalt
75	75	27	0	Sachsen-Anhalt
76	76	14	0	Sachsen-Anhalt
77	77	9	0	Sachsen-Anhalt
78	78	21	0	Sachsen-Anhalt
79	79	18	0	Sachsen-Anhalt
80	80	20	0	Sachsen-Anhalt
81	81	28	0	Sachsen-Anhalt
82	82	23	0	Sachsen-Anhalt
83	83	20	0	Sachsen-Anhalt
84	84	24	0	Sachsen-Anhalt
85	85	32	0	Sachsen-Anhalt
86	86	46	0	Sachsen-Anhalt
87	87	77	0	Sachsen-Anhalt
88	88	55	0	Sachsen-Anhalt
89	89	30	0	Sachsen-Anhalt
90	90	39	0	Sachsen-Anhalt
91	91	41	0	Sachsen-Anhalt
92	92	77	0	Sachsen-Anhalt
93	93	62	0	Sachsen-Anhalt
94	94	65	0	Sachsen-Anhalt
95	95	62	0	Sachsen-Anhalt
96	96	60	0	Sachsen-Anhalt
97	97	57	0	Sachsen-Anhalt
98	98	58	0	Sachsen-Anhalt
99	99	74	0	Sachsen-Anhalt
100	100	0	0	Sachsen-Anhalt
101	101	0	0	Sachsen-Anhalt
102	102	0	0	Sachsen-Anhalt
103	103	0	0	Sachsen-Anhalt
104	104	0	0	Sachsen-Anhalt
105	105	56	1	Sachsen-Anhalt
106	106	28	0	Sachsen-Anhalt
107	107	57	0	Sachsen-Anhalt
108	108	10	0	Sachsen-Anhalt
109	109	7	0	Sachsen-Anhalt
110	110	21	0	Sachsen-Anhalt
111	111	59	0	Sachsen-Anhalt
112	112	5	1	Sachsen-Anhalt
113	113	7	0	Sachsen-Anhalt
114	114	10	0	Sachsen-Anhalt
115	115	13	0	Sachsen-Anhalt
116	116	5	0	Sachsen-Anhalt
117	117	15	1	Sachsen-Anhalt
118	118	22	0	Sachsen-Anhalt
119	119	1	0	Sachsen-Anhalt
120	120	13	0	Sachsen-Anhalt
121	121	15	0	Sachsen-Anhalt
122	122	0	0	Sachsen-Anhalt
123	123	23	0	Sachsen-Anhalt
124	124	0	0	Sachsen-Anhalt
125	125	7	0	Sachsen-Anhalt
126	126	6	0	Sachsen-Anhalt
127	127	14	0	Sachsen-Anhalt
128	128	13	0	Sachsen-Anhalt
129	129	17	1	Sachsen-Anhalt
130	130	0	0	Sachsen-Anhalt
131	131	1	0	Sachsen-Anhalt
132	132	4	0	Sachsen-Anhalt
133	133	1	0	Sachsen-Anhalt
134	134	6	0	Sachsen-Anhalt
135	135	3	0	Sachsen-Anhalt
136	136	2	1	Sachsen-Anhalt
137	137	1	0	Sachsen-Anhalt
138	138	0	0	Sachsen-Anhalt
139	139	1	0	Sachsen-Anhalt
140	140	0	0	Sachsen-Anhalt
141	141	2	1	Sachsen-Anhalt
142	142	2	0	Sachsen-Anhalt
143	143	2	0	Sachsen-Anhalt
144	144	2	0	Sachsen-Anhalt
145	145	1	0	Sachsen-Anhalt
146	146	1	0	Sachsen-Anhalt
147	147	1	0	Sachsen-Anhalt
148	148	1	1	Sachsen-Anhalt
149	149	0	0	Sachsen-Anhalt
150	150	0	0	Sachsen-Anhalt
151	151	0	0	Sachsen-Anhalt
152	152	0	0	Sachsen-Anhalt
153	153	0	1	Sachsen-Anhalt
154	154	0	0	Sachsen-Anhalt
155	155	0	0	Sachsen-Anhalt
156	156	0	0	Sachsen-Anhalt
157	157	0	0	Sachsen-Anhalt
158	158	0	0	Sachsen-Anhalt
159	159	0	0	Sachsen-Anhalt
160	160	0	1	Sachsen-Anhalt
161	161	0	0	Sachsen-Anhalt
162	162	0	0	Sachsen-Anhalt
163	163	0	0	Sachsen-Anhalt
164	164	0	0	Sachsen-Anhalt
165	165	0	1	Sachsen-Anhalt
166	166	0	0	Sachsen-Anhalt
167	167	0	0	Sachsen-Anhalt
168	168	0	0	Sachsen-Anhalt
169	169	0	0	Sachsen-Anhalt
170	170	0	0	Sachsen-Anhalt
171	171	0	0	Sachsen-Anhalt
172	172	0	1	Sachsen-Anhalt
173	173	0	0	Sachsen-Anhalt
174	174	0	0	Sachsen-Anhalt
175	175	0	0	Sachsen-Anhalt
176	176	0	0	Sachsen-Anhalt
177	177	0	1	Sachsen-Anhalt
178	178	0	0	Sachsen-Anhalt
179	179	0	0	Sachsen-Anhalt
180	180	0	0	Sachsen-Anhalt
181	181	0	0	Sachsen-Anhalt
182	182	0	0	Sachsen-Anhalt
183	183	0	0	Sachsen-Anhalt
184	184	0	1	Sachsen-Anhalt
185	185	0	0	Sachsen-Anhalt
186	186	0	0	Sachsen-Anhalt
187	187	0	0	Sachsen-Anhalt
188	188	0	0	Sachsen-Anhalt
189	189	0	1	Sachsen-Anhalt
190	190	1	0	Sachsen-Anhalt
191	191	0	0	Sachsen-Anhalt
192	192	0	0	Sachsen-Anhalt
193	193	0	0	Sachsen-Anhalt
194	194	0	0	Sachsen-Anhalt
195	195	0	0	Sachsen-Anhalt
196	196	0	1	Sachsen-Anhalt
197	197	0	0	Sachsen-Anhalt
198	198	0	0	Sachsen-Anhalt
199	199	0	0	Sachsen-Anhalt
200	200	0	0	Sachsen-Anhalt
201	201	0	1	Sachsen-Anhalt
202	202	0	0	Sachsen-Anhalt
203	203	0	0	Sachsen-Anhalt
204	204	0	0	Sachsen-Anhalt
205	205	0	0	Sachsen-Anhalt
206	206	0	0	Sachsen-Anhalt
207	207	0	0	Sachsen-Anhalt
208	208	0	0	Sachsen-Anhalt
209	209	0	0	Sachsen-Anhalt
210	210	0	0	Sachsen-Anhalt
211	211	0	0	Sachsen-Anhalt
212	212	0	0	Sachsen-Anhalt
213	213	0	0	Sachsen-Anhalt
214	214	0	0	Sachsen-Anhalt
215	215	0	0	Sachsen-Anhalt
216	216	0	0	Sachsen-Anhalt
217	217	0	0	Sachsen-Anhalt
218	218	0	0	Sachsen-Anhalt
219	219	0	0	Sachsen-Anhalt
220	220	0	0	Sachsen-Anhalt
221	221	0	0	Sachsen-Anhalt
222	222	1	0	Sachsen-Anhalt
223	223	0	0	Sachsen-Anhalt
224	224	0	0	Sachsen-Anhalt
225	225	0	0	Sachsen-Anhalt
226	226	0	0	Sachsen-Anhalt
227	227	0	0	Sachsen-Anhalt
228	228	0	0	Sachsen-Anhalt
229	229	1	0	Sachsen-Anhalt
230	230	0	0	Sachsen-Anhalt
231	231	0	0	Sachsen-Anhalt
232	232	0	0	Sachsen-Anhalt
233	233	0	0	Sachsen-Anhalt
234	234	0	0	Sachsen-Anhalt
235	235	1	0	Sachsen-Anhalt
236	236	2	0	Sachsen-Anhalt
237	237	1	0	Sachsen-Anhalt
238	238	0	0	Sachsen-Anhalt
239	239	0	0	Sachsen-Anhalt
240	240	0	0	Sachsen-Anhalt
241	241	0	0	Sachsen-Anhalt
242	242	0	0	Sachsen-Anhalt
243	243	0	0	Sachsen-Anhalt
244	244	0	0	Sachsen-Anhalt
245	245	0	0	Sachsen-Anhalt
246	246	0	0	Sachsen-Anhalt
247	247	0	0	Sachsen-Anhalt
248	248	0	0	Sachsen-Anhalt
249	249	0	0	Sachsen-Anhalt
250	250	0	0	Sachsen-Anhalt
251	251	0	0	Sachsen-Anhalt
252	252	0	0	Sachsen-Anhalt
253	253	0	0	Sachsen-Anhalt
254	254	0	0	Sachsen-Anhalt
255	255	0	0	Sachsen-Anhalt
256	256	0	0	Sachsen-Anhalt
257	257	0	0	Sachsen-Anhalt
258	258	1	0	Sachsen-Anhalt
259	259	0	0	Sachsen-Anhalt
260	260	0	0	Sachsen-Anhalt
261	261	0	0	Sachsen-Anhalt
262	262	0	0	Sachsen-Anhalt
263	263	0	0	Sachsen-Anhalt
264	264	0	0	Sachsen-Anhalt
265	265	0	0	Sachsen-Anhalt
266	266	0	0	Sachsen-Anhalt
267	267	0	0	Sachsen-Anhalt
268	268	0	0	Sachsen-Anhalt
269	269	0	0	Sachsen-Anhalt
270	270	0	0	Sachsen-Anhalt
271	271	0	0	Sachsen-Anhalt
272	272	0	0	Sachsen-Anhalt
273	273	0	0	Sachsen-Anhalt
274	274	0	0	Sachsen-Anhalt
275	275	0	0	Sachsen-Anhalt
276	276	0	0	Sachsen-Anhalt
277	277	0	0	Sachsen-Anhalt
278	278	0	0	Sachsen-Anhalt
279	279	0	0	Sachsen-Anhalt
280	280	0	0	Sachsen-Anhalt
281	281	0	0	Sachsen-Anhalt
282	282	0	0	Sachsen-Anhalt
283	283	0	0	Sachsen-Anhalt
284	284	0	0	Sachsen-Anhalt
285	285	1	0	Sachsen-Anhalt
286	286	0	0	Sachsen-Anhalt
287	287	0	0	Sachsen-Anhalt
288	288	0	0	Sachsen-Anhalt
289	289	0	0	Sachsen-Anhalt
290	290	0	0	Sachsen-Anhalt
291	291	0	0	Sachsen-Anhalt
292	292	0	0	Sachsen-Anhalt
293	293	0	0	Sachsen-Anhalt
294	294	0	0	Sachsen-Anhalt
295	295	0	0	Sachsen-Anhalt
296	296	0	0	Sachsen-Anhalt
297	297	0	0	Sachsen-Anhalt
298	298	0	0	Sachsen-Anhalt
299	299	0	0	Sachsen-Anhalt
300	300	0	0	Sachsen-Anhalt
301	301	0	0	Sachsen-Anhalt
302	302	0	0	Sachsen-Anhalt
303	303	0	0	Sachsen-Anhalt
304	304	0	0	Sachsen-Anhalt
305	305	0	0	Sachsen-Anhalt
306	306	0	0	Sachsen-Anhalt
307	307	0	0	Sachsen-Anhalt
308	308	0	0	Sachsen-Anhalt
309	309	0	0	Sachsen-Anhalt
310	310	0	0	Sachsen-Anhalt
311	311	0	0	Sachsen-Anhalt
312	312	0	0	Sachsen-Anhalt
313	313	0	0	Sachsen-Anhalt
314	314	0	0	Sachsen-Anhalt
315	315	0	0	Sachsen-Anhalt
316	316	0	0	Sachsen-Anhalt
317	317	0	0	Sachsen-Anhalt
318	318	0	0	Sachsen-Anhalt
319	319	0	0	Sachsen-Anhalt
320	320	0	0	Sachsen-Anhalt
321	321	0	0	Sachsen-Anhalt
322	322	0	0	Sachsen-Anhalt
323	323	0	0	Sachsen-Anhalt
324	324	0	0	Sachsen-Anhalt
325	325	0	0	Sachsen-Anhalt
326	326	0	0	Sachsen-Anhalt
327	327	0	0	Sachsen-Anhalt
328	328	0	0	Sachsen-Anhalt
329	329	0	0	Sachsen-Anhalt
330	330	0	0	Sachsen-Anhalt
331	331	0	0	Sachsen-Anhalt
332	332	0	0	Sachsen-Anhalt
333	333	0	0	Sachsen-Anhalt
334	334	0	0	Sachsen-Anhalt
335	335	0	0	Sachsen-Anhalt
336	336	0	0	Sachsen-Anhalt
337	337	0	0	Sachsen-Anhalt
338	338	0	0	Sachsen-Anhalt
339	339	0	0	Sachsen-Anhalt
340	340	0	0	Sachsen-Anhalt
341	341	0	0	Sachsen-Anhalt
342	342	0	0	Sachsen-Anhalt
