# Supplementary material for: Local rabies transmission and regional spatial coupling in European foxes
Source: PLoS One. 2020 May 29;15(5):e0220592. doi: 10.1371/journal.pone.0220592 (PMC7259497; doi:10.1371/journal.pone.0220592)
Supplement: S1 Datasets — This zip file contains the data files and R Scripts used to carry out the analysis. Details of the files can be found in file_guide.txt. (ZIP) [file pone.0220592.s003.zip › S3_Data/region5_df.csv]

	Month	Cases	Vac	Region
1	1	56	0	Thüringen
2	2	99	0	Thüringen
3	3	143	0	Thüringen
4	4	108	0	Thüringen
5	5	54	0	Thüringen
6	6	40	0	Thüringen
7	7	46	0	Thüringen
8	8	40	0	Thüringen
9	9	46	0	Thüringen
10	10	63	0	Thüringen
11	11	75	0	Thüringen
12	12	69	0	Thüringen
13	13	89	0	Thüringen
14	14	67	0	Thüringen
15	15	147	0	Thüringen
16	16	81	0	Thüringen
17	17	68	0	Thüringen
18	18	57	0	Thüringen
19	19	59	0	Thüringen
20	20	31	0	Thüringen
21	21	54	0	Thüringen
22	22	79	0	Thüringen
23	23	82	0	Thüringen
24	24	55	0	Thüringen
25	25	52	0	Thüringen
26	26	52	0	Thüringen
27	27	66	0	Thüringen
28	28	51	0	Thüringen
29	29	36	0	Thüringen
30	30	28	0	Thüringen
31	31	49	0	Thüringen
32	32	64	0	Thüringen
33	33	37	0	Thüringen
34	34	69	0	Thüringen
35	35	70	0	Thüringen
36	36	51	0	Thüringen
37	37	40	0	Thüringen
38	38	40	0	Thüringen
39	39	42	0	Thüringen
40	40	43	0	Thüringen
41	41	28	0	Thüringen
42	42	37	0	Thüringen
43	43	46	0	Thüringen
44	44	47	0	Thüringen
45	45	50	0	Thüringen
46	46	60	0	Thüringen
47	47	53	0	Thüringen
48	48	54	0	Thüringen
49	49	30	0	Thüringen
50	50	47	0	Thüringen
51	51	51	0	Thüringen
52	52	24	0	Thüringen
53	53	36	0	Thüringen
54	54	16	0	Thüringen
55	55	27	0	Thüringen
56	56	40	0	Thüringen
57	57	48	0	Thüringen
58	58	60	0	Thüringen
59	59	42	0	Thüringen
60	60	42	0	Thüringen
61	61	53	0	Thüringen
62	62	47	0	Thüringen
63	63	65	0	Thüringen
64	64	50	0	Thüringen
65	65	48	0	Thüringen
66	66	24	0	Thüringen
67	67	45	0	Thüringen
68	68	48	0	Thüringen
69	69	44	0	Thüringen
70	70	28	0	Thüringen
71	71	45	0	Thüringen
72	72	44	0	Thüringen
73	73	45	0	Thüringen
74	74	37	0	Thüringen
75	75	45	0	Thüringen
76	76	32	0	Thüringen
77	77	21	0	Thüringen
78	78	26	0	Thüringen
79	79	27	0	Thüringen
80	80	34	0	Thüringen
81	81	45	0	Thüringen
82	82	57	0	Thüringen
83	83	51	0	Thüringen
84	84	47	0	Thüringen
85	85	44	0	Thüringen
86	86	54	0	Thüringen
87	87	59	0	Thüringen
88	88	39	0	Thüringen
89	89	32	0	Thüringen
90	90	19	0	Thüringen
91	91	32	0	Thüringen
92	92	37	0	Thüringen
93	93	37	0	Thüringen
94	94	48	0	Thüringen
95	95	46	0	Thüringen
96	96	29	0	Thüringen
97	97	45	0	Thüringen
98	98	44	0	Thüringen
99	99	51	0	Thüringen
100	100	30	1	Thüringen
101	101	21	0	Thüringen
102	102	5	0	Thüringen
103	103	1	0	Thüringen
104	104	1	0	Thüringen
105	105	6	1	Thüringen
106	106	2	0	Thüringen
107	107	5	0	Thüringen
108	108	6	0	Thüringen
109	109	0	0	Thüringen
110	110	8	0	Thüringen
111	111	36	0	Thüringen
112	112	5	1	Thüringen
113	113	1	0	Thüringen
114	114	1	0	Thüringen
115	115	0	0	Thüringen
116	116	3	0	Thüringen
117	117	4	1	Thüringen
118	118	1	0	Thüringen
119	119	12	0	Thüringen
120	120	4	0	Thüringen
121	121	4	0	Thüringen
122	122	0	0	Thüringen
123	123	0	0	Thüringen
124	124	0	1	Thüringen
125	125	0	0	Thüringen
126	126	0	0	Thüringen
127	127	0	0	Thüringen
128	128	0	0	Thüringen
129	129	0	1	Thüringen
130	130	0	0	Thüringen
131	131	0	0	Thüringen
132	132	0	0	Thüringen
133	133	0	0	Thüringen
134	134	0	0	Thüringen
135	135	0	0	Thüringen
136	136	0	1	Thüringen
137	137	0	0	Thüringen
138	138	3	0	Thüringen
139	139	0	0	Thüringen
140	140	0	0	Thüringen
141	141	0	1	Thüringen
142	142	0	0	Thüringen
143	143	0	0	Thüringen
144	144	0	0	Thüringen
145	145	0	0	Thüringen
146	146	0	0	Thüringen
147	147	0	0	Thüringen
148	148	0	1	Thüringen
149	149	1	0	Thüringen
150	150	0	0	Thüringen
151	151	0	0	Thüringen
152	152	0	0	Thüringen
153	153	0	1	Thüringen
154	154	0	0	Thüringen
155	155	0	0	Thüringen
156	156	0	0	Thüringen
157	157	0	0	Thüringen
158	158	0	0	Thüringen
159	159	0	0	Thüringen
160	160	0	1	Thüringen
161	161	0	0	Thüringen
162	162	0	0	Thüringen
163	163	0	0	Thüringen
164	164	0	0	Thüringen
165	165	0	1	Thüringen
166	166	0	0	Thüringen
167	167	0	0	Thüringen
168	168	0	0	Thüringen
169	169	0	0	Thüringen
170	170	0	0	Thüringen
171	171	0	0	Thüringen
172	172	0	1	Thüringen
173	173	0	0	Thüringen
174	174	0	0	Thüringen
175	175	0	0	Thüringen
176	176	0	0	Thüringen
177	177	0	1	Thüringen
178	178	0	0	Thüringen
179	179	0	0	Thüringen
180	180	0	0	Thüringen
181	181	0	0	Thüringen
182	182	0	0	Thüringen
183	183	0	0	Thüringen
184	184	0	1	Thüringen
185	185	0	0	Thüringen
186	186	0	0	Thüringen
187	187	0	0	Thüringen
188	188	0	0	Thüringen
189	189	0	0	Thüringen
190	190	0	0	Thüringen
191	191	0	0	Thüringen
192	192	0	0	Thüringen
193	193	0	0	Thüringen
194	194	0	0	Thüringen
195	195	0	0	Thüringen
196	196	0	0	Thüringen
197	197	0	0	Thüringen
198	198	0	0	Thüringen
199	199	0	0	Thüringen
200	200	0	0	Thüringen
201	201	0	0	Thüringen
202	202	0	0	Thüringen
203	203	0	0	Thüringen
204	204	0	0	Thüringen
205	205	0	0	Thüringen
206	206	0	0	Thüringen
207	207	0	0	Thüringen
208	208	0	0	Thüringen
209	209	1	0	Thüringen
210	210	0	0	Thüringen
211	211	0	0	Thüringen
212	212	0	0	Thüringen
213	213	0	0	Thüringen
214	214	0	0	Thüringen
215	215	0	0	Thüringen
216	216	0	0	Thüringen
217	217	0	0	Thüringen
218	218	0	0	Thüringen
219	219	0	0	Thüringen
220	220	0	0	Thüringen
221	221	0	0	Thüringen
222	222	0	0	Thüringen
223	223	0	0	Thüringen
224	224	0	0	Thüringen
225	225	0	0	Thüringen
226	226	0	0	Thüringen
227	227	0	0	Thüringen
228	228	0	0	Thüringen
229	229	0	0	Thüringen
230	230	0	0	Thüringen
231	231	0	0	Thüringen
232	232	0	0	Thüringen
233	233	0	0	Thüringen
234	234	0	0	Thüringen
235	235	0	0	Thüringen
236	236	0	0	Thüringen
237	237	0	0	Thüringen
238	238	0	0	Thüringen
239	239	0	0	Thüringen
240	240	0	0	Thüringen
241	241	0	0	Thüringen
242	242	0	0	Thüringen
243	243	0	0	Thüringen
244	244	0	0	Thüringen
245	245	0	0	Thüringen
246	246	0	0	Thüringen
247	247	0	0	Thüringen
248	248	0	0	Thüringen
249	249	0	0	Thüringen
250	250	0	0	Thüringen
251	251	0	0	Thüringen
252	252	0	0	Thüringen
253	253	0	0	Thüringen
254	254	0	0	Thüringen
255	255	0	0	Thüringen
256	256	0	0	Thüringen
257	257	0	0	Thüringen
258	258	0	0	Thüringen
259	259	0	0	Thüringen
260	260	0	0	Thüringen
261	261	0	0	Thüringen
262	262	0	0	Thüringen
263	263	0	0	Thüringen
264	264	0	0	Thüringen
265	265	0	0	Thüringen
266	266	0	0	Thüringen
267	267	0	0	Thüringen
268	268	0	0	Thüringen
269	269	0	0	Thüringen
270	270	0	0	Thüringen
271	271	0	0	Thüringen
272	272	0	0	Thüringen
273	273	0	0	Thüringen
274	274	0	0	Thüringen
275	275	0	0	Thüringen
276	276	0	0	Thüringen
277	277	0	0	Thüringen
278	278	0	0	Thüringen
279	279	0	0	Thüringen
280	280	0	0	Thüringen
281	281	0	0	Thüringen
282	282	0	0	Thüringen
283	283	0	0	Thüringen
284	284	0	0	Thüringen
285	285	0	0	Thüringen
286	286	0	0	Thüringen
287	287	0	0	Thüringen
288	288	0	0	Thüringen
289	289	0	0	Thüringen
290	290	0	0	Thüringen
291	291	0	0	Thüringen
292	292	0	0	Thüringen
293	293	0	0	Thüringen
294	294	0	0	Thüringen
295	295	0	0	Thüringen
296	296	0	0	Thüringen
297	297	0	0	Thüringen
298	298	0	0	Thüringen
299	299	0	0	Thüringen
300	300	0	0	Thüringen
301	301	0	0	Thüringen
302	302	0	0	Thüringen
303	303	0	0	Thüringen
304	304	0	0	Thüringen
305	305	0	0	Thüringen
306	306	0	0	Thüringen
307	307	0	0	Thüringen
308	308	0	0	Thüringen
309	309	0	0	Thüringen
310	310	0	0	Thüringen
311	311	0	0	Thüringen
312	312	0	0	Thüringen
313	313	0	0	Thüringen
314	314	0	0	Thüringen
315	315	0	0	Thüringen
316	316	0	0	Thüringen
317	317	0	0	Thüringen
318	318	0	0	Thüringen
319	319	0	0	Thüringen
320	320	0	0	Thüringen
321	321	0	0	Thüringen
322	322	0	0	Thüringen
323	323	0	0	Thüringen
324	324	0	0	Thüringen
325	325	0	0	Thüringen
326	326	0	0	Thüringen
327	327	0	0	Thüringen
328	328	0	0	Thüringen
329	329	0	0	Thüringen
330	330	0	0	Thüringen
331	331	0	0	Thüringen
332	332	0	0	Thüringen
333	333	0	0	Thüringen
334	334	0	0	Thüringen
335	335	0	0	Thüringen
336	336	0	0	Thüringen
337	337	0	0	Thüringen
338	338	0	0	Thüringen
339	339	0	0	Thüringen
340	340	0	0	Thüringen
341	341	0	0	Thüringen
342	342	0	0	Thüringen
