# Supplementary material for: Local rabies transmission and regional spatial coupling in European foxes
Source: PLoS One. 2020 May 29;15(5):e0220592. doi: 10.1371/journal.pone.0220592 (PMC7259497; doi:10.1371/journal.pone.0220592)
Supplement: S1 Datasets — This zip file contains the data files and R Scripts used to carry out the analysis. Details of the files can be found in file_guide.txt. (ZIP) [file pone.0220592.s003.zip › S3_Data/shared_border_perimeter.csv]

	V1	V2	V3	V4	V5	V6	V7	V8	V9	V10	V11	V12	V13	V14	V15
1	0	0.0360376112220495	0	0.00529566546426301	0	0	0	0	0	0	0	0.0248324067282285	0.0758737870044051	0.0068718670985714	0.018353264274267
2	0.0852807540481028	0	0.13781800026487	0	0	0	0	0	0	0	0	0.139663480478217	0	0	0
3	0	0.0985196150919463	0	0	0.0374443353215539	0	0	0	0	0	0.0139794830269885	0.139590754164928	0	0	0
4	0.00548044923001047	0	0	0	0	0	0	0	0	0	0	0	0	0	0.031321294813571
5	0	0	0.264289184667763	0	0	0.161246379485226	0	0	0	0	0.367310997365631	0	0	0	0
6	0	0	0	0	0.114513984664917	0	0.114455796204939	0	0	0	0.534504014067147	0	0	0	0
7	0	0	0	0	0	0.164761720645687	0	0	0	0.38330245011352	0.0598417087678509	0	0	0	0
8	0	0	0	0	0	0	0	0	0.0808271342514176	0	0	0	0	0.063689573554763	0.0311161126802829
9	0	0	0	0	0	0	0	0.220856890310072	0	0.212366689332203	0.0554505195560186	0	0	0.228419230523824	0
10	0	0	0	0	0	0	0.140994413417232	0	0.145641995029301	0	0.0883946939465898	0	0	0	0
11	0	0	0.0277322834317877	0	0.103236954675073	0.211535699047542	0.0164519794092358	0	0.0284223317093996	0.0660663110571616	0	0.203634414510504	0.1537916251601	0.18878565486209	0
12	0.0764234096592917	0.181633278377609	0.253952476498767	0	0	0	0	0	0	0	0.186746493524622	0	0.205361171373039	0	0
13	0.201648294488966	0	0	0	0	0	0	0	0	0	0.121794916214349	0.177342786437735	0	0.225859718935709	0
14	0.0151423325618785	0	0	0	0	0	0	0.0585717106034422	0.0768773596667034	0	0.123959752883059	0	0.187263880952752	0	0.221757496295173
15	0.0154192793610127	0	0	0.0254269839802478	0	0	0	0.0109103236195543	0	0	0	0	0	0.0845494992770763	0
